# Supplementary material for: Dynamic imbalance between cancer cell subpopulations induced by Transforming Growth Factor Beta (TGF-β) is associated with a DNA methylome switch
Source: BMC Genomics. 2014 Jun 5;15(1):435. doi: 10.1186/1471-2164-15-435 (PMC4070873; doi:10.1186/1471-2164-15-435)
Supplement: Supplementary file 2 — Additional file 2: Table S1: Differentially methylated sites in CD133- vs. CD133+ cells, based on Infinium HM450 data. (XLS 338 KB) [file 12864_2013_6137_MOESM2_ESM.xls]

## Sheet: Cd133signature 
Parametric Pvalue	FDR	Illumina probes	UCSC_REFGENE_NAME	RELATION_TO_UCSC_CPG_ISLAND	UCSC_REFGENE_GROUP	ENHANCER	HuH7CD133plus1,AVG_Beta	HuH7CD133plus2,AVG_Beta	average Huh7 plus	HuH7CD133minus1,AVG_Beta	HuH7CD133minus2,AVG_Beta	average Huh7 minus	HepG2CD133plus1,AVG_Beta	HepG2CD133plus2,AVG_Beta	average HepG2 plus	HepG2CD133minus1,AVG_Beta	HepG2CD133minus2,AVG_Beta	average HepG2 minus	deltabeta Huh7	deltabeta HepG2	average two cell lines
0.0006556	0.581	cg00008488		N_Shore		TRUE	0.0420089	0.0457112	0.04386	0.0619084	0.060444	0.0611762	0.169753	0.172223	0.170988	0.277666	0.273642	0.275654	-0.0173162	-0.104667	-0.0609913
0.0004508	0.58	cg00116418		N_Shore			0.143901	0.173054	0.158478	0.215197	0.229416	0.222307	0.0666161	0.0540499	0.060333	0.103532	0.0921681	0.0978499	-0.0638293	-0.0375169	-0.0506731
0.0008275	0.581	cg00163674	KRTAP10-12;C21orf29		TSS1500;Body		0.0727646	0.052774	0.0627693	0.0825171	0.0887258	0.0856214	0.457942	0.399183	0.428562	0.598858	0.586939	0.592898	-0.0228521	-0.164336	-0.0935941
3.46e-05	0.58	cg00185867		N_Shore			0.0794924	0.105611	0.0925519	0.140759	0.144697	0.142728	0.120885	0.133091	0.126988	0.264135	0.283719	0.273927	-0.0501762	-0.146939	-0.0985575
0.0007556	0.581	cg00192966	ODZ2	N_Shore	Body		0.224995	0.248573	0.236784	0.278755	0.275519	0.277137	0.139325	0.145977	0.142651	0.293313	0.337235	0.315274	-0.0403529	-0.172623	-0.106488
6.25e-05	0.58	cg00224471	KCNIP1		Body	TRUE	0.0878706	0.082357	0.0851138	0.141001	0.118484	0.129742	0.13064	0.113983	0.122312	0.288318	0.25246	0.270389	-0.0446285	-0.148077	-0.0963528
0.0007797	0.581	cg00252534		N_Shore			0.0605884	0.0721646	0.0663765	0.0816591	0.0997555	0.0907073	0.380483	0.377007	0.378745	0.493304	0.469201	0.481252	-0.0243308	-0.102507	-0.0634191
0.000375	0.58	cg00308440	DGKB;DGKB		Body;Body	TRUE	0.414275	0.476894	0.445585	0.53331	0.558868	0.546089	0.568689	0.616154	0.592421	0.738121	0.69318	0.715651	-0.100504	-0.123229	-0.111867
0.0004176	0.58	cg00351635		N_Shore			0.164281	0.1522	0.158241	0.260884	0.201111	0.230997	0.209168	0.241655	0.225411	0.308923	0.346563	0.327743	-0.0727568	-0.102332	-0.0875443
0.0005677	0.58	cg00378950	TGIF2LX		Body		0.404667	0.44864	0.426654	0.319783	0.342627	0.331205	0.165867	0.148812	0.15734	0.0852906	0.0560906	0.0706906	0.0954488	0.0866489	0.0910489
0.0007966	0.581	cg00426089				TRUE	0.544236	0.570301	0.557269	0.626427	0.608259	0.617343	0.185558	0.168316	0.176937	0.316573	0.333643	0.325108	-0.0600744	-0.148171	-0.104123
0.0002481	0.58	cg00452039	PRKAG2	N_Shore	Body		0.379879	0.433852	0.406866	0.511868	0.484679	0.498273	0.498823	0.459019	0.478921	0.617025	0.635549	0.626287	-0.0914075	-0.147367	-0.119387
0.000935	0.581	cg00459068	JAKMIP3	Island	Body		0.294725	0.32564	0.310183	0.380265	0.357817	0.369041	0.188783	0.198538	0.193661	0.296134	0.305674	0.300904	-0.0588588	-0.107243	-0.083051
0.0002547	0.58	cg00480298	MAPT;MAPT;MAPT;MAPT;MAPT;MAPT		Body;Body;Body;Body;Body;Body		0.715902	0.74361	0.729756	0.793486	0.82917	0.811328	0.688529	0.659918	0.674224	0.791596	0.73977	0.765683	-0.0815721	-0.0914591	-0.0865156
0.000179	0.58	cg00483640	C6orf195		3'UTR		0.67614	0.725513	0.700827	0.77459	0.778721	0.776655	0.22456	0.232553	0.228557	0.341353	0.355946	0.348649	-0.0758285	-0.120093	-0.0979607
0.0006025	0.5806	cg00497905	MYO7A;MYO7A		Body;Body		0.741709	0.74152	0.741614	0.678063	0.696621	0.687342	0.886096	0.848797	0.867446	0.725427	0.69158	0.708504	0.0542724	0.158943	0.106608
0.0004	0.58	cg00549475	TMEM220	N_Shore	Body		0.362384	0.423446	0.392915	0.470804	0.472251	0.471528	0.585321	0.612542	0.598932	0.736719	0.71564	0.726179	-0.0786128	-0.127247	-0.10293
0.0004007	0.58	cg00554437	ZFYVE28	N_Shore	Body		0.148416	0.158279	0.153347	0.190944	0.201569	0.196257	0.187527	0.166818	0.177172	0.289114	0.336331	0.312722	-0.0429094	-0.13555	-0.0892296
0.000609	0.5806	cg00584238	LOC153328	Island	Body		0.291948	0.316637	0.304292	0.401754	0.419178	0.410466	0.0667863	0.0469284	0.0568573	0.0786785	0.0910034	0.0848409	-0.106174	-0.0279836	-0.0670787
0.000571	0.58	cg00587180					0.358387	0.375924	0.367155	0.528844	0.432016	0.48043	0.599922	0.646281	0.623102	0.72813	0.717663	0.722897	-0.113275	-0.099795	-0.106535
0.000203	0.58	cg00716016		N_Shore			0.593235	0.642105	0.61767	0.764215	0.770737	0.767476	0.461177	0.477634	0.469405	0.539652	0.580635	0.560144	-0.149806	-0.0907382	-0.120272
0.0004987	0.58	cg00720581		S_Shore			0.55583	0.56217	0.559	0.631163	0.626035	0.628599	0.225274	0.271264	0.248269	0.434876	0.477905	0.456391	-0.0695986	-0.208122	-0.13886
0.0002558	0.58	cg00824806		N_Shore		TRUE	0.134602	0.153654	0.144128	0.196047	0.177693	0.18687	0.124101	0.115787	0.119944	0.25221	0.236842	0.244526	-0.0427421	-0.124582	-0.083662
0.0001481	0.58	cg00845742		S_Shore			0.101302	0.11338	0.107341	0.204568	0.181764	0.193166	0.232173	0.188697	0.210435	0.3194	0.268182	0.293791	-0.0858254	-0.0833559	-0.0845907
0.000865	0.581	cg00904578	GNA13		3'UTR	TRUE	0.78209	0.783985	0.783038	0.840641	0.848792	0.844717	0.808798	0.817298	0.813048	0.868912	0.847883	0.858397	-0.0616794	-0.0453499	-0.0535146
0.0003924	0.58	cg00994693	CA8;CA8	Island	5'UTR;1stExon	TRUE	0.238934	0.287684	0.263309	0.361591	0.344892	0.353242	0.113802	0.109191	0.111496	0.157291	0.19323	0.175261	-0.0899331	-0.0637645	-0.0768488
0.0002002	0.58	cg01033360	NFIC;NFIC	N_Shore	Body;Body		0.706492	0.711252	0.708872	0.781565	0.769146	0.775355	0.770641	0.741399	0.75602	0.842471	0.83136	0.836915	-0.0664832	-0.0808956	-0.0736894
0.0004366	0.58	cg01048346	AMN1;AMN1		3'UTR;Body		0.720516	0.707391	0.713954	0.811512	0.77335	0.792431	0.759206	0.693021	0.726113	0.813109	0.812556	0.812833	-0.0784772	-0.0867193	-0.0825983
0.0002697	0.58	cg01055386	TMEM132C	S_Shore	Body		0.111926	0.13126	0.121593	0.151803	0.16013	0.155966	0.152338	0.156344	0.154341	0.300332	0.316098	0.308215	-0.0343737	-0.153873	-0.0941235
0.0003331	0.58	cg01074356	DAB1	N_Shelf	5'UTR		0.76649	0.802	0.784245	0.867186	0.827721	0.847454	0.524267	0.49584	0.510053	0.632892	0.651546	0.642219	-0.0632086	-0.132166	-0.0976873
0.000678	0.581	cg01139503		N_Shelf			0.251821	0.278866	0.265343	0.341249	0.326829	0.334039	0.163145	0.151289	0.157217	0.220359	0.258558	0.239458	-0.0686959	-0.0822411	-0.0754685
0.0004104	0.58	cg01155831		N_Shelf			0.296522	0.405822	0.351172	0.441122	0.452803	0.446963	0.168741	0.180915	0.174828	0.319583	0.332283	0.325933	-0.095791	-0.151105	-0.123448
6.4e-05	0.58	cg01176047	GREM2	N_Shore	3'UTR	TRUE	0.129404	0.181744	0.155574	0.23632	0.24196	0.23914	0.179617	0.226239	0.202928	0.364062	0.361285	0.362673	-0.0835659	-0.159746	-0.121656
0.0002696	0.58	cg01191846					0.134836	0.158086	0.146461	0.198346	0.213017	0.205682	0.109991	0.105086	0.107538	0.155876	0.1826	0.169238	-0.0592205	-0.0616994	-0.06046
0.0009544	0.581	cg01255509	CARD14;CARD14	S_Shelf	TSS1500;Body	TRUE	0.611049	0.633474	0.622262	0.732192	0.691157	0.711675	0.387676	0.384587	0.386132	0.467145	0.454463	0.460804	-0.0894128	-0.0746728	-0.0820428
0.0008409	0.581	cg01261007	GPR6	Island	TSS200	TRUE	0.16156	0.150903	0.156232	0.205247	0.194169	0.199708	0.500514	0.525675	0.513094	0.642303	0.619291	0.630797	-0.0434766	-0.117702	-0.0805895
0.000353	0.58	cg01285706	BMP3	S_Shore	Body	TRUE	0.224481	0.242607	0.233544	0.273565	0.298042	0.285804	0.137421	0.157058	0.147239	0.297635	0.276347	0.286991	-0.0522599	-0.139752	-0.0960058
0.0008857	0.581	cg01291129				TRUE	0.10073	0.117768	0.109249	0.137781	0.14411	0.140946	0.109412	0.138153	0.123782	0.234597	0.216769	0.225683	-0.0316968	-0.101901	-0.0667988
0.0008306	0.581	cg01439670	LRRC32;LRRC32	N_Shore	5'UTR;TSS200		0.160955	0.165239	0.163097	0.183225	0.199691	0.191458	0.172854	0.178945	0.175899	0.311342	0.314602	0.312972	-0.0283607	-0.137073	-0.0827168
0.0005155	0.58	cg01451808				TRUE	0.164045	0.133511	0.148778	0.186135	0.221031	0.203583	0.134185	0.132767	0.133476	0.233619	0.235883	0.234751	-0.0548057	-0.101275	-0.0780405
0.0006676	0.581	cg01474424	SGCD;SGCD;SGCD;SGCD;SGCD;SGCD		1stExon;5'UTR;1stExon;5'UTR;1stExon;5'UTR		0.0695111	0.0672411	0.0683761	0.0873098	0.0929073	0.0901085	0.286343	0.267639	0.276991	0.353621	0.39358	0.373601	-0.0217325	-0.0966096	-0.0591711
0.0001896	0.58	cg01532080	SSBP4;SSBP4	Island	TSS1500;TSS1500		0.193137	0.21323	0.203184	0.261887	0.268533	0.26521	0.0619964	0.0552153	0.0586058	0.0960128	0.131693	0.113853	-0.0620264	-0.0552472	-0.0586368
0.0003663	0.58	cg01537455	CNTN2	N_Shore	Body		0.555109	0.613156	0.584133	0.656787	0.662742	0.659765	0.190404	0.239141	0.214772	0.379176	0.400315	0.389745	-0.0756319	-0.174973	-0.125303
0.0001538	0.58	cg01594125					0.255795	0.327137	0.291466	0.429826	0.371351	0.400589	0.441734	0.434877	0.438305	0.591323	0.602097	0.59671	-0.109122	-0.158405	-0.133764
0.0002232	0.58	cg01651378		N_Shore			0.13822	0.131685	0.134952	0.192595	0.176936	0.184766	0.210358	0.230791	0.220575	0.340864	0.319864	0.330364	-0.0498134	-0.109789	-0.0798013
0.000843	0.581	cg01681032	MYLK4	N_Shore	Body		0.681537	0.72565	0.703593	0.778598	0.755476	0.767037	0.646412	0.615832	0.631122	0.717177	0.72562	0.721398	-0.0634436	-0.0902762	-0.0768599
0.000917	0.581	cg01719157	TRIM68	S_Shore	TSS200		0.0606902	0.0955822	0.0781362	0.126552	0.097336	0.111944	0.144849	0.179754	0.162302	0.390302	0.344476	0.367389	-0.0338076	-0.205087	-0.119448
0.0006108	0.5806	cg01722450	C18orf20		TSS1500		0.0760211	0.0769397	0.0764804	0.118121	0.0953179	0.106719	0.497592	0.508353	0.502972	0.647161	0.615682	0.631422	-0.0302391	-0.128449	-0.0793443
0.0009049	0.581	cg01759909					0.82836	0.838271	0.833315	0.802308	0.807611	0.804959	0.655014	0.638687	0.64685	0.462176	0.463564	0.46287	0.0283559	0.18398	0.106168
0.0004293	0.58	cg01844514	ZNF862	N_Shore	Body		0.102961	0.108846	0.105903	0.139389	0.153795	0.146592	0.109141	0.134789	0.121965	0.214233	0.216748	0.21549	-0.0406885	-0.0935254	-0.0671069
0.0001153	0.58	cg01863042					0.0932233	0.118671	0.105947	0.0462734	0.0703125	0.0582929	0.892615	0.879642	0.886128	0.821178	0.767082	0.79413	0.0476544	0.0919986	0.0698265
0.0001324	0.58	cg01923473	ST18		TSS1500		0.446765	0.498059	0.472412	0.586497	0.549585	0.568041	0.154515	0.148536	0.151526	0.308279	0.298713	0.303496	-0.0956292	-0.15197	-0.1238
0.0001872	0.58	cg01940297	MIR1207;PVT1		TSS1500;Body	TRUE	0.813559	0.825009	0.819284	0.867779	0.890961	0.87937	0.853403	0.814099	0.833751	0.899567	0.8804	0.889984	-0.0600856	-0.0562325	-0.0581591
0.0009709	0.581	cg01943289	RPS4Y2		TSS1500		0.321149	0.232044	0.276597		0.204644	0.204644	0.850081	0.79273	0.821406	0.755706	0.735699	0.745702	0.0719521	0.0757034	0.0738277
0.0001029	0.58	cg02025737				TRUE	0.0860387	0.0958285	0.0909336	0.0636102	0.0559312	0.0597707	0.386481	0.378715	0.382598	0.246215	0.263174	0.254694	0.0311629	0.127903	0.0795331
0.0004166	0.58	cg02030008	PTPRN2;PTPRN2;PTPRN2	Island	Body;Body;Body		0.24415	0.249525	0.246837	0.177704	0.20728	0.192492	0.369902	0.427726	0.398814	0.245525	0.247914	0.246719	0.0543452	0.152095	0.10322
0.000638	0.5808	cg02172216	MGMT		Body		0.253818	0.279897	0.266857	0.364092	0.3813	0.372696	0.538237	0.579252	0.558745	0.657336	0.630341	0.643839	-0.105838	-0.0850942	-0.0954663
0.000438	0.58	cg02208657		Island			0.16151	0.180427	0.170968	0.217117	0.218954	0.218036	0.191194	0.16305	0.177122	0.277595	0.331919	0.304757	-0.0470676	-0.127634	-0.0873509
0.0007112	0.581	cg02254574	ACCN1;ACCN1	N_Shore	1stExon;5'UTR	TRUE	0.122226	0.135485	0.128855	0.157423	0.170304	0.163863	0.483608	0.477086	0.480347	0.587615	0.585766	0.586691	-0.0350084	-0.106344	-0.070676
0.0005713	0.58	cg02279124	SRPK3;SRPK3;SRPK3	S_Shore	Body;Body;Body	TRUE	0.329037	0.34398	0.336509	0.439777	0.379854	0.409815	0.25445	0.264059	0.259254	0.424751	0.431051	0.427901	-0.0733066	-0.168647	-0.120977
0.0002543	0.58	cg02306139	ABLIM3		3'UTR		0.467038	0.504203	0.485621	0.593282	0.559128	0.576205	0.103357	0.106229	0.104793	0.162473	0.163325	0.162899	-0.0905844	-0.0581059	-0.0743452
0.0002709	0.58	cg02311630				TRUE	0.785787	0.724959	0.755373	0.849914	0.829524	0.839719	0.11508	0.119596	0.117338	0.164123	0.173668	0.168896	-0.0843457	-0.0515577	-0.0679517
0.0002185	0.58	cg02386420	RPTOR;RPTOR		Body;Body	TRUE	0.0779922	0.100613	0.0893025	0.125888	0.143842	0.134865	0.525472	0.507829	0.51665	0.61802	0.620607	0.619314	-0.0455626	-0.102663	-0.0741129
0.0003366	0.58	cg02424365		N_Shore		TRUE	0.685557	0.671782	0.678669	0.784273	0.767176	0.775724	0.699967	0.741742	0.720854	0.799064	0.80578	0.802422	-0.097055	-0.0815678	-0.0893114
0.0006254	0.5806	cg02461406	CSRNP3		Body	TRUE	0.60775	0.66605	0.6369	0.723775	0.693979	0.708877	0.208393	0.217705	0.213049	0.337755	0.339449	0.338602	-0.0719772	-0.125553	-0.098765
0.0004748	0.58	cg02511568		N_Shelf			0.248879	0.276222	0.262551	0.341232	0.317209	0.32922	0.55271	0.556387	0.554548	0.668275	0.673361	0.670818	-0.0666695	-0.11627	-0.0914696
0.0001274	0.58	cg02568806	HS3ST3A1	S_Shore	Body		0.893717	0.912206	0.902961	0.94803	0.948413	0.948222	0.533612	0.474596	0.504104	0.624657	0.587196	0.605927	-0.0452605	-0.101823	-0.0735415
9.27e-05	0.58	cg02578557		S_Shore			0.0770876	0.0834471	0.0802673	0.13193	0.125682	0.128806	0.0857948	0.0970491	0.091422	0.137833	0.151548	0.14469	-0.0485389	-0.0532681	-0.0509035
7e-06	0.58	cg02587405	DCLK2;DCLK2	N_Shore	Body;Body		0.7826	0.787422	0.785011	0.889861	0.872385	0.881123	0.347644	0.390568	0.369106	0.507209	0.549661	0.528435	-0.0961121	-0.15933	-0.127721
0.0004953	0.58	cg02596331		N_Shore			0.600462	0.600823	0.600642	0.458768	0.507559	0.483164	0.143317	0.128675	0.135996	0.0877422	0.0914752	0.0896087	0.117479	0.0463875	0.0819332
0.0004586	0.58	cg02604503	NEUROG1	S_Shore	TSS1500		0.286303	0.284365	0.285334	0.36384	0.347876	0.355858	0.550628	0.491286	0.520957	0.683063	0.697831	0.690447	-0.0705243	-0.16949	-0.120007
0.0003546	0.58	cg02604720		N_Shore			0.754551	0.749228	0.751889	0.819019	0.802808	0.810914	0.455578	0.51403	0.484804	0.648009	0.642183	0.645096	-0.0590246	-0.160292	-0.109658
0.0005424	0.58	cg02743895	HRNBP3		5'UTR		0.855845	0.852911	0.854378	0.89408	0.887838	0.890959	0.20281	0.223648	0.213229	0.320834	0.307202	0.314018	-0.036581	-0.100789	-0.068685
0.0006644	0.581	cg02758593	SLC5A10;SLC5A10;GRAP		3'UTR;3'UTR;3'UTR		0.219698	0.243069	0.231384	0.165183	0.195905	0.180544	0.552182	0.521582	0.536882	0.350636	0.35504	0.352838	0.0508398	0.184044	0.117442
0.0008626	0.581	cg02788264	FXYD4		TSS1500		0.0754688	0.0953124	0.0853906	0.105977	0.111754	0.108865	0.132128	0.139071	0.1356	0.255829	0.265818	0.260824	-0.0234747	-0.125224	-0.0743494
7.49e-05	0.58	cg02817030		S_Shelf			0.467271	0.533415	0.500343	0.622121	0.61078	0.616451	0.122905	0.129252	0.126078	0.242462	0.317802	0.280132	-0.116108	-0.154054	-0.135081
0.0008879	0.581	cg02827112	SMARCAD1;SMARCAD1;SMARCAD1	S_Shore	5'UTR;5'UTR;5'UTR		0.32539	0.348759	0.337074	0.379979	0.406983	0.393481	0.129784	0.152242	0.141013	0.295295	0.286665	0.29098	-0.0564068	-0.149967	-0.103187
0.0001336	0.58	cg02835735	CXorf27		TSS1500		0.82294	0.827482	0.825211	0.714527	0.771311	0.742919	0.733014	0.656695	0.694854	0.377182	0.379868	0.378525	0.082292	0.316329	0.199311
0.0009811	0.581	cg02854331		Island		TRUE	0.0831671	0.102662	0.0929146	0.112692	0.116901	0.114797	0.270983	0.249388	0.260185	0.382994	0.39746	0.390227	-0.0218819	-0.130042	-0.0759618
0.0007494	0.581	cg02910194	NLGN1		Body	TRUE	0.284544	0.29686	0.290702	0.390809	0.332987	0.361898	0.274981	0.231175	0.253078	0.442445	0.39984	0.421142	-0.0711964	-0.168064	-0.11963
0.0001795	0.58	cg02914112				TRUE	0.0725099	0.0683088	0.0704093	0.106204	0.113431	0.109818	0.132704	0.178482	0.155593	0.232217	0.235228	0.233722	-0.0394082	-0.0781293	-0.0587687
0.0004869	0.58	cg02925594		S_Shelf			0.160819	0.186519	0.173669	0.224294	0.230681	0.227487	0.297826	0.282374	0.2901	0.479956	0.471734	0.475845	-0.0538185	-0.185745	-0.119782
0.0009749	0.581	cg02961397		N_Shelf			0.147948	0.164167	0.156058	0.199873	0.197431	0.198652	0.218368	0.229298	0.223833	0.308059	0.350776	0.329418	-0.042594	-0.105585	-0.0740893
0.0005601	0.58	cg03001484	LMBRD1	S_Shore	TSS200		0.422052	0.440865	0.431458	0.477754	0.512702	0.495228	0.149896	0.140503	0.145199	0.261103	0.262014	0.261559	-0.0637695	-0.116359	-0.0900643
8.36e-05	0.58	cg03056513		N_Shore			0.0669825	0.0722632	0.0696228	0.118827	0.102484	0.110655	0.143025	0.162926	0.152976	0.264345	0.277485	0.270915	-0.0410325	-0.11794	-0.079486
0.0005647	0.58	cg03066812		Island			0.233858	0.260321	0.24709	0.313323	0.296161	0.304742	0.453059	0.487992	0.470525	0.586921	0.609722	0.598321	-0.0576523	-0.127796	-0.0927242
0.0003445	0.58	cg03075605	JRKL;JRKL;CCDC82	S_Shore	5'UTR;1stExon;TSS1500		0.432108	0.48208	0.457094	0.526743	0.557729	0.542236	0.264126	0.210804	0.237465	0.366463	0.363836	0.36515	-0.0851422	-0.127684	-0.106413
0.0007738	0.581	cg03103143					0.19342	0.228623	0.211022	0.252185	0.27851	0.265348	0.160265	0.143761	0.152013	0.220537	0.245748	0.233142	-0.0543261	-0.0811295	-0.0677278
0.0009757	0.581	cg03107888	HOXA13	S_Shore	TSS1500	TRUE	0.399156	0.454043	0.4266	0.484204	0.501869	0.493036	0.204073	0.186834	0.195453	0.304841	0.309542	0.307191	-0.0664366	-0.111738	-0.0890873
0.0005827	0.5805	cg03120461	TMSB4X;TMSL3	Island	TSS200;TSS200		0.683902	0.70978	0.696841	0.759555	0.764146	0.76185	0.101938	0.082704	0.0923209	0.139833	0.14151	0.140672	-0.0650094	-0.0483506	-0.05668
5.92e-05	0.58	cg03162416		Island			0.191466	0.238035	0.21475	0.290571	0.309888	0.300229	0.429352	0.444956	0.437154	0.604878	0.60296	0.603919	-0.0854792	-0.166765	-0.126122
0.0005221	0.58	cg03184588	FAM60A;FAM60A;FAM60A	S_Shore	TSS1500;TSS1500;TSS1500		0.252263	0.26166	0.256962	0.317404	0.302455	0.309929	0.151416	0.147902	0.149659	0.223002	0.241999	0.232501	-0.0529679	-0.0828417	-0.0679048
0.0004397	0.58	cg03211828		S_Shore			0.415486	0.433212	0.424349	0.493628	0.504441	0.499034	0.464252	0.444222	0.454237	0.582448	0.585665	0.584056	-0.0746852	-0.12982	-0.102252
0.000491	0.58	cg03226752	NUBP2	N_Shore	Body		0.733011	0.739923	0.736467	0.801884	0.84031	0.821097	0.600732	0.574325	0.587529	0.690303	0.678223	0.684263	-0.0846298	-0.0967343	-0.090682
0.0005348	0.58	cg03287432					0.299329	0.335118	0.317224	0.416883	0.373075	0.394979	0.0784356	0.0803593	0.0793974	0.119056	0.129871	0.124464	-0.0777554	-0.0450664	-0.0614109
0.0004676	0.58	cg03366439	FOXF1	Island	TSS1500		0.652046	0.663577	0.657812	0.755936	0.714523	0.735229	0.0949531	0.138188	0.11657	0.220042	0.198791	0.209417	-0.0774175	-0.0928462	-0.0851318
0.0005281	0.58	cg03424927	SLC16A2	S_Shelf	Body		0.0438931	0.0629921	0.0534426	0.0693945	0.0840565	0.0767255	0.242911	0.284858	0.263885	0.567754	0.530347	0.54905	-0.0232828	-0.285166	-0.154224
0.0009541	0.581	cg03457472	SDK1	N_Shore	TSS1500		0.319435	0.341223	0.330329	0.390227	0.368778	0.379503	0.144548	0.142589	0.143569	0.247198	0.273265	0.260232	-0.0491739	-0.116663	-0.0829183
0.0009811	0.581	cg03464224	KIAA0922;KIAA0922		Body;Body	TRUE	0.0639456	0.0758142	0.0698799	0.125901	0.0852784	0.10559	0.212056	0.205079	0.208568	0.313352	0.298444	0.305898	-0.03571	-0.0973303	-0.0665202
0.0008353	0.581	cg03466780	EXD3	N_Shore	Body		0.357263	0.381399	0.369331	0.415269	0.427834	0.421552	0.169762	0.161911	0.165836	0.28643	0.291671	0.28905	-0.0522209	-0.123214	-0.0877174
0.0004814	0.58	cg03476948				TRUE	0.0506141	0.0469347	0.0487744	0.0664504	0.0680506	0.0672505	0.134878	0.133502	0.13419	0.22547	0.26922	0.247345	-0.0184761	-0.113155	-0.0658155
6.94e-05	0.58	cg03496114		Island		TRUE	0.129418	0.149496	0.139457	0.219798	0.261854	0.240826	0.697338	0.739394	0.718366	0.809473	0.778477	0.793975	-0.101369	-0.075609	-0.088489
0.0001802	0.58	cg03528137					0.851109	0.883978	0.867544	0.931371	0.907339	0.919355	0.563724	0.560169	0.561946	0.686856	0.664629	0.675743	-0.0518111	-0.113796	-0.0828038
7.26e-05	0.58	cg03532483	HS3ST2		Body	TRUE	0.0620082	0.047385	0.0546966	0.135506	0.106435	0.12097	0.0928019	0.113215	0.103009	0.150389	0.189972	0.17018	-0.0662738	-0.0671715	-0.0667227
0.0007461	0.581	cg03552992	P2RX5;P2RX5;P2RX5	S_Shore	TSS200;TSS200;TSS200		0.230357	0.266965	0.248661	0.277461	0.299293	0.288377	0.0564076	0.0599443	0.0581759	0.134103	0.132287	0.133195	-0.0397162	-0.0750188	-0.0573675
0.0009208	0.581	cg03582419				TRUE	0.668057	0.643958	0.656008	0.534467	0.566145	0.550306	0.481355	0.449603	0.465479	0.398924	0.36726	0.383092	0.105701	0.0823867	0.0940439
0.0001709	0.58	cg03599978					0.0535222	0.0543193	0.0539208	0.0932324	0.0693185	0.0812754	0.605224	0.6236	0.614412	0.765535	0.747775	0.756655	-0.0273547	-0.142243	-0.0847989
0.0003079	0.58	cg03604774				TRUE	0.853842	0.833255	0.843549	0.782178	0.798131	0.790155	0.791558	0.778856	0.785207	0.697852	0.661406	0.679629	0.053394	0.105578	0.0794858
0.0008332	0.581	cg03637696		S_Shore			0.098466	0.130387	0.114427	0.152644	0.15031	0.151477	0.426567	0.418575	0.422571	0.530238	0.543006	0.536622	-0.0370504	-0.114052	-0.075551
0.000792	0.581	cg03642066	VIPR2	N_Shore	Body		0.510627	0.488732	0.49968	0.434831	0.453753	0.444292	0.539784	0.522412	0.531098	0.317743	0.336621	0.327182	0.0553878	0.203916	0.129652
0.0004141	0.58	cg03654735	RSPO1	Island	TSS1500		0.186883	0.180774	0.183828	0.246128	0.275427	0.260777	0.164385	0.196845	0.180615	0.238362	0.243397	0.24088	-0.0769492	-0.0602647	-0.068607
0.0005227	0.58	cg03675307		S_Shore			0.76666	0.773316	0.769988	0.69194	0.66719	0.679565	0.7824	0.755258	0.768829	0.711754	0.708116	0.709935	0.0904228	0.0588938	0.0746583
5.52e-05	0.58	cg03676578				TRUE	0.0570597	0.0621559	0.0596078	0.109095	0.10053	0.104813	0.0929584	0.135688	0.114323	0.200959	0.27131	0.236135	-0.045205	-0.121811	-0.0835082
0.0004756	0.58	cg03689904				TRUE	0.468268	0.485276	0.476772	0.56548	0.546183	0.555831	0.226375	0.208624	0.2175	0.317938	0.37358	0.345759	-0.0790593	-0.128259	-0.103659
0.0002997	0.58	cg03735531	PSMB9;PSMB9;TAP1	Island	Body;Body;TSS1500		0.0782297	0.0958455	0.0870376	0.0571238	0.0480317	0.0525777	0.284827	0.31485	0.299839	0.197606	0.218021	0.207813	0.0344599	0.0920254	0.0632427
0.0004322	0.58	cg03854265	NFASC;NFASC;NFASC;NFASC		Body;Body;Body;Body		0.866784	0.880328	0.873556	0.842182	0.842454	0.842318	0.695156	0.707649	0.701402	0.566045	0.543729	0.554887	0.0312375	0.146516	0.0888765
0.0003593	0.58	cg03906033	SPEG	S_Shore	Body		0.402622	0.402773	0.402698	0.473407	0.470652	0.472029	0.0623311	0.0760193	0.0691752	0.161868	0.162091	0.16198	-0.0693319	-0.0928044	-0.0810682
0.0003677	0.58	cg03933290	C17orf85;C17orf85		Body;Body		0.875736	0.905656	0.890696	0.844194	0.833639	0.838917	0.92572	0.930553	0.928137	0.881754	0.83812	0.859937	0.0517795	0.0682002	0.0599898
0.0001289	0.58	cg03958663				TRUE	0.131437	0.151605	0.141521	0.232811	0.186511	0.209661	0.114217	0.12898	0.121599	0.221114	0.21437	0.217742	-0.06814	-0.0961434	-0.0821417
0.0008145	0.581	cg03999137	SLC22A12;SLC22A12		Body;5'UTR		0.184994	0.186917	0.185956	0.2143	0.254617	0.234459	0.521752	0.591545	0.556648	0.652227	0.654857	0.653542	-0.048503	-0.0968938	-0.0726984
0.0003259	0.58	cg04023150	RNF220	Island	5'UTR		0.0203825	0.0148508	0.0176167	0.00685419	0.0146255	0.0107399	0.916453	0.936918	0.926686	0.842593	0.813581	0.828087	0.00687683	0.0985988	0.0527378
0.0002235	0.58	cg04042248				TRUE	0.0571084	0.0583135	0.0577109	0.0981007	0.092889	0.0954948	0.129831	0.096956	0.113394	0.190269	0.185998	0.188134	-0.0377839	-0.0747397	-0.0562618
0.0005874	0.5806	cg04077303	GPR137B	S_Shore	Body		0.219376	0.209477	0.214426	0.327875	0.267233	0.297554	0.187091	0.250311	0.218701	0.369916	0.34294	0.356428	-0.0831279	-0.137727	-0.110427
0.0006171	0.5806	cg04085822	NTN3	Island	1stExon		0.703212	0.739483	0.721348	0.821564	0.776921	0.799243	0.342378	0.341232	0.341805	0.440708	0.464978	0.452843	-0.077895	-0.111038	-0.0944664
0.0007551	0.581	cg04106894	PTPRN2;PTPRN2;PTPRN2		Body;Body;Body		0.500351	0.550469	0.52541	0.604324	0.601183	0.602754	0.592168	0.585255	0.588712	0.677783	0.697446	0.687614	-0.0773438	-0.0989028	-0.0881233
4.12e-05	0.58	cg04125371	FBN1	Island	5'UTR		0.0203782	0.0320943	0.0262363	0.0155496	0.00637882	0.0109642	0.208949	0.220656	0.214803	0.0556564	0.0722891	0.0639728	0.0152721	0.15083	0.0830509
3.62e-05	0.58	cg04142864	PHLDB1;PHLDB1;PHLDB1	Island	5'UTR;5'UTR;5'UTR		0.816176	0.851345	0.83376	0.914462	0.889941	0.902201	0.666137	0.694431	0.680284	0.78947	0.778468	0.783969	-0.0684412	-0.103685	-0.0860629
0.0004491	0.58	cg04159491				TRUE	0.826692	0.865866	0.846279	0.787448	0.803537	0.795493	0.382699	0.390456	0.386577	0.225303	0.259089	0.242196	0.0507859	0.144382	0.0975837
0.0005381	0.58	cg04171471		S_Shelf			0.716243	0.745297	0.73077	0.840236	0.799253	0.819744	0.485205	0.486193	0.485699	0.578083	0.561716	0.5699	-0.0889745	-0.0842006	-0.0865875
0.0001912	0.58	cg04203238	PROM1;PROM1	Island	TSS200;TSS200		0.114863	0.129464	0.122163	0.16764	0.164693	0.166167	0.743897	0.788662	0.76628	0.856758	0.834797	0.845778	-0.0440031	-0.079498	-0.0617506
6e-05	0.58	cg04293888	FGF11	Island	Body		0.196965	0.203766	0.200365	0.251816	0.284485	0.26815	0.112048	0.0910304	0.101539	0.22349	0.21055	0.21702	-0.0677851	-0.115481	-0.0916329
0.0003816	0.58	cg04337538				TRUE	0.899978	0.900572	0.900275	0.881452	0.861891	0.871671	0.892417	0.898096	0.895256	0.818434	0.804542	0.811488	0.0286037	0.0837682	0.0561859
0.0003343	0.58	cg04352168		N_Shelf		TRUE	0.283569	0.323396	0.303482	0.379833	0.357664	0.368749	0.124758	0.11762	0.121189	0.256968	0.246797	0.251882	-0.0652664	-0.130693	-0.0979798
0.0001336	0.58	cg04464085		Island		TRUE	0.138457	0.135518	0.136988	0.204203	0.205359	0.204781	0.139235	0.122104	0.130669	0.196417	0.186834	0.191625	-0.0677931	-0.0609559	-0.0643745
0.0004826	0.58	cg04528240		S_Shelf			0.186072	0.204608	0.19534	0.272385	0.268272	0.270329	0.1047	0.113016	0.108858	0.13594	0.183213	0.159577	-0.0749888	-0.050719	-0.0628539
0.0007502	0.581	cg04538473	LMF1	S_Shore	Body		0.866474	0.887103	0.876788	0.85024	0.811706	0.830973	0.886978	0.890282	0.88863	0.837242	0.813249	0.825245	0.0458152	0.0633846	0.0545999
0.000564	0.58	cg04679323		N_Shelf		TRUE	0.794408	0.777995	0.786201	0.846841	0.825697	0.836269	0.123569	0.12003	0.121799	0.237326	0.215937	0.226632	-0.0500676	-0.104832	-0.0774499
0.000228	0.58	cg04695373	NLRP12		TSS1500		0.333794	0.366436	0.350115	0.419616	0.463587	0.441602	0.232948	0.254545	0.243747	0.393037	0.365762	0.3794	-0.0914869	-0.135653	-0.11357
0.0004697	0.58	cg04697454	RGMA	S_Shore	TSS1500		0.213421	0.252306	0.232864	0.298739	0.280889	0.289814	0.0967425	0.0974818	0.0971121	0.155848	0.175608	0.165728	-0.0569504	-0.0686161	-0.0627833
0.0005939	0.5806	cg04779473				TRUE	0.821911	0.818162	0.820036	0.858948	0.862393	0.860671	0.279588	0.344986	0.312287	0.457538	0.469008	0.463273	-0.0406344	-0.150986	-0.0958103
0.0001476	0.58	cg04847649	PLCH2	N_Shelf	TSS1500		0.0767978	0.075405	0.0761014	0.0429375	0.0526885	0.047813	0.390331	0.356298	0.373315	0.291246	0.267835	0.27954	0.0282884	0.0937741	0.0610312
0.0001945	0.58	cg04910834				TRUE	0.0466416	0.0483692	0.0475054	0.0698566	0.0692726	0.0695646	0.109441	0.128485	0.118963	0.254074	0.296112	0.275093	-0.0220592	-0.15613	-0.0890944
0.0004052	0.58	cg05025007				TRUE	0.345992	0.355884	0.350938	0.422835	0.437127	0.429981	0.0883509	0.10334	0.0958455	0.134513	0.137867	0.13619	-0.0790434	-0.0403446	-0.059694
0.0003916	0.58	cg05161019		Island			0.211544	0.251866	0.231705	0.301226	0.338357	0.319792	0.182632	0.159972	0.171302	0.239106	0.238619	0.238863	-0.0880865	-0.0675605	-0.0778235
0.0004549	0.58	cg05168573	CHRNA7		Body		0.288003	0.317738	0.30287	0.376842	0.381228	0.379035	0.244272	0.343807	0.294039	0.613726	0.560235	0.586981	-0.0761649	-0.292941	-0.184553
0.0008537	0.581	cg05197062	GALNTL4	N_Shore	Body		0.0932186	0.0834994	0.088359	0.0663717	0.0726128	0.0694922	0.568848	0.534639	0.551744	0.387601	0.390117	0.388859	0.0188668	0.162885	0.0908758
1.57e-05	0.58	cg05246098	PDGFD;PDGFD;DDI1	S_Shore	Body;Body;1stExon		0.45478	0.422629	0.438705	0.551787	0.581349	0.566568	0.398695	0.404511	0.401603	0.645092	0.664886	0.654989	-0.127864	-0.253386	-0.190625
0.0007575	0.581	cg05276753				TRUE	0.281614	0.296032	0.288823	0.406263	0.377557	0.39191	0.696641	0.718075	0.707358	0.744574	0.764249	0.754412	-0.103087	-0.0470538	-0.0750702
0.0002788	0.58	cg05363335	LOC349114	Island	TSS200	TRUE	0.0262928	0.0227493	0.024521	0.0340997	0.0440909	0.0390953	0.164892	0.123026	0.143959	0.306469	0.2482	0.277335	-0.0145743	-0.133375	-0.0739749
0.0008877	0.581	cg05382097	JAKMIP1;JAKMIP1	Island	5'UTR;5'UTR	TRUE	0.821684	0.835371	0.828527	0.873371	0.875534	0.874452	0.627996	0.657525	0.642761	0.723927	0.706284	0.715106	-0.0459251	-0.0723449	-0.059135
0.0005248	0.58	cg05584597		S_Shore			0.531607	0.586538	0.559073	0.63733	0.68232	0.659825	0.104982	0.08414	0.0945612	0.141721	0.161669	0.151695	-0.100752	-0.0571337	-0.0789431
0.0006891	0.581	cg05603784	ZNF469	S_Shore	Body		0.122223	0.131922	0.127073	0.173323	0.157408	0.165366	0.108752	0.0976885	0.10322	0.175212	0.164676	0.169944	-0.0382931	-0.0667236	-0.0525083
0.0002663	0.58	cg05626079	SCARA3		Body	TRUE	0.86699	0.878057	0.872524	0.913901	0.899039	0.90647	0.544194	0.578465	0.561329	0.698121	0.68428	0.691201	-0.0339464	-0.129871	-0.0819089
0.0004404	0.58	cg05738687	FAM101B	N_Shore	3'UTR		0.741294	0.779118	0.760206	0.637681	0.632463	0.635072	0.807418	0.785396	0.796407	0.748124	0.753505	0.750814	0.125134	0.0455925	0.0853632
0.0003637	0.58	cg05741225	JAKMIP3		TSS1500		0.172117	0.178941	0.175529	0.205843	0.244499	0.225171	0.0979403	0.127011	0.112476	0.233612	0.226109	0.229861	-0.0496425	-0.117385	-0.0835137
0.0009272	0.581	cg05752303				TRUE	0.751996	0.773045	0.762521	0.804429	0.818536	0.811482	0.0760745	0.0672471	0.0716608	0.135207	0.128244	0.131725	-0.0489617	-0.0600644	-0.0545131
0.0009739	0.581	cg05847835		S_Shelf			0.805	0.826868	0.815934	0.837834	0.854313	0.846073	0.13643	0.131511	0.13397	0.290663	0.309497	0.30008	-0.030139	-0.16611	-0.0981244
0.0001587	0.58	cg05903992	GPR68	Island	Body		0.525035	0.578074	0.551555	0.647792	0.636708	0.64225	0.52731	0.531868	0.529589	0.672303	0.678818	0.675561	-0.0906955	-0.145972	-0.118334
0.0005556	0.58	cg05959430					0.115183	0.114239	0.114711	0.143207	0.158542	0.150874	0.197262	0.247084	0.222173	0.319486	0.325079	0.322283	-0.0361632	-0.10011	-0.0681364
0.0007209	0.581	cg05982017	RAB27A;RAB27A		TSS1500;5'UTR		0.86076	0.845338	0.853049	0.766916	0.796587	0.781751	0.832731	0.749579	0.791155	0.728019	0.705441	0.71673	0.0712977	0.0744251	0.0728614
0.0002261	0.58	cg06062945	SUPT7L	N_Shelf	Body		0.827935	0.758206	0.79307	0.683333	0.709082	0.696208	0.833489	0.781513	0.807501	0.702727	0.686534	0.69463	0.0968626	0.112871	0.104867
0.0009985	0.581	cg06322323	SLC45A1	N_Shore	Body		0.952716	0.954933	0.953825	0.961645	0.96606	0.963852	0.793125	0.747776	0.77045	0.912866	0.909173	0.911019	-0.0100274	-0.140569	-0.0752982
0.0005705	0.58	cg06383157		Island		TRUE	0.134985	0.153903	0.144444	0.174696	0.19327	0.183983	0.144295	0.10896	0.126627	0.215907	0.264967	0.240437	-0.0395386	-0.11381	-0.0766743
0.0008023	0.581	cg06392169	IRF4	Island	5'UTR		0.949535	0.973251	0.961393	0.974914	0.978929	0.976921	0.753544	0.769443	0.761493	0.86714	0.84577	0.856455	-0.015528	-0.0949613	-0.0552446
0.0004343	0.58	cg06469252	GPR101	Island	TSS200		0.858032	0.902164	0.880098	0.934303	0.928084	0.931193	0.0902135	0.0943026	0.092258	0.129676	0.20535	0.167513	-0.0510953	-0.0752551	-0.0631752
0.0001241	0.58	cg06521550	MST1R	S_Shore	TSS200		0.131849	0.127478	0.129663	0.167108	0.182811	0.17496	0.136453	0.131659	0.134056	0.256329	0.259861	0.258095	-0.0452965	-0.124039	-0.0846676
0.0008113	0.581	cg06525019				TRUE	0.462301	0.451545	0.456923	0.522026	0.503783	0.512905	0.212988	0.21239	0.212689	0.380828	0.363419	0.372124	-0.0559817	-0.159435	-0.107708
0.00039	0.58	cg06641299	WNT9A	Island	TSS1500		0.1914	0.22354	0.20747	0.244731	0.280671	0.262701	0.0498051	0.0338655	0.0418353	0.107382	0.0933937	0.100388	-0.0552312	-0.0585526	-0.0568919
0.0006533	0.581	cg06695566	RSF1	N_Shelf	Body		0.894231	0.886129	0.89018	0.839729	0.8071	0.823414	0.854765	0.84738	0.851072	0.817317	0.809084	0.813201	0.0667657	0.0378715	0.0523186
0.0007347	0.581	cg06730409		S_Shelf			0.369074	0.388746	0.37891	0.42641	0.455358	0.440884	0.197037	0.173743	0.18539	0.326106	0.303967	0.315037	-0.0619738	-0.129647	-0.0958102
0.0006638	0.581	cg06780673				TRUE	0.82885	0.849951	0.839401	0.782956	0.807543	0.79525	0.548582	0.504661	0.526622	0.336161	0.311973	0.324067	0.0441509	0.202554	0.123353
0.0003474	0.58	cg06789048	RGS12;RGS12;RGS12	S_Shore	Body;Body;Body		0.70746	0.794822	0.751141	0.619981	0.635528	0.627754	0.78871	0.77836	0.783535	0.707977	0.6	0.653989	0.123387	0.129547	0.126467
0.0006998	0.581	cg06797617		N_Shore			0.783642	0.813172	0.798407	0.851296	0.830319	0.840807	0.825354	0.830477	0.827916	0.902517	0.884588	0.893553	-0.0424002	-0.065637	-0.0540186
6.67e-05	0.58	cg06854084	NKX2-3	Island	TSS200		0.538493	0.606371	0.572432	0.68309	0.715172	0.699131	0.222986	0.236516	0.229751	0.372991	0.377391	0.375191	-0.126699	-0.14544	-0.136069
0.0002775	0.58	cg06965590		S_Shelf			0.237539	0.297314	0.267426	0.32637	0.355696	0.341033	0.0825418	0.0876512	0.0850965	0.152788	0.161987	0.157387	-0.0736064	-0.072291	-0.0729487
0.0007655	0.581	cg07178550	CSGALNACT2	Island	TSS1500		0.293473	0.242928	0.268201	0.326358	0.381655	0.354007	0.16833	0.144825	0.156578	0.250694	0.219808	0.235251	-0.0858058	-0.0786734	-0.0822396
0.0008822	0.581	cg07197585	EPHX4	N_Shore	TSS1500		0.135931	0.151145	0.143538	0.214544	0.210416	0.21248	0.802032	0.804444	0.803238	0.843924	0.826426	0.835175	-0.0689425	-0.0319369	-0.0504397
0.0005178	0.58	cg07263632					0.154471	0.133923	0.144197	0.203646	0.178905	0.191275	0.116854	0.132724	0.124789	0.250471	0.213994	0.232233	-0.0470788	-0.107444	-0.0772614
0.000443	0.58	cg07289841	SNCAIP		5'UTR	TRUE	0.687461	0.747831	0.717646	0.642359	0.615065	0.628712	0.313934	0.324456	0.319195	0.213242	0.196096	0.204669	0.088934	0.114526	0.10173
0.0003514	0.58	cg07357716				TRUE	0.0673275	0.0898415	0.0785845	0.122376	0.10077	0.111573	0.113044	0.137453	0.125248	0.25596	0.25057	0.253265	-0.0329887	-0.128017	-0.0805028
1.91e-05	0.58	cg07363961		S_Shelf			0.1529	0.154853	0.153876	0.220148	0.221112	0.22063	0.0679263	0.0575058	0.062716	0.133971	0.12296	0.128466	-0.0667539	-0.0657495	-0.0662517
4.53e-05	0.58	cg07406888	KLHL31		TSS1500		0.842651	0.835051	0.838851	0.741461	0.7588	0.75013	0.820588	0.780198	0.800393	0.723163	0.657522	0.690342	0.0887214	0.11005	0.0993859
0.000562	0.58	cg07468062	KIAA1257		Body	TRUE	0.0750386	0.0928124	0.0839255	0.122402	0.100774	0.111588	0.140656	0.156972	0.148814	0.267256	0.272061	0.269658	-0.0276622	-0.120844	-0.0742532
0.0006615	0.581	cg07469838	BCL11A;BCL11A;BCL11A		Body;Body;Body	TRUE	0.536345	0.544153	0.540249	0.448616	0.420995	0.434806	0.259077	0.272691	0.265884	0.196221	0.22177	0.208996	0.105444	0.0568881	0.0811659
0.0001345	0.58	cg07523553	HCCA2;LOC402778	Island	Body;TSS1500		0.163052	0.200674	0.181863	0.299654	0.251687	0.27567	0.122953	0.121376	0.122164	0.20338	0.201058	0.202219	-0.0938073	-0.0800546	-0.086931
0.0004319	0.58	cg07592254	NKAIN3		Body		0.300897	0.314678	0.307788	0.378868	0.365881	0.372374	0.180153	0.19402	0.187086	0.319236	0.295204	0.30722	-0.0645867	-0.120134	-0.0923602
0.0006335	0.5808	cg07655025	TNPO2	S_Shore	TSS200		0.145318	0.15876	0.152039	0.171138	0.200608	0.185873	0.117514	0.104585	0.111049	0.185357	0.189115	0.187236	-0.0338341	-0.0761867	-0.0550104
0.0003288	0.58	cg07687070					0.141001	0.142632	0.141816	0.181485	0.194116	0.187801	0.130196	0.144452	0.137324	0.197189	0.214307	0.205748	-0.0459845	-0.0684243	-0.0572044
0.0007335	0.581	cg07824172	TACR3	S_Shore	TSS1500		0.140085	0.170136	0.15511	0.189339	0.196985	0.193162	0.0788937	0.0962759	0.0875848	0.152513	0.160885	0.156699	-0.0380513	-0.0691144	-0.0535828
0.0007123	0.581	cg07842130	MXRA5	N_Shore	Body		0.57629	0.57622	0.576255	0.533283	0.496223	0.514753	0.83019	0.845241	0.837716	0.619899	0.662071	0.640985	0.0615019	0.196731	0.129116
9.84e-05	0.58	cg07847030	TCF7L1	Island	Body		0.832925	0.829599	0.831262	0.880703	0.887571	0.884137	0.712847	0.696658	0.704753	0.785432	0.782798	0.784115	-0.0528749	-0.0793627	-0.0661188
0.0007221	0.581	cg08066631	KCNQ1;KCNQ1		Body;Body		0.0398272	0.0443642	0.0420957	0.0561479	0.0603573	0.0582526	0.090115	0.116831	0.103473	0.199852	0.246087	0.22297	-0.0161569	-0.119497	-0.067827
0.000206	0.58	cg08074182	LMF1	S_Shore	Body		0.803118	0.804062	0.80359	0.835941	0.857696	0.846818	0.419441	0.420403	0.419922	0.601026	0.610618	0.605822	-0.0432286	-0.1859	-0.114564
0.0001079	0.58	cg08074621	TPPP3;TPPP3	Island	TSS200;TSS200		0.231961	0.312634	0.272298	0.363709	0.374413	0.369061	0.0758019	0.0578935	0.0668477	0.147293	0.168765	0.158029	-0.0967628	-0.0911812	-0.093972
0.0008133	0.581	cg08085357	SOX2OT	N_Shore	Body		0.214755	0.242166	0.228461	0.272585	0.289573	0.281079	0.224241	0.226341	0.225291	0.335453	0.34158	0.338517	-0.0526181	-0.113226	-0.0829219
0.0007005	0.581	cg08093323	C11orf36	S_Shelf	Body		0.0580304	0.0768246	0.0674275	0.100607	0.0893244	0.0949658	0.122735	0.125555	0.124145	0.205893	0.215956	0.210925	-0.0275383	-0.0867794	-0.0571588
0.0009847	0.581	cg08291069	PDE4A	Island	1stExon		0.273796	0.268731	0.271263	0.21633	0.219635	0.217982	0.599337	0.564103	0.58172	0.441558	0.44766	0.444609	0.0532811	0.137111	0.0951961
0.0003089	0.58	cg08298091	MRVI1;MRVI1;MRVI1;MRVI1		Body;Body;Body;Body	TRUE	0.693863	0.746887	0.720375	0.799621	0.78509	0.792355	0.11227	0.131517	0.121893	0.275957	0.2768	0.276379	-0.0719801	-0.154486	-0.113233
0.000486	0.58	cg08312765				TRUE	0.100781	0.128508	0.114644	0.0836832	0.0789289	0.0813061	0.298829	0.316846	0.307837	0.160651	0.140827	0.150739	0.0333384	0.157098	0.0952182
0.0007311	0.581	cg08379380				TRUE	0.509623	0.555328	0.532476	0.670005	0.570465	0.620235	0.190352	0.220785	0.205568	0.315025	0.336857	0.325941	-0.087759	-0.120372	-0.104066
0.0001636	0.58	cg08499756	CLCN7;CLCN7	S_Shore	TSS1500;TSS1500		0.479241	0.494955	0.487098	0.5892	0.571405	0.580302	0.247707	0.25839	0.253048	0.393778	0.363963	0.378871	-0.0932042	-0.125822	-0.109513
0.000232	0.58	cg08555556	PACRG;PACRG;PACRG		Body;Body;Body		0.12587	0.129582	0.127726	0.179019	0.176458	0.177738	0.138932	0.132754	0.135843	0.19912	0.212676	0.205898	-0.0500124	-0.0700552	-0.0600338
0.0006773	0.581	cg08575875	MYOM2		TSS1500		0.538937	0.540919	0.539928	0.633893	0.603659	0.618776	0.486862	0.477213	0.482037	0.570741	0.592579	0.58166	-0.0788477	-0.0996224	-0.0892351
0.0006775	0.581	cg08597719	PTPRN2;PTPRN2;PTPRN2	S_Shore	Body;Body;Body		0.393001	0.462844	0.427922	0.512499	0.48923	0.500865	0.288533	0.259734	0.274133	0.427568	0.417411	0.422489	-0.0729423	-0.148356	-0.110649
0.0001792	0.58	cg08627720		Island		TRUE	0.785955	0.821919	0.803937	0.894989	0.864313	0.879651	0.0836611	0.0719719	0.0778165	0.12956	0.120746	0.125153	-0.0757142	-0.0473364	-0.0615253
0.0001829	0.58	cg08648317	PLAC1L;PLAC1L		1stExon;5'UTR		0.347204	0.405447	0.376326	0.455055	0.465921	0.460488	0.120504	0.117287	0.118895	0.22157	0.214651	0.218111	-0.0841619	-0.0992154	-0.0916887
0.0008425	0.581	cg08649440	CRTAC1		Body	TRUE	0.176231	0.212841	0.194536	0.245554	0.251194	0.248374	0.170795	0.193758	0.182276	0.409535	0.38424	0.396888	-0.0538376	-0.214611	-0.134224
0.0009498	0.581	cg08683147				TRUE	0.870456	0.882031	0.876244	0.839963	0.851812	0.845887	0.240266	0.222015	0.231141	0.160782	0.155388	0.158085	0.0303565	0.0730558	0.0517062
0.000599	0.5806	cg08696165	SIX3	S_Shore	3'UTR		0.69078	0.726002	0.708391	0.77068	0.800647	0.785663	0.530185	0.47119	0.500688	0.588566	0.620748	0.604657	-0.0772719	-0.103969	-0.0906207
0.000809	0.581	cg08743199	ATP10B		Body		0.595792	0.611353	0.603573	0.681635	0.661725	0.67168	0.191019	0.198686	0.194853	0.297156	0.311577	0.304367	-0.0681075	-0.109514	-0.0888108
9.25e-05	0.58	cg08912317	SCIN	Island	TSS200	TRUE	0.117034	0.145201	0.131117	0.183221	0.185907	0.184564	0.200582	0.226153	0.213367	0.369688	0.372175	0.370931	-0.0534465	-0.157564	-0.105505
0.0001532	0.58	cg08917299		S_Shore			0.169956	0.182381	0.176169	0.251354	0.221244	0.236299	0.104539	0.112853	0.108696	0.184389	0.198097	0.191243	-0.0601304	-0.0825464	-0.0713384
0.000969	0.581	cg08945802	OPCML		Body		0.707004	0.713121	0.710062	0.769259	0.751332	0.760296	0.0869085	0.0835248	0.0852166	0.14103	0.141011	0.14102	-0.0502333	-0.0558035	-0.0530184
0.0006932	0.581	cg08954417	SNTG1	S_Shore	TSS1500	TRUE	0.0805048	0.0441025	0.0623037	0.0892623	0.0905653	0.0899138	0.138397	0.144541	0.141469	0.300183	0.27209	0.286136	-0.0276101	-0.144667	-0.0861387
0.0004467	0.58	cg09005221	DIO2;DIO2;DIO2		Body;Body;Body		0.443072	0.533282	0.488177	0.574949	0.580933	0.577941	0.161995	0.179466	0.170731	0.342775	0.295789	0.319282	-0.089764	-0.148551	-0.119158
0.000387	0.58	cg09034646		N_Shore			0.145806	0.162431	0.154119	0.208555	0.223377	0.215966	0.162368	0.164088	0.163228	0.269265	0.231055	0.25016	-0.0618474	-0.0869314	-0.0743894
0.0001904	0.58	cg09104321					0.124101	0.107595	0.115848	0.150806	0.162543	0.156674	0.0680604	0.0715182	0.0697893	0.153407	0.148512	0.150959	-0.0408261	-0.0811701	-0.0609981
0.0002905	0.58	cg09131332	TTLL8	N_Shore	Body		0.250034	0.274669	0.262352	0.339297	0.308756	0.324026	0.200876	0.183876	0.192376	0.312171	0.339391	0.325781	-0.0616745	-0.133405	-0.0975399
0.000282	0.58	cg09223928				TRUE	0.177265	0.196462	0.186863	0.2304	0.243548	0.236974	0.227613	0.216538	0.222076	0.33962	0.361462	0.350541	-0.0501103	-0.128465	-0.0892878
0.0002547	0.58	cg09243507	A2BP1;A2BP1		5'UTR;5'UTR	TRUE	0.0626092	0.0727298	0.0676695	0.0871061	0.0992888	0.0931975	0.11643	0.112679	0.114555	0.251155	0.242426	0.246791	-0.025528	-0.132236	-0.0788819
0.0004964	0.58	cg09269336				TRUE	0.219012	0.217915	0.218463	0.26099	0.274238	0.267614	0.206346	0.205699	0.206023	0.313702	0.30066	0.307181	-0.0491505	-0.101159	-0.0751546
0.0001096	0.58	cg09329826	PDZD4	Island	Body	TRUE	0.090367	0.0617385	0.0760528	0.101363	0.130618	0.115991	0.209151	0.166997	0.188074	0.419788	0.405189	0.412489	-0.0399378	-0.224415	-0.132176
0.0004488	0.58	cg09436290	CPNE7;CPNE7	S_Shore	3'UTR;3'UTR		0.624505	0.613718	0.619112	0.694345	0.706119	0.700232	0.128871	0.111518	0.120195	0.169761	0.188853	0.179307	-0.0811203	-0.0591124	-0.0701164
0.0008414	0.581	cg09496385	PTPRN2;PTPRN2;PTPRN2	N_Shore	Body;Body;Body		0.452248	0.507716	0.479982	0.608327	0.583128	0.595728	0.817102	0.784647	0.800875	0.85886	0.839138	0.848999	-0.115745	-0.0481244	-0.0819349
0.0005746	0.5801	cg09502447		N_Shore		TRUE	0.262285	0.279346	0.270816	0.362972	0.360155	0.361564	0.0672196	0.0558837	0.0615516	0.0909979	0.0831025	0.0870502	-0.0907478	-0.0254986	-0.0581232
3.98e-05	0.58	cg09527192	ARNTL;ARNTL;ARNTL	N_Shore	TSS1500;TSS1500;TSS1500		0.116036	0.113384	0.11471	0.0747389	0.0635535	0.0691462	0.702504	0.730495	0.716499	0.565179	0.527415	0.546297	0.0455639	0.170202	0.107883
0.0006258	0.5806	cg09537259				TRUE	0.291437	0.331804	0.31162	0.384854	0.394809	0.389831	0.0401792	0.0560575	0.0481183	0.0763038	0.0789738	0.0776388	-0.0782107	-0.0295205	-0.0538656
0.000787	0.581	cg09562655					0.842274	0.793181	0.817728	0.754096	0.77744	0.765768	0.738281	0.709106	0.723693	0.561084	0.542536	0.55181	0.0519592	0.171883	0.111921
0.000693	0.581	cg09725157	FGF12		TSS1500		0.305556	0.301295	0.303425	0.345187	0.388393	0.36679	0.16976	0.18556	0.17766	0.410877	0.398736	0.404806	-0.0633645	-0.227146	-0.145255
0.0005605	0.58	cg09827833	TEK;TEK		5'UTR;1stExon		0.471436	0.500179	0.485807	0.575387	0.570194	0.57279	0.200499	0.215618	0.208058	0.316362	0.295965	0.306164	-0.0869829	-0.0981051	-0.092544
0.0002801	0.58	cg09906324	C22orf34		TSS200		0.169957	0.183128	0.176543	0.235882	0.213366	0.224624	0.175659	0.166613	0.171136	0.312377	0.279829	0.296103	-0.048081	-0.124967	-0.0865239
0.0008584	0.581	cg09977847	XRCC5		3'UTR		0.825451	0.827009	0.82623	0.934302	0.880729	0.907516	0.859617	0.841366	0.850492	0.890754	0.898146	0.89445	-0.0812859	-0.0439584	-0.0626221
0.0004278	0.58	cg10011232	FKBP8	S_Shore	TSS1500		0.212006	0.239264	0.225635	0.274592	0.267875	0.271233	0.0895708	0.0829059	0.0862383	0.181071	0.176257	0.178664	-0.0455985	-0.0924257	-0.0690121
0.0008168	0.581	cg10036368	LOC285796		Body		0.841041	0.825212	0.833126	0.914307	0.916703	0.915505	0.903047	0.836145	0.869596	0.909774	0.904536	0.907155	-0.0823783	-0.0375595	-0.0599689
7.8e-05	0.58	cg10130564	TAGLN;TAGLN		TSS200;TSS200		0.203144	0.193809	0.198477	0.318491	0.290666	0.304578	0.765647	0.762986	0.764316	0.848797	0.828772	0.838785	-0.106102	-0.074468	-0.0902848
0.0007556	0.581	cg10135717	ADAMTS17	S_Shore	TSS1500		0.196494	0.218442	0.207468	0.258369	0.273094	0.265731	0.135638	0.118151	0.126895	0.17849	0.200957	0.189723	-0.0582633	-0.0628289	-0.0605461
0.0007589	0.581	cg10243989	CDGAP	N_Shore	Body		0.640994	0.669828	0.655411	0.71196	0.723572	0.717766	0.270514	0.264366	0.26744	0.38175	0.383033	0.382392	-0.0623544	-0.114951	-0.088653
0.0007043	0.581	cg10293967	IRS4	Island	1stExon		0.0692767	0.0588121	0.0640444	0.0836868	0.0842882	0.0839875	0.308935	0.330124	0.31953	0.565785	0.542098	0.553941	-0.0199431	-0.234412	-0.127178
0.0007824	0.581	cg10309580	FOXJ3		5'UTR	TRUE	0.832931	0.860276	0.846603	0.755214	0.779724	0.767469	0.823009	0.80553	0.814269	0.779485	0.777145	0.778315	0.0791344	0.0359543	0.0575444
0.000408	0.58	cg10423328	SATL1;SATL1		TSS200;TSS200		0.306548	0.182984	0.244766	0.150424	0.134375	0.142399	0.549388	0.549197	0.549292	0.252585	0.276818	0.264702	0.102366	0.284591	0.193478
0.0006316	0.5807	cg10451314	SFMBT2		Body	TRUE	0.109945	0.128635	0.11929	0.0781477	0.105426	0.0917867	0.397643	0.362777	0.38021	0.238237	0.234271	0.236254	0.0275033	0.143956	0.0857298
0.0003664	0.58	cg10491546	CTBP2;CTBP2		5'UTR;5'UTR	TRUE	0.640054	0.642893	0.641474	0.729205	0.687766	0.708486	0.589669	0.600054	0.594862	0.732452	0.735612	0.734032	-0.0670123	-0.139171	-0.103092
0.0003842	0.58	cg10526223	ESRRB	N_Shore	Body		0.12387	0.12453	0.1242	0.145241	0.165276	0.155259	0.171287	0.16079	0.166038	0.30367	0.289104	0.296387	-0.0310587	-0.130349	-0.0807037
0.0004691	0.58	cg10588377	HTRA1	Island	Body		0.106657	0.113453	0.110055	0.126936	0.16875	0.147843	0.497603	0.488606	0.493104	0.61182	0.624674	0.618247	-0.0377881	-0.125143	-0.0814656
0.0008771	0.581	cg10598168	SPINK5L3		TSS1500		0.727399	0.764933	0.746166	0.78254	0.80067	0.791605	0.0719702	0.0868012	0.0793857	0.141354	0.185694	0.163524	-0.0454393	-0.0841382	-0.0647887
0.0003098	0.58	cg10650018	HTR7;HTR7;HTR7	N_Shore	Body;Body;Body		0.864066	0.891342	0.877704	0.803053	0.837038	0.820045	0.872676	0.844155	0.858415	0.768284	0.783713	0.775998	0.0576588	0.0824171	0.070038
0.0003912	0.58	cg10657228	T-SP1		Body		0.125287	0.147271	0.136279	0.169546	0.179152	0.174349	0.143372	0.152385	0.147879	0.266429	0.257719	0.262074	-0.03807	-0.114195	-0.0761327
0.0009342	0.581	cg10711209	NPHS2	Island	TSS200	TRUE	0.263091	0.266226	0.264659	0.311076	0.33166	0.321368	0.0976912	0.0840159	0.0908535	0.140774	0.138133	0.139454	-0.0567092	-0.0486001	-0.0526547
0.0006923	0.581	cg10739728	MAGEC2		TSS200		0.0392436	0.0566204	0.047932	0.135051	0.0677796	0.101415	0.0876403	0.0750113	0.0813258	0.160515	0.168801	0.164658	-0.0534833	-0.0833323	-0.0684078
0.0007428	0.581	cg10764933	PPP2R5C;PPP2R5C;PPP2R5C;PPP2R5C		Body;Body;Body;Body		0.78465	0.784762	0.784706	0.867947	0.875212	0.87158	0.848545	0.758486	0.803515	0.876824	0.859325	0.868074	-0.0868738	-0.0645591	-0.0757164
0.0001781	0.58	cg10774716		S_Shelf			0.772004	0.747968	0.759986	0.82178	0.807473	0.814627	0.146395	0.171487	0.158941	0.280285	0.299477	0.289881	-0.0546409	-0.13094	-0.0927905
0.0003917	0.58	cg10775844	PKHD1		Body		0.823371	0.834162	0.828767	0.870137	0.861597	0.865867	0.112936	0.103391	0.108164	0.217667	0.229069	0.223368	-0.0371005	-0.115204	-0.0761523
0.0003721	0.58	cg10796078	DACT1;DACT1	Island	Body;Body		0.0430762	0.064829	0.0539526	0.0429964	0.034539	0.0387677	0.245681	0.264223	0.254952	0.137398	0.153905	0.145651	0.0151849	0.109301	0.0622427
0.0007345	0.581	cg10864603				TRUE	0.76187	0.793413	0.777642	0.805266	0.830251	0.817759	0.111979	0.125256	0.118617	0.261548	0.257682	0.259615	-0.0401168	-0.140998	-0.0905573
3.33e-05	0.58	cg10882522	IL17RD	S_Shore	TSS1500		0.145678	0.170498	0.158088	0.247825	0.234086	0.240955	0.238407	0.256775	0.247591	0.375216	0.379952	0.377584	-0.0828674	-0.129993	-0.10643
6.4e-05	0.58	cg10912806		N_Shelf			0.62907	0.63255	0.63081	0.71805	0.718015	0.718033	0.152335	0.184045	0.16819	0.327315	0.333569	0.330442	-0.0872226	-0.162252	-0.124737
0.0001933	0.58	cg10914558	NOS1	N_Shore	5'UTR		0.269152	0.260978	0.265065	0.372168	0.35306	0.362614	0.234111	0.277929	0.25602	0.407934	0.390864	0.399399	-0.0975485	-0.143379	-0.120464
0.0005326	0.58	cg10918419	C8orf55	Island	TSS1500		0.308665	0.335929	0.322297	0.38044	0.398659	0.389549	0.0456176	0.0571248	0.0513712	0.124141	0.127309	0.125725	-0.0672524	-0.0743539	-0.0708032
0.0008918	0.581	cg11065575	SHISA3	S_Shelf	3'UTR		0.127056	0.15683	0.141943	0.100246	0.117605	0.108925	0.450464	0.386004	0.418234	0.210256	0.22529	0.217773	0.0330178	0.200461	0.11674
0.0009409	0.581	cg11086415					0.155285	0.168285	0.161785	0.190631	0.221849	0.20624	0.0758929	0.106759	0.0913262	0.143606	0.15643	0.150018	-0.0444554	-0.0586919	-0.0515736
0.0001558	0.58	cg11246233				TRUE	0.0635805	0.0756068	0.0695936	0.0977376	0.121509	0.109623	0.151139	0.147176	0.149157	0.259787	0.251062	0.255425	-0.0400296	-0.106267	-0.0731485
9.66e-05	0.58	cg11258089	PDE4D;PDE4D	Island	Body;TSS200	TRUE	0.120711	0.133911	0.127311	0.18823	0.183289	0.185759	0.310046	0.24236	0.276203	0.550974	0.484615	0.517795	-0.0584482	-0.241592	-0.15002
0.0008592	0.581	cg11314748	ZNF667;ZNF667	N_Shelf	5'UTR;Body		0.0831514	0.0713337	0.0772425	0.10082	0.0992885	0.100054	0.174299	0.231279	0.202789	0.332756	0.331097	0.331926	-0.0228114	-0.129137	-0.0759744
0.000318	0.58	cg11395388				TRUE	0.214342	0.243708	0.229025	0.27949	0.282169	0.28083	0.1752	0.188682	0.181941	0.302686	0.307737	0.305212	-0.0518043	-0.123271	-0.0875375
0.0001317	0.58	cg11416338	PDE3A	S_Shore	1stExon		0.0572171	0.0648018	0.0610095	0.0892213	0.0893723	0.0892968	0.203247	0.167723	0.185485	0.2878	0.280694	0.284247	-0.0282874	-0.098762	-0.0635247
0.0001844	0.58	cg11526630	RADIL	N_Shelf	Body		0.188533	0.188695	0.188614	0.221275	0.260398	0.240837	0.130011	0.105816	0.117913	0.235155	0.217874	0.226514	-0.0522226	-0.108601	-0.0804117
0.0004457	0.58	cg11570233	IRF6	N_Shore	5'UTR		0.189452	0.222633	0.206042	0.259682	0.304203	0.281942	0.181835	0.209244	0.19554	0.297596	0.298436	0.298016	-0.0759	-0.102477	-0.0891883
0.0001999	0.58	cg11572509				TRUE	0.171842	0.115486	0.143664	0.106627	0.0524855	0.0795561	0.35461	0.329503	0.342056	0.198229	0.194162	0.196195	0.0641076	0.145861	0.104984
0.0003163	0.58	cg11661204	AK5;AK5		Body;Body	TRUE	0.403894	0.459867	0.431881	0.509198	0.537692	0.523445	0.0623148	0.0509629	0.0566389	0.100259	0.10211	0.101184	-0.0915643	-0.0445453	-0.0680548
0.0005536	0.58	cg11682774				TRUE	0.345921	0.341756	0.343839	0.412338	0.398282	0.40531	0.0888063	0.0957234	0.0922648	0.136042	0.149302	0.142672	-0.0614713	-0.0504067	-0.055939
0.0003149	0.58	cg11702896		S_Shore			0.0673732	0.0928549	0.080114	0.111046	0.11195	0.111498	0.437011	0.452786	0.444899	0.601021	0.59758	0.5993	-0.0313836	-0.154401	-0.0928925
0.00047	0.58	cg11704005	PAX7;PAX7;PAX7		Body;Body;Body	TRUE	0.36604	0.380121	0.37308	0.416405	0.451706	0.434056	0.343709	0.356886	0.350298	0.614045	0.607009	0.610527	-0.0609753	-0.260229	-0.160602
0.000195	0.58	cg11775807					0.303852	0.309549	0.306701	0.367884	0.382589	0.375236	0.51921	0.485311	0.50226	0.652728	0.657721	0.655225	-0.0685359	-0.152964	-0.11075
0.0003046	0.58	cg11796442		N_Shore		TRUE	0.176383	0.208419	0.192401	0.236752	0.243166	0.239959	0.182977	0.180623	0.1818	0.311992	0.311082	0.311537	-0.047558	-0.129737	-0.0886476
0.0001651	0.58	cg11819702				TRUE	0.29407	0.34145	0.31776	0.441617	0.406415	0.424016	0.0556948	0.0588131	0.0572539	0.085126	0.0897518	0.0874389	-0.106256	-0.030185	-0.0682207
0.0002843	0.58	cg11854154	AMPD3	Island	TSS200		0.088602	0.14456	0.116581	0.152053	0.189059	0.170556	0.70152	0.717618	0.709569	0.875226	0.834496	0.854861	-0.053975	-0.145292	-0.0996334
0.000626	0.5806	cg11876705	RASGRP4;RASGRP4;RASGRP4;RASGRP4;RASGRP4;RASGRP4;RASGRP4		TSS1500;TSS1500;TSS1500;TSS1500;TSS1500;TSS1500;TSS1500		0.0698494	0.0759585	0.0729039	0.106134	0.102888	0.104511	0.16658	0.181778	0.174179	0.22026	0.273314	0.246787	-0.0316072	-0.0726079	-0.0521076
0.0005651	0.58	cg11959503		N_Shelf			0.127714	0.139647	0.13368	0.168312	0.17249	0.170401	0.143931	0.139538	0.141734	0.233867	0.224736	0.229301	-0.036721	-0.0875672	-0.0621441
0.0004538	0.58	cg11970289	B3GNT4	Island	5'UTR		0.434801	0.50557	0.470185	0.565931	0.584862	0.575396	0.278934	0.253499	0.266217	0.342811	0.370763	0.356787	-0.105211	-0.0905705	-0.0978907
0.0003295	0.58	cg12030677				TRUE	0.831037	0.847473	0.839255	0.766483	0.799199	0.782841	0.678459	0.673969	0.676214	0.551668	0.498569	0.525119	0.056414	0.151095	0.103755
0.0004256	0.58	cg12054337	FAM122B;FAM122B;FAM122B;FAM122B;FAM122C;FAM122B	S_Shore	TSS1500;TSS1500;TSS1500;TSS1500;5'UTR;TSS1500		0.173647	0.175282	0.174465	0.209663	0.228647	0.219155	0.490591	0.550808	0.5207	0.679578	0.673426	0.676502	-0.0446906	-0.155802	-0.100246
0.0009447	0.581	cg12055183	FXYD5;FXYD5;FXYD5;FXYD5	S_Shelf	Body;Body;Body;Body		0.118758	0.120105	0.119431	0.135025	0.163149	0.149087	0.176227	0.195591	0.185909	0.333887	0.302661	0.318274	-0.029656	-0.132365	-0.0810105
0.0009504	0.581	cg12073319	FGFBP2		TSS200		0.506653	0.549509	0.528081	0.595009	0.601372	0.598191	0.174886	0.193092	0.183989	0.303717	0.333065	0.318391	-0.07011	-0.134402	-0.102256
0.0002099	0.58	cg12089511	DSCAM		Body		0.747657	0.714903	0.73128	0.829081	0.819213	0.824147	0.282066	0.308401	0.295233	0.378556	0.36753	0.373043	-0.0928672	-0.0778102	-0.0853387
0.0006871	0.581	cg12128507				TRUE	0.215614	0.23473	0.225172	0.266019	0.282604	0.274312	0.172067	0.206367	0.189217	0.316815	0.294118	0.305466	-0.0491393	-0.116249	-0.0826943
0.0004359	0.58	cg12129080	EBF3	N_Shore	Body		0.618747	0.591361	0.605054	0.47745	0.476719	0.477085	0.293499	0.242699	0.268099	0.193246	0.182724	0.187985	0.127969	0.0801146	0.104042
8.53e-05	0.58	cg12130015		Island			0.864765	0.867775	0.86627	0.920273	0.908499	0.914386	0.0834836	0.0675791	0.0755313	0.24671	0.191644	0.219177	-0.0481161	-0.143646	-0.0958809
0.0005272	0.58	cg12155476		S_Shelf			0.180757	0.207479	0.194118	0.30825	0.263166	0.285708	0.080503	0.0968925	0.0886977	0.162752	0.123683	0.143218	-0.0915906	-0.0545198	-0.0730552
0.0004201	0.58	cg12170845	IGSF5		TSS200		0.106167	0.0913948	0.098781	0.140365	0.127636	0.134	0.163095	0.165062	0.164079	0.256467	0.269547	0.263007	-0.0352192	-0.0989286	-0.0670739
0.000336	0.58	cg12232274	LRP11	S_Shore	TSS1500		0.0620372	0.0598943	0.0609657	0.11631	0.109625	0.112967	0.118809	0.122953	0.120881	0.168805	0.174484	0.171645	-0.0520015	-0.0507637	-0.0513826
0.0001926	0.58	cg12325455	TRIOBP		TSS200	TRUE	0.269086	0.278236	0.273661	0.184027	0.166804	0.175416	0.953926	0.9593	0.956613	0.942661	0.929769	0.936215	0.0982456	0.0203979	0.0593218
0.0008032	0.581	cg12423123	PAK6;PAK6;PAK6;C15orf56	Island	5'UTR;5'UTR;5'UTR;TSS1500		0.111583	0.142881	0.127232	0.186169	0.158947	0.172558	0.213163	0.221895	0.217529	0.323013	0.34124	0.332126	-0.0453256	-0.114598	-0.0799617
0.0009805	0.581	cg12458280				TRUE	0.235329	0.249611	0.24247	0.313244	0.296457	0.30485	0.498166	0.501408	0.499787	0.591596	0.575788	0.583692	-0.0623803	-0.0839049	-0.0731426
0.0008207	0.581	cg12475590	IL17D		Body	TRUE	0.8141	0.852704	0.833402	0.862485	0.888083	0.875284	0.19976	0.228813	0.214286	0.334888	0.331134	0.333011	-0.0418821	-0.118725	-0.0803034
0.0004256	0.58	cg12509733	EBF3		Body		0.738749	0.747002	0.742875	0.82499	0.789349	0.807169	0.564829	0.595208	0.580019	0.77581	0.699046	0.737428	-0.064294	-0.157409	-0.110852
0.0004727	0.58	cg12582654	KCP;KCP	Island	TSS200;TSS200		0.263587	0.235562	0.249574	0.179924	0.201056	0.19049	0.760962	0.763188	0.762075	0.639517	0.639906	0.639711	0.0590847	0.122363	0.090724
0.0007905	0.581	cg12584889	NXF3		1stExon		0.308298	0.377671	0.342984	0.399379	0.3973	0.39834	0.220278	0.227541	0.223909	0.471421	0.468019	0.46972	-0.0553553	-0.24581	-0.150583
0.000875	0.581	cg12632313	RND3		Body	TRUE	0.790535	0.824764	0.807649	0.872311	0.856229	0.86427	0.139638	0.216765	0.178202	0.266621	0.275874	0.271248	-0.0566205	-0.0930459	-0.0748332
0.0007517	0.581	cg12647497	GSTM2;GSTM2	N_Shore	TSS1500;TSS1500	TRUE	0.125993	0.148054	0.137023	0.172319	0.199428	0.185874	0.603415	0.550571	0.576993	0.66788	0.687878	0.677879	-0.0488502	-0.100886	-0.0748682
0.0002752	0.58	cg12737110		Island			0.152153	0.204281	0.178217	0.239194	0.244868	0.242031	0.190393	0.194123	0.192258	0.312317	0.321458	0.316888	-0.0638141	-0.12463	-0.0942219
0.0003443	0.58	cg12746908	OR8U8		Body	TRUE	0.0908229	0.143338	0.11708	0.212926	0.167824	0.190375	0.171666	0.255581	0.213623	0.375804	0.363427	0.369615	-0.0732949	-0.155992	-0.114643
0.0009766	0.581	cg12800047	GUCY1A2		Body	TRUE	0.52983	0.581812	0.555821	0.65005	0.643678	0.646864	0.434231	0.522193	0.478212	0.593251	0.599722	0.596486	-0.0910431	-0.118275	-0.104659
0.0001751	0.58	cg12835048	FGFR2;FGFR2;FGFR2;FGFR2;FGFR2;FGFR2;FGFR2;FGFR2;FGFR2;FGFR2;FGFR2	Island	5'UTR;5'UTR;TSS1500;5'UTR;1stExon;1stExon;1stExon;5'UTR;5'UTR;1stExon;1stExon	TRUE	0.47314	0.471987	0.472564	0.388384	0.395278	0.391831	0.359323	0.343167	0.351245	0.231493	0.194101	0.212797	0.0807326	0.138448	0.10959
0.0005119	0.58	cg13123165				TRUE	0.509083	0.535179	0.522131	0.625407	0.585976	0.605692	0.0862951	0.128896	0.107596	0.246104	0.250881	0.248493	-0.0835604	-0.140897	-0.112229
0.0009972	0.581	cg13170235	GJB5	N_Shelf	Body		0.178122	0.206063	0.192093	0.219334	0.244432	0.231883	0.251143	0.211784	0.231463	0.351473	0.382116	0.366795	-0.0397902	-0.135331	-0.0875608
0.000832	0.581	cg13222752	TMEM90A	Island	5'UTR		0.166157	0.175179	0.170668	0.226766	0.247351	0.237059	0.0860082	0.0938198	0.089914	0.149016	0.122522	0.135769	-0.0663908	-0.0458552	-0.056123
0.000773	0.581	cg13314778				TRUE	0.307007	0.31343	0.310218	0.385727	0.372867	0.379297	0.577748	0.527364	0.552556	0.689536	0.661119	0.675327	-0.0690787	-0.122771	-0.095925
0.0001556	0.58	cg13349425	C5orf20		TSS200		0.0631554	0.0690734	0.0661144	0.0939785	0.0932058	0.0935921	0.0847839	0.0869607	0.0858723	0.156432	0.165042	0.160737	-0.0274777	-0.0748648	-0.0511712
2.18e-05	0.58	cg13379325	KCNQ2;KCNQ2;KCNQ2;KCNQ2	Island	Body;Body;Body;Body		0.188146	0.194625	0.191385	0.263256	0.282409	0.272832	0.303842	0.252934	0.278388	0.440888	0.461075	0.450982	-0.081447	-0.172593	-0.12702
0.0005571	0.58	cg13453139	PIK3R5;PIK3R5		5'UTR;5'UTR		0.135092	0.166148	0.15062	0.189299	0.178623	0.183961	0.137308	0.125591	0.13145	0.294186	0.280355	0.287271	-0.033341	-0.155821	-0.094581
0.000123	0.58	cg13486082	NGFRAP1;NGFRAP1	N_Shore	TSS1500;TSS1500		0.186713	0.177016	0.181864	0.265175	0.239531	0.252353	0.233278	0.267092	0.250185	0.426829	0.403991	0.41541	-0.0704886	-0.165225	-0.117857
0.0008714	0.581	cg13523386	AMBN		TSS200		0.588288	0.599797	0.594042	0.650217	0.644424	0.647321	0.128716	0.145497	0.137107	0.316617	0.338048	0.327333	-0.0532781	-0.190226	-0.121752
0.0008591	0.581	cg13580827	APBA1		Body	TRUE	0.25127	0.227789	0.23953	0.196051	0.168763	0.182407	0.275792	0.21513	0.245461	0.161555	0.17658	0.169067	0.0571222	0.0763938	0.066758
0.0002047	0.58	cg13623268					0.869207	0.894792	0.882	0.792113	0.835593	0.813853	0.694798	0.723005	0.708902	0.597914	0.61086	0.604387	0.068147	0.104515	0.0863309
4.78e-05	0.58	cg13663706	SLITRK2;SLITRK2;SLITRK2;SLITRK2	Island	5'UTR;5'UTR;5'UTR;5'UTR		0.207279	0.16406	0.18567	0.298026	0.315854	0.30694	0.458149	0.537743	0.497946	0.717484	0.623253	0.670368	-0.12127	-0.172423	-0.146846
0.0005891	0.5806	cg13696942	DBX1	N_Shore	Body		0.258338	0.264318	0.261328	0.296978	0.366372	0.331675	0.134697	0.147555	0.141126	0.264578	0.216247	0.240412	-0.0703474	-0.0992859	-0.0848167
0.0008968	0.581	cg13741861		N_Shore		TRUE	0.0965838	0.119471	0.108028	0.144206	0.140298	0.142252	0.15876	0.176392	0.167576	0.26424	0.26992	0.26708	-0.0342245	-0.0995036	-0.0668641
0.000388	0.58	cg13789015	NCRNA00094	N_Shore	TSS1500		0.523089	0.563155	0.543122	0.620427	0.622818	0.621623	0.192639	0.21375	0.203194	0.314286	0.314177	0.314231	-0.0785004	-0.111037	-0.0947686
0.0002542	0.58	cg13838713				TRUE	0.486986	0.542327	0.514656	0.626834	0.614065	0.62045	0.396866	0.426144	0.411505	0.530459	0.521394	0.525926	-0.105793	-0.114422	-0.110107
0.0006408	0.5808	cg13850401		Island			0.66426	0.664465	0.664362	0.759586	0.696988	0.728287	0.40393	0.411902	0.407916	0.586507	0.557402	0.571955	-0.0639246	-0.164038	-0.113982
0.0004517	0.58	cg13879455	AGAP2;AGAP2	S_Shore	TSS1500;Body		0.12862	0.147168	0.137894	0.17451	0.175632	0.175071	0.0756689	0.0918476	0.0837583	0.14981	0.147339	0.148574	-0.0371766	-0.0648158	-0.0509962
0.0002511	0.58	cg13919506		S_Shore			0.824165	0.832372	0.828269	0.74634	0.778223	0.762281	0.843439	0.811943	0.827691	0.768625	0.746455	0.75754	0.0659875	0.0701509	0.0680692
0.0004983	0.58	cg13931277				TRUE	0.244586	0.268751	0.256668	0.348784	0.339946	0.344365	0.201658	0.210211	0.205935	0.276111	0.299406	0.287759	-0.0876963	-0.081824	-0.0847602
0.0001592	0.58	cg13946520	CD8A;CD8A;CD8A;CD8A	Island	Body;Body;Body;Body	TRUE	0.161774	0.173196	0.167485	0.2694	0.252088	0.260744	0.226485	0.196795	0.21164	0.26037	0.301869	0.281119	-0.0932592	-0.0694793	-0.0813693
0.0004648	0.58	cg14034852	CLDN7	Island	Body		0.487378	0.483221	0.4853	0.333058	0.362064	0.347561	0.973622	0.988094	0.980858	0.963792	0.937404	0.950598	0.137738	0.0302599	0.083999
0.0007517	0.581	cg14062643	PIP5KL1;PIP5KL1	S_Shore	Body;Body		0.335143	0.357801	0.346472	0.3946	0.401066	0.397833	0.59705	0.612724	0.604887	0.725183	0.717028	0.721106	-0.0513611	-0.116219	-0.0837901
0.0007208	0.581	cg14069726				TRUE	0.255079	0.290549	0.272814	0.300311	0.336614	0.318463	0.124429	0.135591	0.13001	0.318425	0.305445	0.311935	-0.0456488	-0.181925	-0.113787
0.0007269	0.581	cg14155849	HDGF;HDGF;HDGF	S_Shore	TSS200;TSS1500;TSS1500		0.0976442	0.122527	0.110086	0.160805	0.151408	0.156107	0.115304	0.09958	0.107442	0.148375	0.180801	0.164588	-0.0460209	-0.0571463	-0.0515836
5.16e-05	0.58	cg14228484	CNNM4	S_Shore	1stExon		0.764827	0.72017	0.742498	0.828336	0.81888	0.823608	0.312073	0.294847	0.30346	0.525585	0.564446	0.545016	-0.0811097	-0.241556	-0.161333
0.0001667	0.58	cg14308313		Island			0.349252	0.344971	0.347112	0.406591	0.44928	0.427935	0.0405948	0.0295601	0.0350775	0.085021	0.0778531	0.0814371	-0.0808237	-0.0463596	-0.0635916
0.0004782	0.58	cg14312649		Island			0.796908	0.804208	0.800558	0.869134	0.885816	0.877475	0.156683	0.134038	0.14536	0.194825	0.209662	0.202244	-0.0769169	-0.0568835	-0.0669002
0.0002482	0.58	cg14320054		Island		TRUE	0.945554	0.948979	0.947267	0.969629	0.966436	0.968032	0.624744	0.647853	0.636298	0.748656	0.68637	0.717513	-0.0207659	-0.0812149	-0.0509904
0.000452	0.58	cg14328641	MS4A3;MS4A3;MS4A3		TSS1500;TSS1500;TSS1500		0.680058	0.706143	0.6931	0.759531	0.758367	0.758949	0.181647	0.19244	0.187044	0.321922	0.337517	0.329719	-0.0658492	-0.142675	-0.104262
0.000708	0.581	cg14340500	SLITRK4	S_Shore	TSS200		0.178088	0.25465	0.216369	0.269517	0.297368	0.283443	0.183814	0.199302	0.191558	0.398593	0.430988	0.41479	-0.0670738	-0.223232	-0.145153
0.0003516	0.58	cg14359824	C9orf135		TSS200		0.189308	0.243812	0.21656	0.265308	0.28111	0.273209	0.13371	0.101884	0.117797	0.274001	0.261375	0.267688	-0.0566493	-0.149891	-0.10327
0.0006159	0.5806	cg14410319	PCDH10;PCDH10;PCDH10;PCDH10	N_Shore	1stExon;1stExon;5'UTR;5'UTR		0.173911	0.205954	0.189932	0.237412	0.232906	0.235159	0.195176	0.192176	0.193676	0.305067	0.316949	0.311008	-0.0452263	-0.117332	-0.081279
0.0002744	0.58	cg14428080		Island		TRUE	0.12693	0.131995	0.129463	0.172726	0.163332	0.168029	0.14944	0.162363	0.155901	0.283578	0.301216	0.292397	-0.0385661	-0.136496	-0.0875309
0.00053	0.58	cg14463433		S_Shore			0.343425	0.396732	0.370079	0.478951	0.416893	0.447922	0.220986	0.21819	0.219588	0.383686	0.367451	0.375568	-0.0778434	-0.15598	-0.116912
0.0007377	0.581	cg14499274	VAV2;VAV2		Body;Body	TRUE	0.756869	0.749442	0.753155	0.821753	0.835948	0.828851	0.842722	0.834273	0.838498	0.869369	0.872737	0.871053	-0.0756952	-0.0325553	-0.0541253
0.0002608	0.58	cg14717122	CYP2C8		3'UTR		0.134954	0.118059	0.126507	0.192146	0.212956	0.202551	0.212837	0.268233	0.240535	0.50214	0.489662	0.495901	-0.0760442	-0.255366	-0.165705
0.0003208	0.58	cg14759931	KCNG2	Island	Body		0.165224	0.157468	0.161346	0.183984	0.224691	0.204338	0.195389	0.19646	0.195925	0.328678	0.339953	0.334315	-0.0429921	-0.138391	-0.0906914
0.0006882	0.581	cg14835484	TPM3	S_Shelf	Body	TRUE	0.397973	0.40878	0.403377	0.488086	0.499661	0.493874	0.530232	0.599048	0.56464	0.702628	0.684594	0.693611	-0.0904966	-0.128971	-0.109734
0.0006737	0.581	cg14839892	UVRAG		Body	TRUE	0.725923	0.720324	0.723124	0.809625	0.825962	0.817794	0.776777	0.712978	0.744877	0.82351	0.794513	0.809011	-0.0946701	-0.0641337	-0.0794019
0.0001518	0.58	cg14918300				TRUE	0.725464	0.778966	0.752215	0.804965	0.832902	0.818934	0.177509	0.17187	0.17469	0.361154	0.31618	0.338667	-0.0667184	-0.163977	-0.115348
0.0002597	0.58	cg14928057	INCA1;INCA1;CAMTA2;CAMTA2;CAMTA2;INCA1;CAMTA2;INCA1	S_Shore	3'UTR;3'UTR;TSS1500;TSS1500;TSS1500;3'UTR;TSS1500;3'UTR		0.903976	0.91556	0.909768	0.870533	0.88153	0.876032	0.888243	0.856885	0.872564	0.773635	0.745335	0.759485	0.0337369	0.113079	0.0734078
0.0002759	0.58	cg14932408	JAKMIP3		3'UTR		0.072894	0.0962163	0.0845551	0.0528293	0.064038	0.0584337	0.690889	0.683337	0.687113	0.490673	0.508398	0.499535	0.0261215	0.187577	0.106849
1.24e-05	0.58	cg14965368	ST18		5'UTR	TRUE	0.330245	0.319524	0.324885	0.458261	0.458305	0.458283	0.232092	0.219135	0.225613	0.357389	0.379214	0.368301	-0.133398	-0.142688	-0.138043
0.0003556	0.58	cg15012282	TMEM14E;MBNL1;MBNL1;MBNL1;MBNL1;MBNL1;MBNL1;MBNL1		TSS1500;Body;Body;Body;Body;Body;Body;Body		0.712649	0.750249	0.731449	0.849303	0.842623	0.845963	0.732082	0.71164	0.721861	0.812119	0.770891	0.791505	-0.114514	-0.0696444	-0.0920794
0.0003944	0.58	cg15059932	ZNF236	Island	TSS1500		0.0817029	0.100017	0.0908598	0.133691	0.123837	0.128764	0.186736	0.172071	0.179404	0.268006	0.27547	0.271738	-0.0379041	-0.0923346	-0.0651193
0.0002391	0.58	cg15118835	SV2C	N_Shore	Body		0.245431	0.253373	0.249402	0.320058	0.30133	0.310694	0.0643947	0.0605096	0.0624521	0.119724	0.111594	0.115659	-0.0612917	-0.0532069	-0.0572493
0.0008172	0.581	cg15120754	ZEB2;ZEB2;ZEB2	Island	Body;5'UTR;5'UTR		0.0975878	0.0978773	0.0977325	0.12723	0.124129	0.125679	0.281357	0.290481	0.285919	0.383877	0.401815	0.392846	-0.0279468	-0.106927	-0.0674368
0.0002098	0.58	cg15135047				TRUE	0.819863	0.849348	0.834606	0.75759	0.744496	0.751043	0.781515	0.726435	0.753975	0.676431	0.61369	0.64506	0.0835624	0.108915	0.0962385
0.0001043	0.58	cg15137760	HR;HR	Island	TSS200;TSS200	TRUE	0.217119	0.252538	0.234829	0.290789	0.3086	0.299695	0.208457	0.191805	0.200131	0.382985	0.401802	0.392394	-0.0648659	-0.192263	-0.128564
0.0008963	0.581	cg15169266				TRUE	0.663909	0.740973	0.702441	0.748882	0.759132	0.754007	0.0627379	0.0627608	0.0627493	0.162938	0.165236	0.164087	-0.0515661	-0.101337	-0.0764517
0.0004815	0.58	cg15198101	SRRM3	Island	Body		0.236696	0.262738	0.249717	0.308071	0.333209	0.32064	0.513581	0.494547	0.504064	0.596293	0.595599	0.595946	-0.0709227	-0.0918819	-0.0814023
0.0006309	0.5807	cg15235614	PDZRN4;PDZRN4	Island	Body;Body		0.85899	0.880604	0.869797	0.930397	0.897166	0.913782	0.732911	0.790625	0.761768	0.853283	0.814677	0.83398	-0.0439845	-0.0722119	-0.0580982
0.0001731	0.58	cg15317068		Island			0.271423	0.288673	0.280048	0.21489	0.223376	0.219133	0.345705	0.279365	0.312535	0.202849	0.202214	0.202532	0.0609154	0.110003	0.0854594
0.0004146	0.58	cg15377283	SOX17	Island	Body	TRUE	0.778821	0.767594	0.773207	0.835306	0.840534	0.83792	0.641947	0.585499	0.613723	0.691687	0.750024	0.720856	-0.0647127	-0.107132	-0.0859226
0.0009274	0.581	cg15382580	IER2	Island	5'UTR		0.0395049	0.0281525	0.0338287	0.0515322	0.0473037	0.0494179	0.097663	0.0856231	0.091643	0.214366	0.161188	0.187777	-0.0155893	-0.0961341	-0.0558617
0.000455	0.58	cg15391574	GLB1L2	Island	1stExon	TRUE	0.472862	0.505126	0.488994	0.552368	0.572653	0.56251	0.160954	0.135316	0.148135	0.241566	0.241077	0.241322	-0.0735167	-0.0931865	-0.0833516
0.0004959	0.58	cg15411034	BRSK2	Island	Body		0.076032	0.0902931	0.0831626	0.112613	0.122274	0.117444	0.235108	0.218453	0.226781	0.303861	0.312074	0.307968	-0.034281	-0.081187	-0.057734
0.0004898	0.58	cg15428578	RYR3	Island	Body		0.832523	0.884674	0.858598	0.835233	0.764817	0.800025	0.0885471	0.0953216	0.0919343	0.0518711	0.0478952	0.0498832	0.0585735	0.0420512	0.0503123
0.0009582	0.581	cg15471073	FAM184B	S_Shelf	Body		0.146417	0.159458	0.152937	0.190362	0.179581	0.184972	0.181161	0.176146	0.178653	0.338574	0.351247	0.344911	-0.0320342	-0.166257	-0.0991458
0.0004007	0.58	cg15494597		N_Shore			0.102756	0.0951292	0.0989426	0.157141	0.12355	0.140346	0.255509	0.250135	0.252822	0.401685	0.405199	0.403442	-0.041403	-0.15062	-0.0960116
0.0001925	0.58	cg15558558	WHAMM	N_Shore	TSS200		0.121634	0.133389	0.127511	0.178697	0.164988	0.171842	0.150957	0.165996	0.158476	0.268373	0.311514	0.289943	-0.0443313	-0.131467	-0.087899
0.0008439	0.581	cg15580052	B4GALNT3		Body	TRUE	0.658172	0.667272	0.662722	0.715305	0.712761	0.714033	0.154242	0.173104	0.163673	0.289389	0.279311	0.28435	-0.0513111	-0.120677	-0.0859942
0.0006143	0.5806	cg15603812	DNER		Body		0.215541	0.26301	0.239275	0.294705	0.294791	0.294748	0.133165	0.152824	0.142995	0.238889	0.250961	0.244925	-0.0554724	-0.10193	-0.0787014
0.0003385	0.58	cg15736524		Island			0.28265	0.307912	0.295281	0.389586	0.374147	0.381866	0.283125	0.28747	0.285297	0.397925	0.369853	0.383889	-0.0865856	-0.0985919	-0.0925887
0.0007783	0.581	cg15769343		Island			0.228457	0.261717	0.245087	0.2974	0.287438	0.292419	0.243248	0.233405	0.238327	0.368851	0.352046	0.360448	-0.0473317	-0.122121	-0.0847265
0.0008481	0.581	cg15769726					0.256341	0.230758	0.243549	0.299465	0.295448	0.297457	0.123821	0.116103	0.119962	0.236194	0.229306	0.23275	-0.0539075	-0.112788	-0.0833479
0.0005398	0.58	cg15832602					0.081371	0.0758778	0.0786244	0.112992	0.117496	0.115244	0.449377	0.45404	0.451709	0.537391	0.529191	0.533291	-0.0366195	-0.0815823	-0.0591009
0.0003846	0.58	cg15891850	KLF12		Body	TRUE	0.822895	0.826679	0.824787	0.877801	0.879765	0.878783	0.108878	0.159552	0.134215	0.256211	0.25964	0.257926	-0.0539954	-0.123711	-0.0888532
0.0004191	0.58	cg15961219				TRUE	0.218555	0.210375	0.214465	0.157495	0.168534	0.163014	0.366628	0.328087	0.347357	0.173818	0.225405	0.199611	0.0514503	0.147746	0.0995981
0.0003945	0.58	cg16108059	TSHR;TSHR;TSHR;TSHR;TSHR;TSHR	S_Shore	5'UTR;5'UTR;1stExon;1stExon;5'UTR;1stExon	TRUE	0.148791	0.130048	0.139419	0.0965264	0.0902398	0.0933831	0.309544	0.320912	0.315228	0.248847	0.242913	0.24588	0.0460361	0.0693482	0.0576922
0.0002872	0.58	cg16120422	CCDC42B	Island	Body		0.148898	0.12944	0.139169	0.102074	0.0961289	0.0991013	0.280973	0.252261	0.266617	0.182022	0.175348	0.178685	0.0400676	0.0879319	0.0639998
0.0004518	0.58	cg16194437	CASD1		3'UTR		0.598903	0.580678	0.589791	0.675668	0.657481	0.666574	0.450805	0.455538	0.453172	0.555875	0.575448	0.565662	-0.0767839	-0.11249	-0.0946369
0.000911	0.581	cg16249035	TBX5;TBX5;TBX5;TBX5	Island	1stExon;5'UTR;5'UTR;5'UTR		0.425895	0.484799	0.455347	0.513915	0.547879	0.530897	0.0711128	0.0733083	0.0722105	0.1406	0.130929	0.135764	-0.0755501	-0.0635539	-0.069552
0.000217	0.58	cg16257375	SARS		Body	TRUE	0.873398	0.862835	0.868117	0.820343	0.813419	0.816881	0.900412	0.906987	0.903699	0.853861	0.841472	0.847666	0.0512356	0.0560328	0.0536342
0.0009251	0.581	cg16291880				TRUE	0.428613	0.484404	0.456508	0.53837	0.539916	0.539143	0.272208	0.245533	0.258871	0.383809	0.34989	0.366849	-0.0826347	-0.107979	-0.0953067
0.0004407	0.58	cg16375550					0.18208	0.193019	0.187549	0.245931	0.237164	0.241547	0.164556	0.198211	0.181383	0.296625	0.297354	0.296989	-0.0539981	-0.115606	-0.084802
9.89e-05	0.58	cg16415825					0.104559	0.109652	0.107105	0.145162	0.145048	0.145105	0.126285	0.114296	0.120291	0.278011	0.258784	0.268398	-0.0379995	-0.148107	-0.0930534
9.54e-05	0.58	cg16447589	IGFBP3;IGFBP3	S_Shore	TSS1500;TSS1500		0.0981186	0.0924666	0.0952926	0.142416	0.180506	0.161461	0.217322	0.225879	0.2216	0.330903	0.306382	0.318642	-0.0661686	-0.097042	-0.0816053
0.0001933	0.58	cg16507827	OSBPL5;OSBPL5;OSBPL5	N_Shelf	Body;Body;Body		0.143282	0.181326	0.162304	0.206289	0.230093	0.218191	0.114321	0.130683	0.122502	0.236712	0.274749	0.255731	-0.055887	-0.133228	-0.0945577
0.0007778	0.581	cg16520712	DLGAP2	N_Shore	Body		0.165087	0.178025	0.171556	0.213284	0.198527	0.205905	0.17618	0.170733	0.173457	0.29892	0.330542	0.314731	-0.0343495	-0.141275	-0.087812
0.0006962	0.581	cg16572410	LTBP1;LTBP1;LTBP1;LTBP1;LTBP1		Body;Body;Body;Body;Body	TRUE	0.828726	0.832444	0.830585	0.697434	0.815077	0.756255	0.557771	0.478542	0.518157	0.259842	0.280873	0.270358	0.0743293	0.247799	0.161064
0.0001444	0.58	cg16588799	SMOC2;SMOC2		Body;Body		0.133192	0.142007	0.137599	0.175998	0.192965	0.184481	0.131975	0.128396	0.130186	0.209167	0.235715	0.222441	-0.046882	-0.0922553	-0.0695686
0.0003824	0.58	cg16602799	ATP12A;ATP12A	Island	5'UTR;1stExon		0.217087	0.226087	0.221587	0.323642	0.306597	0.31512	0.0601156	0.0704194	0.0652675	0.0993273	0.0845891	0.0919582	-0.0935326	-0.0266907	-0.0601116
7.37e-05	0.58	cg16734913	OR5W2		1stExon		0.0719213	0.0856765	0.0787989	0.126632	0.124646	0.125639	0.196933	0.219721	0.208327	0.326531	0.341851	0.334191	-0.0468398	-0.125864	-0.086352
0.0001426	0.58	cg16754216					0.0655885	0.0798834	0.0727359	0.132153	0.110356	0.121255	0.160691	0.155193	0.157942	0.23443	0.267794	0.251112	-0.0485186	-0.0931706	-0.0708446
0.0009065	0.581	cg16806051					0.38494	0.424919	0.404929	0.482964	0.46013	0.471547	0.240561	0.239907	0.240234	0.360821	0.349448	0.355135	-0.0666178	-0.114901	-0.0907593
0.0003463	0.58	cg16925880	SLC30A7;SLC30A7	S_Shelf	Body;Body		0.814546	0.805106	0.809826	0.725744	0.726523	0.726134	0.811798	0.822802	0.8173	0.778134	0.75335	0.765742	0.0836924	0.0515581	0.0676253
0.0005367	0.58	cg16967003					0.141579	0.162492	0.152035	0.187087	0.217329	0.202208	0.184192	0.15902	0.171606	0.271667	0.247784	0.259725	-0.0501727	-0.0881195	-0.0691461
0.0005974	0.5806	cg17078190	LOC100130331		Body	TRUE	0.0430855	0.0569957	0.0500406	0.0746348	0.0714162	0.0730255	0.144351	0.139023	0.141687	0.28952	0.236972	0.263246	-0.022985	-0.121559	-0.072272
0.0007024	0.581	cg17107158					0.257682	0.29511	0.276396	0.328279	0.315323	0.321801	0.14241	0.137035	0.139723	0.286814	0.307074	0.296944	-0.0454047	-0.157221	-0.101313
0.0002656	0.58	cg17112958	LYPD1;LYPD1	Island	5'UTR;Body		0.0988232	0.114101	0.106462	0.163268	0.174573	0.16892	0.220794	0.228418	0.224606	0.295483	0.305215	0.300349	-0.0624584	-0.0757435	-0.0691009
0.0002821	0.58	cg17255397				TRUE	0.164379	0.167894	0.166137	0.216019	0.232238	0.224129	0.104521	0.0841738	0.0943473	0.152149	0.154152	0.153151	-0.0579919	-0.0588037	-0.0583978
0.0003931	0.58	cg17270891		N_Shore			0.68123	0.668907	0.675068	0.73162	0.737025	0.734323	0.619614	0.603798	0.611706	0.744043	0.760352	0.752197	-0.0592546	-0.140491	-0.0998729
0.0009189	0.581	cg17372657					0.078509	0.0866554	0.0825822	0.109931	0.106161	0.108046	0.638483	0.697503	0.667993	0.758228	0.745049	0.751638	-0.0254636	-0.0836449	-0.0545542
0.0004432	0.58	cg17397607				TRUE	0.805352	0.793344	0.799348	0.850855	0.840092	0.845474	0.100819	0.100518	0.100668	0.164715	0.199242	0.181979	-0.046126	-0.0813105	-0.0637183
0.0009554	0.581	cg17405145	SH3BGRL;SH3BGRL;HMGN5		5'UTR;1stExon;TSS200		0.297097	0.295273	0.296185	0.392908	0.411812	0.40236	0.0946936	0.0816043	0.0881489	0.117641	0.122054	0.119847	-0.106175	-0.0316985	-0.068937
0.0005538	0.58	cg17421046	HLA-DQA1		Body		0.465253	0.498771	0.482012	0.537188	0.602871	0.570029	0.102389	0.100109	0.101249	0.195968	0.161773	0.17887	-0.0880171	-0.0776217	-0.0828194
0.0009411	0.581	cg17453840	CPEB1	Island	TSS1500		0.636452	0.593616	0.615034	0.695722	0.663939	0.67983	0.113408	0.0927752	0.103091	0.195222	0.189564	0.192393	-0.0647962	-0.0893016	-0.0770489
0.0005723	0.58	cg17470397		N_Shelf			0.748205	0.774772	0.761489	0.81369	0.807023	0.810357	0.557681	0.534194	0.545938	0.689434	0.727641	0.708537	-0.0488681	-0.162599	-0.105734
0.0004765	0.58	cg17482224	DNAH14;DNAH14;DNAH14	N_Shore	TSS1500;TSS1500;TSS1500		0.549621	0.631186	0.590404	0.69752	0.656558	0.677039	0.205901	0.227459	0.21668	0.315356	0.330967	0.323162	-0.0866354	-0.106482	-0.0965587
0.0002161	0.58	cg17498717		N_Shelf			0.0693807	0.0702485	0.0698146	0.0866947	0.101056	0.0938751	0.125351	0.109285	0.117318	0.242968	0.230999	0.236984	-0.0240605	-0.119666	-0.0718631
0.0004987	0.58	cg17511731					0.156091	0.195276	0.175683	0.24091	0.235771	0.23834	0.181559	0.2376	0.20958	0.303451	0.348253	0.325852	-0.0626571	-0.116272	-0.0894648
0.000343	0.58	cg17518842	TRAF3IP3		Body		0.255901	0.260889	0.258395	0.342423	0.306734	0.324579	0.18597	0.165156	0.175563	0.329335	0.351053	0.340194	-0.0661835	-0.164631	-0.115407
0.0003983	0.58	cg17548395	BICC1		Body	TRUE	0.807704	0.820058	0.813881	0.858936	0.862343	0.86064	0.543312	0.549693	0.546502	0.656581	0.639571	0.648076	-0.0467588	-0.101574	-0.0741662
0.0001964	0.58	cg17643598	GIMAP7		TSS200		0.0530946	0.0442159	0.0486553	0.0707866	0.0797386	0.0752626	0.1115	0.0890059	0.100253	0.178021	0.204098	0.19106	-0.0266073	-0.0908066	-0.058707
0.0008448	0.581	cg17726692	LOC284276		TSS200	TRUE	0.150715	0.198433	0.174574	0.234325	0.256611	0.245468	0.0642478	0.0798532	0.0720505	0.0981485	0.126433	0.112291	-0.0708938	-0.0402404	-0.0555671
0.0003608	0.58	cg17771652	VCAN;VCAN;VCAN;VCAN	N_Shore	5'UTR;5'UTR;5'UTR;5'UTR		0.0787059	0.0827575	0.0807317	0.105495	0.112412	0.108954	0.142608	0.132063	0.137335	0.227947	0.218826	0.223386	-0.0282221	-0.086051	-0.0571365
0.0001635	0.58	cg17811994	STAU2;STAU2;STAU2;STAU2		3'UTR;3'UTR;3'UTR;3'UTR		0.770186	0.787015	0.778601	0.848603	0.832159	0.840381	0.55814	0.487984	0.523062	0.681148	0.689337	0.685243	-0.0617801	-0.162181	-0.11198
0.0006445	0.581	cg17838626	ACER3	N_Shore	TSS1500		0.210445	0.222366	0.216405	0.169203	0.171568	0.170385	0.638746	0.62037	0.629558	0.472211	0.46619	0.469201	0.0460198	0.160357	0.103189
0.0009837	0.581	cg17999393	SLC20A2		Body		0.808915	0.828356	0.818636	0.847177	0.85984	0.853508	0.814166	0.818874	0.81652	0.891219	0.900209	0.895714	-0.0348728	-0.0791938	-0.0570333
0.000533	0.58	cg18005219	PTCHD1	Island	Body		0.590154	0.601845	0.595999	0.666763	0.721401	0.694082	0.225664	0.26837	0.247017	0.370386	0.406973	0.38868	-0.0980827	-0.141662	-0.119872
0.0004382	0.58	cg18061579	ST18		5'UTR		0.653992	0.707042	0.680517	0.767244	0.724165	0.745705	0.230238	0.25242	0.241329	0.401753	0.393511	0.397632	-0.0651874	-0.156303	-0.110745
0.0008221	0.581	cg18127159	MAML3		Body	TRUE	0.0870509	0.109998	0.0985246	0.114445	0.134199	0.124322	0.195337	0.218768	0.207052	0.363709	0.376288	0.369998	-0.0257973	-0.162946	-0.0943718
0.000844	0.581	cg18239431	EBF2	N_Shore	Body		0.362077	0.363442	0.362759	0.423173	0.412939	0.418056	0.368809	0.390335	0.379572	0.510114	0.523214	0.516664	-0.0552966	-0.137092	-0.0961943
0.0008792	0.581	cg18483611	GABRP		3'UTR		0.0619252	0.0586505	0.0602878	0.0767685	0.0851064	0.0809374	0.152672	0.189108	0.17089	0.349877	0.339654	0.344765	-0.0206496	-0.173875	-0.0972623
0.0004926	0.58	cg18496858	WNT2;WNT2		Body;Body	TRUE	0.482666	0.519351	0.501009	0.630883	0.565195	0.598039	0.137136	0.170674	0.153905	0.226801	0.230883	0.228842	-0.09703	-0.0749369	-0.0859835
0.0002692	0.58	cg18564464		N_Shelf			0.222701	0.249519	0.23611	0.300615	0.290589	0.295602	0.0862717	0.103821	0.0950462	0.207484	0.2231	0.215292	-0.059492	-0.120246	-0.089869
0.0005927	0.5806	cg18645316	CDH23;CDH23		Body;Body	TRUE	0.368701	0.362905	0.365803	0.43947	0.424896	0.432183	0.253491	0.239151	0.246321	0.43385	0.409082	0.421466	-0.0663802	-0.175145	-0.120763
0.0006526	0.581	cg18670076	LEPREL1;LEPREL1		3'UTR;3'UTR		0.800718	0.775733	0.788226	0.714044	0.742391	0.728217	0.310171	0.316	0.313086	0.21266	0.238631	0.225645	0.0600083	0.0874404	0.0737243
0.0003698	0.58	cg18720973	PALM3	S_Shore	1stExon		0.110028	0.0960234	0.103026	0.078884	0.064432	0.071658	0.217353	0.18693	0.202142	0.131046	0.120775	0.125911	0.0313676	0.0762308	0.0537992
0.0001305	0.58	cg18725599	SLC6A7		3'UTR	TRUE	0.194717	0.20504	0.199878	0.14331	0.163463	0.153387	0.278024	0.240993	0.259508	0.150678	0.138752	0.144715	0.0464919	0.114793	0.0806426
0.0003726	0.58	cg18758281				TRUE	0.725457	0.748073	0.736765	0.794295	0.788882	0.791588	0.172528	0.219909	0.196218	0.294251	0.331081	0.312666	-0.0548232	-0.116447	-0.0856353
0.0006412	0.5808	cg18772882	NTRK3;NTRK3;NTRK3		Body;Body;Body	TRUE	0.357233	0.389879	0.373556	0.441537	0.422613	0.432075	0.565598	0.538553	0.552076	0.694454	0.701252	0.697853	-0.0585192	-0.145777	-0.102148
0.0004228	0.58	cg18781988	PCDHGA2;PCDHGA3;PCDHGA1;PCDHGA3	Island	Body;TSS200;Body;TSS200		0.698979	0.730248	0.714613	0.839675	0.83871	0.839192	0.870409	0.875009	0.872709	0.919509	0.882188	0.900848	-0.124579	-0.028139	-0.0763591
0.0008582	0.581	cg18791991		Island			0.111069	0.10883	0.109949	0.126245	0.162119	0.144182	0.269819	0.265629	0.267724	0.425278	0.366722	0.396	-0.0342326	-0.128276	-0.0812543
0.0004573	0.58	cg18930354	ZIC4;ZIC4;ZIC4;ZIC4;ZIC4	Island	Body;Body;Body;Body;Body		0.634094	0.639739	0.636916	0.740196	0.687363	0.71378	0.453697	0.427963	0.44083	0.559413	0.590479	0.574946	-0.0768632	-0.134116	-0.10549
0.0004117	0.58	cg19021428				TRUE	0.0940728	0.112676	0.103374	0.162502	0.148233	0.155368	0.128364	0.117668	0.123016	0.174867	0.192276	0.183571	-0.0519931	-0.0605552	-0.0562741
0.000705	0.581	cg19022384		Island			0.19832	0.176702	0.187511	0.136477	0.11906	0.127769	0.909562	0.855885	0.882723	0.723829	0.632477	0.678153	0.0597426	0.204571	0.132157
0.0002144	0.58	cg19096799	ACSL6;ACSL6	Island	Body;Body		0.172949	0.15182	0.162384	0.0711592	0.0925616	0.0818604	0.0725757	0.0750314	0.0738035	0.0542282	0.0536663	0.0539472	0.0805238	0.0198563	0.05019
0.0006828	0.581	cg19134347		Island			0.453086	0.443901	0.448494	0.536018	0.539019	0.537518	0.447777	0.450968	0.449372	0.523372	0.544904	0.534138	-0.0890243	-0.0847655	-0.0868949
0.0005627	0.58	cg19136075	NBL1	N_Shore	TSS1500		0.680182	0.697082	0.688632	0.741742	0.75581	0.748776	0.532683	0.541927	0.537305	0.691634	0.664679	0.678156	-0.0601438	-0.140851	-0.100498
0.0003765	0.58	cg19147129		S_Shore			0.122757	0.112928	0.117843	0.163229	0.168791	0.16601	0.670982	0.661368	0.666175	0.772371	0.818503	0.795437	-0.0481675	-0.129263	-0.0887152
0.0009117	0.581	cg19183742	COLEC11;COLEC11		Body;Body		0.378139	0.387929	0.383034	0.44867	0.467634	0.458152	0.621289	0.678131	0.64971	0.727823	0.727203	0.727513	-0.0751178	-0.0778029	-0.0764604
8.06e-05	0.58	cg19199805					0.0820731	0.0925621	0.0873176	0.118566	0.130334	0.12445	0.173611	0.196986	0.185298	0.35378	0.35886	0.35632	-0.0371323	-0.171021	-0.104077
0.0005123	0.58	cg19240233	KIF6		Body	TRUE	0.619777	0.645637	0.632707	0.701397	0.727192	0.714294	0.534256	0.536004	0.53513	0.631792	0.640102	0.635947	-0.0815875	-0.100817	-0.0912024
0.0008971	0.581	cg19253643		Island			0.103639	0.121008	0.112323	0.170108	0.14302	0.156564	0.195231	0.176004	0.185617	0.263748	0.290437	0.277093	-0.0442405	-0.0914754	-0.0678579
0.0009957	0.581	cg19271175	ARHGAP4;ARHGAP4	N_Shelf	Body;Body		0.492936	0.553619	0.523277	0.584969	0.590837	0.587903	0.429371	0.456888	0.443129	0.604228	0.622958	0.613593	-0.0646254	-0.170464	-0.117544
0.0002643	0.58	cg19323832	OR5V1;OR5V1		1stExon;5'UTR		0.15355	0.237731	0.195641	0.303273	0.326074	0.314673	0.147878	0.169501	0.158689	0.277365	0.225464	0.251414	-0.119033	-0.0927247	-0.105879
0.0007321	0.581	cg19388557	GPR174		1stExon		0.458929	0.522156	0.490542	0.409524	0.420373	0.414948	0.575095	0.550586	0.56284	0.293307	0.253595	0.273451	0.0755938	0.289389	0.182491
0.0008939	0.581	cg19416795					0.175572	0.238389	0.20698	0.281631	0.310819	0.296225	0.0400199	0.0362327	0.0381263	0.0675316	0.0525692	0.0600504	-0.089245	-0.0219241	-0.0555846
0.0009897	0.581	cg19560831	MIR487B;MIR539		TSS200;TSS1500		0.716732	0.759711	0.738222	0.852175	0.860831	0.856503	0.187108	0.142813	0.164961	0.213851	0.225151	0.219501	-0.118282	-0.0545403	-0.0864109
0.0002821	0.58	cg19598142	KIAA1026;KIAA1026	Island	Body;Body		0.134366	0.150562	0.142464	0.172482	0.192921	0.182702	0.201226	0.184503	0.192864	0.297143	0.319403	0.308273	-0.0402378	-0.115409	-0.0778234
0.0003093	0.58	cg19663246		S_Shore			0.389167	0.411299	0.400233	0.532961	0.512412	0.522687	0.0626881	0.0849209	0.0738045	0.0988998	0.109526	0.104213	-0.122454	-0.0304085	-0.0764311
0.0008094	0.581	cg19685567					0.601168	0.644588	0.622878	0.730451	0.674374	0.702412	0.599387	0.578892	0.58914	0.691436	0.739679	0.715558	-0.0795342	-0.126418	-0.102976
0.00036	0.58	cg19712603	PCDH8;PCDH8	Island	TSS200;TSS200	TRUE	0.61303	0.586909	0.59997	0.500241	0.52625	0.513245	0.928485	0.913336	0.920911	0.883764	0.844873	0.864318	0.0867241	0.0565922	0.0716582
0.0007063	0.581	cg19743215	GPX5;GPX5		Body;3'UTR		0.741066	0.7559	0.748483	0.779978	0.814778	0.797378	0.225737	0.240637	0.233187	0.369914	0.385853	0.377884	-0.0488948	-0.144697	-0.0967958
0.0002185	0.58	cg19746375	PTPRN2;PTPRN2;PTPRN2		Body;Body;Body		0.0780056	0.100608	0.0893068	0.126156	0.137692	0.131924	0.203969	0.209224	0.206596	0.309672	0.31413	0.311901	-0.0426175	-0.105305	-0.0739612
0.0002966	0.58	cg19762801	SEMA3A		3'UTR		0.791837	0.791657	0.791747	0.828056	0.872025	0.85004	0.287406	0.274578	0.280992	0.503688	0.40418	0.453934	-0.0582938	-0.172942	-0.115618
0.0002839	0.58	cg19816930		Island			0.136681	0.142582	0.139632	0.24233	0.20708	0.224705	0.0603564	0.0525809	0.0564687	0.0765779	0.091967	0.0842724	-0.0850735	-0.0278038	-0.0564387
0.0008551	0.581	cg19857140	SSPO		Body	TRUE	0.293323	0.297361	0.295342	0.356518	0.349812	0.353165	0.148124	0.127419	0.137772	0.219832	0.22813	0.223981	-0.057823	-0.0862094	-0.0720162
0.0003807	0.58	cg19859515	TRIM68	S_Shore	TSS200		0.0691123	0.0665521	0.0678322	0.102021	0.0880767	0.0950487	0.156936	0.158317	0.157626	0.36988	0.307505	0.338692	-0.0272165	-0.181066	-0.104141
0.0002953	0.58	cg19922825		N_Shore			0.123477	0.142834	0.133155	0.198026	0.180834	0.18943	0.597219	0.627552	0.612385	0.697822	0.703404	0.700613	-0.0562747	-0.088228	-0.0722513
0.0007703	0.581	cg19982230	RAB34;RAB34;RAB34;RAB34;RAB34;RAB34;RAB34	N_Shore	TSS1500;TSS200;TSS200;TSS200;TSS1500;TSS200;TSS200		0.22981	0.251412	0.240611	0.285973	0.311947	0.29896	0.589274	0.547322	0.568298	0.664419	0.65061	0.657515	-0.0583493	-0.0892165	-0.0737829
9.33e-05	0.58	cg20009378	GRK1		Body		0.456944	0.42018	0.438562	0.29776	0.355345	0.326553	0.531459	0.528927	0.530193	0.402994	0.399049	0.401022	0.112009	0.129172	0.12059
0.0009285	0.581	cg20056997				TRUE	0.503213	0.594388	0.5488	0.629372	0.609799	0.619586	0.103537	0.101844	0.102691	0.187898	0.18601	0.186954	-0.0707851	-0.0842632	-0.0775241
0.000621	0.5806	cg20075156	HS3ST1	Island	TSS200		0.0125521	0.026168	0.0193601	0.043621	0.04597	0.0447955	0.331734	0.341804	0.336769	0.449062	0.414406	0.431734	-0.0254354	-0.0949654	-0.0602004
0.0008545	0.581	cg20101110		N_Shore			0.867014	0.900686	0.88385	0.856186	0.832619	0.844402	0.829302	0.777288	0.803295	0.666864	0.674276	0.67057	0.0394479	0.132725	0.0860866
0.0004024	0.58	cg20194856	AP3B2		Body		0.238621	0.285212	0.261916	0.323024	0.327449	0.325236	0.224688	0.272268	0.248478	0.433383	0.429584	0.431483	-0.0633202	-0.183005	-0.123163
0.0005404	0.58	cg20201673	FLJ30058	N_Shore	5'UTR		0.320718	0.368759	0.344739	0.460884	0.382434	0.421659	0.281825	0.274852	0.278338	0.496005	0.492112	0.494059	-0.0769199	-0.21572	-0.14632
0.0006089	0.5806	cg20475322	MIR125B1;LOC399959		TSS1500;Body	TRUE	0.861214	0.88155	0.871382	0.905192	0.926905	0.916048	0.677943	0.631334	0.654639	0.782427	0.732428	0.757427	-0.0446662	-0.102789	-0.0737275
8.86e-05	0.58	cg20478239					0.727445	0.73639	0.731917	0.806573	0.807049	0.806811	0.470866	0.45821	0.464538	0.596386	0.600473	0.598429	-0.0748938	-0.133892	-0.104393
0.0007173	0.581	cg20523653	INSC;INSC		3'UTR;3'UTR		0.3851	0.448074	0.416587	0.475875	0.501816	0.488845	0.06594	0.0912935	0.0786167	0.15218	0.173025	0.162603	-0.0722587	-0.0839858	-0.0781222
0.0005607	0.58	cg20528165	OR2T8		TSS200		0.26899	0.298145	0.283568	0.358949	0.397939	0.378444	0.528696	0.457075	0.492885	0.603431	0.621959	0.612695	-0.0948762	-0.11981	-0.107343
0.000805	0.581	cg20631014	SNAP91;SNAP91	Island	TSS200;TSS200		0.062209	0.0624689	0.062339	0.0492903	0.043608	0.0464492	0.256462	0.19186	0.224161	0.114187	0.117275	0.115731	0.0158898	0.10843	0.0621598
0.0001568	0.58	cg20640433	LAMA2;LAMA2		TSS200;TSS200	TRUE	0.14535	0.145395	0.145373	0.185575	0.187372	0.186474	0.147556	0.143846	0.145701	0.261295	0.260558	0.260926	-0.0411009	-0.115225	-0.0781631
0.0009291	0.581	cg20662169	SCN3B;SCN3B		3'UTR;3'UTR		0.140184	0.134842	0.137513	0.243374	0.175507	0.20944	0.54079	0.555282	0.548036	0.649735	0.679143	0.664439	-0.0719275	-0.116403	-0.0941653
0.0003597	0.58	cg20663364	POU2F3	Island	TSS1500		0.191662	0.192577	0.192119	0.12889	0.157273	0.143082	0.380451	0.367924	0.374187	0.257203	0.276027	0.266615	0.0490376	0.107572	0.0783048
0.0009956	0.581	cg20667778	WDR72		Body		0.769033	0.803271	0.786152	0.869103	0.820999	0.845051	0.195321	0.201705	0.198513	0.319798	0.270643	0.295221	-0.0588993	-0.0967081	-0.0778037
0.0007228	0.581	cg20715885		Island			0.280928	0.314671	0.297799	0.36437	0.367994	0.366182	0.311165	0.351826	0.331496	0.470531	0.431123	0.450827	-0.0683828	-0.119331	-0.0938568
0.0003671	0.58	cg20742389	GIPC1;GIPC1;GIPC1;GIPC1;GIPC1;GIPC1	Island	Body;Body;Body;Body;Body;Body		0.125752	0.162572	0.144162	0.0823073	0.110356	0.0963315	0.519876	0.525562	0.522719	0.403888	0.375887	0.389887	0.047831	0.132831	0.0903312
0.0004369	0.58	cg20752818	SLC46A3;SLC46A3	Island	TSS200;TSS200		0.0320616	0.0218168	0.0269392	0.0417622	0.0550496	0.0484059	0.265988	0.228954	0.247471	0.319721	0.373786	0.346753	-0.0214667	-0.0992825	-0.0603746
0.0003385	0.58	cg20871097	CD300LD;C17orf77		TSS1500;3'UTR		0.169843	0.175204	0.172523	0.225015	0.236971	0.230993	0.107815	0.124693	0.116254	0.174642	0.18361	0.179126	-0.0584698	-0.0628719	-0.0606708
9.61e-05	0.58	cg20871721	MPPED2;MPPED2		Body;Body	TRUE	0.128018	0.143901	0.135959	0.175716	0.200955	0.188336	0.131546	0.139353	0.13545	0.25578	0.259915	0.257848	-0.0523764	-0.122398	-0.0873871
0.000529	0.58	cg20936321					0.170274	0.177631	0.173953	0.130772	0.146911	0.138841	0.335511	0.31981	0.32766	0.222684	0.207741	0.215213	0.0351112	0.112448	0.0737794
0.0003279	0.58	cg20958098	SLC6A13		Body		0.822932	0.849568	0.83625	0.878155	0.879444	0.878799	0.519933	0.574857	0.547395	0.702049	0.711618	0.706834	-0.0425492	-0.159439	-0.100994
0.0005164	0.58	cg21029964				TRUE	0.202006	0.176066	0.189036	0.138225	0.152371	0.145298	0.410069	0.353876	0.381973	0.223416	0.218512	0.220964	0.0437374	0.161009	0.102373
0.0009967	0.581	cg21085701		N_Shelf			0.63103	0.676888	0.653959	0.705981	0.741538	0.723759	0.478178	0.50588	0.492029	0.59771	0.599126	0.598418	-0.0698001	-0.106389	-0.0880944
0.0005677	0.58	cg21192063	SMARCD3;SMARCD3	Island	Body;Body		0.153449	0.179128	0.166288	0.214155	0.220063	0.217109	0.116388	0.0757342	0.0960613	0.242117	0.221547	0.231832	-0.0508207	-0.13577	-0.0932955
0.0007524	0.581	cg21278889	FMN1		Body	TRUE	0.302691	0.291451	0.297071	0.35949	0.374484	0.366987	0.554906	0.515594	0.53525	0.683257	0.728484	0.705871	-0.069916	-0.170621	-0.120268
0.0001999	0.58	cg21401219	MED12L	Island	TSS1500		0.223293	0.221199	0.222246	0.289442	0.316119	0.30278	0.199216	0.255194	0.227205	0.392602	0.353373	0.372987	-0.0805341	-0.145782	-0.113158
1.07e-05	0.58	cg21500538	ZFP92	N_Shelf	TSS200		0.116643	0.11879	0.117716	0.182499	0.176506	0.179502	0.246438	0.246124	0.246281	0.450645	0.474003	0.462324	-0.0617861	-0.216043	-0.138914
0.0002495	0.58	cg21539223	DCP2	N_Shore	TSS1500		0.0359451	0.0416631	0.0388041	0.0689385	0.0613225	0.0651305	0.0894731	0.140296	0.114884	0.175	0.20941	0.192205	-0.0263264	-0.0773205	-0.0518235
0.0001227	0.58	cg21584184	KLRK1		Body		0.801829	0.827037	0.814433	0.875	0.879048	0.877024	0.795418	0.792586	0.794002	0.864779	0.855819	0.860299	-0.062591	-0.066297	-0.064444
4e-06	0.58	cg21608016		N_Shelf			0.612403	0.639486	0.625945	0.754022	0.801999	0.77801	0.388985	0.435212	0.412098	0.578732	0.600252	0.589492	-0.152066	-0.177394	-0.16473
0.0009838	0.581	cg21712331	DOCK9;DOCK9;DOCK9;DOCK9		Body;Body;TSS200;TSS200	TRUE	0.291204	0.344078	0.317641	0.381096	0.390542	0.385819	0.0836115	0.0575235	0.0705675	0.121807	0.151014	0.136411	-0.0681786	-0.0658431	-0.0670108
0.0007305	0.581	cg21741284	CDKN1C;CDKN1C;CDKN1C	S_Shore	TSS1500;TSS1500;TSS1500		0.812784	0.879305	0.846044	0.741016	0.788843	0.76493	0.944627	0.94359	0.944109	0.909598	0.916667	0.913133	0.0811143	0.0309759	0.0560451
0.0003335	0.58	cg21884062	MIR548F5;NBEA;MAB21L1	N_Shore	Body;Body;TSS200		0.0465382	0.0451385	0.0458383	0.0583691	0.0717593	0.0650642	0.310827	0.333577	0.322202	0.492535	0.507891	0.500213	-0.0192259	-0.178011	-0.0986182
0.0003589	0.58	cg21917448				TRUE	0.185609	0.18475	0.185179	0.23757	0.243223	0.240396	0.178603	0.206388	0.192496	0.323725	0.279921	0.301823	-0.0552169	-0.109328	-0.0822723
7e-06	0.58	cg22128431	PPP1R16B;PPP1R16B	Island	1stExon;5'UTR		0.106415	0.12727	0.116842	0.193355	0.217301	0.205328	0.19207	0.175255	0.183662	0.309758	0.318065	0.313912	-0.0884856	-0.130249	-0.109367
0.0001335	0.58	cg22146357	LY6K;LY6K;LY6K	N_Shore	TSS200;TSS200;TSS200	TRUE	0.417432	0.439348	0.42839	0.522853	0.513019	0.517936	0.236741	0.209422	0.223082	0.345932	0.355622	0.350777	-0.089546	-0.127696	-0.108621
0.0004085	0.58	cg22227582	CCDC102B;CCDC102B		Body;Body		0.736398	0.714949	0.725674	0.765952	0.785002	0.775477	0.182788	0.181864	0.182326	0.301004	0.320331	0.310668	-0.0498035	-0.128342	-0.0890726
0.0008996	0.581	cg22290648	SYCN	Island	1stExon		0.335729	0.376403	0.356066	0.415969	0.434657	0.425313	0.110305	0.098767	0.104536	0.173119	0.16987	0.171495	-0.0692466	-0.0669584	-0.0681025
0.0005805	0.5804	cg22372194		N_Shelf			0.065593	0.0718296	0.0687113	0.0911984	0.0892807	0.0902396	0.126137	0.141567	0.133852	0.265049	0.241886	0.253468	-0.0215282	-0.119616	-0.0705719
0.0004434	0.58	cg22472488	DNAH10		Body		0.139449	0.202221	0.170835	0.215304	0.246944	0.231124	0.229051	0.196446	0.212749	0.330322	0.346109	0.338216	-0.0602894	-0.125467	-0.0928781
0.0008648	0.581	cg22510134	PYGO1	S_Shore	TSS1500		0.713559	0.773735	0.743647	0.837053	0.805041	0.821047	0.531752	0.580549	0.556151	0.659709	0.656973	0.658341	-0.0774005	-0.102191	-0.0897955
0.0003747	0.58	cg22528466		N_Shelf			0.156219	0.165775	0.160997	0.24626	0.223373	0.234817	0.0726924	0.0916945	0.0821935	0.107343	0.126862	0.117103	-0.0738198	-0.0349091	-0.0543645
0.0008114	0.581	cg22610018					0.10971	0.151905	0.130807	0.186352	0.186491	0.186422	0.0726817	0.0594893	0.0660855	0.0925094	0.130736	0.111623	-0.0556141	-0.0455373	-0.0505757
0.0003111	0.58	cg22619018	CSMD1	Island	TSS1500		0.320727	0.353104	0.336916	0.398623	0.401241	0.399932	0.0983386	0.111619	0.104979	0.2134	0.209388	0.211394	-0.0630162	-0.106415	-0.0847158
0.0004043	0.58	cg22685245	DTX1	Island	TSS1500		0.132309	0.135716	0.134013	0.196556	0.173673	0.185114	0.144845	0.119973	0.132409	0.20701	0.209746	0.208378	-0.0511016	-0.0759689	-0.0635352
0.0006348	0.5808	cg22725901	MIR518C		TSS1500		0.32674	0.366001	0.346371	0.385414	0.417327	0.401371	0.2093	0.21459	0.211945	0.427981	0.42911	0.428546	-0.0549999	-0.216601	-0.1358
0.0002567	0.58	cg22740895	MYOM2		Body		0.142235	0.15848	0.150358	0.193527	0.197951	0.195739	0.284521	0.300003	0.292262	0.461947	0.456302	0.459124	-0.0453809	-0.166862	-0.106122
0.0007895	0.581	cg22772386		N_Shore			0.194492	0.214318	0.204405	0.276038	0.299278	0.287658	0.498926	0.490236	0.494581	0.596321	0.549025	0.572673	-0.0832528	-0.0780923	-0.0806726
0.0005422	0.58	cg22801819					0.104827	0.11288	0.108853	0.150595	0.141913	0.146254	0.12733	0.122487	0.124908	0.234103	0.1933	0.213702	-0.0374003	-0.0887933	-0.0630968
0.0008635	0.581	cg23089913	NANOS1		TSS1500		0.601473	0.612536	0.607004	0.691277	0.659568	0.675423	0.0793484	0.0881378	0.0837431	0.135851	0.138689	0.13727	-0.0684185	-0.0535271	-0.0609728
0.0008009	0.581	cg23092449	AMPH;AMPH	N_Shore	Body;Body		0.142272	0.165548	0.15391	0.165445	0.207008	0.186226	0.0805961	0.0653846	0.0729904	0.182869	0.185245	0.184057	-0.0323162	-0.111067	-0.0716914
0.0009564	0.581	cg23105568		N_Shore		TRUE	0.749732	0.792737	0.771234	0.859955	0.839328	0.849642	0.250595	0.218247	0.234421	0.295398	0.293502	0.29445	-0.0784073	-0.0600291	-0.0692182
0.0007978	0.581	cg23137088	H2AFY	S_Shore	TSS1500		0.693778	0.672484	0.683131	0.762136	0.761705	0.761921	0.0688889	0.0925809	0.0807349	0.120257	0.106097	0.113177	-0.0787898	-0.0324425	-0.0556162
0.0001248	0.58	cg23158483	GLRA1;GLRA1	S_Shore	TSS1500;TSS1500		0.153418	0.136523	0.144971	0.236247	0.192167	0.214207	0.189562	0.214359	0.20196	0.338894	0.354963	0.346929	-0.0692361	-0.144968	-0.107102
0.0007569	0.581	cg23185751	CRHR2	N_Shore	Body		0.763037	0.77678	0.769909	0.820753	0.815852	0.818302	0.162255	0.167529	0.164892	0.293471	0.288486	0.290978	-0.0483938	-0.126086	-0.0872399
0.0008039	0.581	cg23213887	FBN2	Island	Body		0.820468	0.825045	0.822757	0.807665	0.783341	0.795503	0.647424	0.636619	0.642022	0.462157	0.469171	0.465664	0.0272539	0.176358	0.101806
0.0007868	0.581	cg23223533	ARHGEF10		Body	TRUE	0.380175	0.390928	0.385552	0.439974	0.440775	0.440375	0.152637	0.172233	0.162435	0.327366	0.317486	0.322426	-0.0548228	-0.159991	-0.107407
0.0005966	0.5806	cg23264059	RASA3	N_Shore	Body		0.316223	0.302256	0.30924	0.373121	0.375066	0.374094	0.193651	0.179161	0.186406	0.275566	0.300851	0.288208	-0.0648539	-0.101803	-0.0833282
0.0002334	0.58	cg23325197		N_Shelf			0.163959	0.219579	0.191769	0.279367	0.273472	0.276419	0.217788	0.24901	0.233399	0.371078	0.336601	0.35384	-0.0846502	-0.12044	-0.102545
0.0007117	0.581	cg23327896	DNAJB13		Body		0.645277	0.624387	0.634832	0.729646	0.684563	0.707104	0.288065	0.311567	0.299816	0.453468	0.417949	0.435709	-0.0722725	-0.135893	-0.104083
0.0004817	0.58	cg23348158	FUZ	S_Shore	TSS200		0.972517	0.933142	0.952829	0.923998	0.924056	0.924027	0.913645	0.905821	0.909733	0.769127	0.778115	0.773621	0.0288024	0.136112	0.0824574
0.0006278	0.5806	cg23493704	SLC10A3;SLC10A3;SLC10A3	S_Shore	TSS1500;TSS1500;TSS1500		0.442597	0.471986	0.457291	0.543146	0.502721	0.522934	0.325169	0.304615	0.314892	0.468618	0.48173	0.475174	-0.0656422	-0.160282	-0.112962
0.000108	0.58	cg23584554		N_Shelf			0.738289	0.760478	0.749384	0.807701	0.84532	0.826511	0.531636	0.581434	0.556535	0.756596	0.701129	0.728862	-0.077127	-0.172327	-0.124727
0.0002885	0.58	cg23584871	HHIPL1;HHIPL1	N_Shelf	Body;Body		0.659466	0.663305	0.661386	0.768384	0.737894	0.753139	0.494104	0.555738	0.524921	0.616503	0.63873	0.627616	-0.0917534	-0.102695	-0.0972244
0.0007876	0.581	cg23631062	OLFM3		TSS200		0.249262	0.254308	0.251785	0.364576	0.373165	0.36887	0.0448377	0.0423743	0.043606	0.0511389	0.060417	0.0557779	-0.117085	-0.012172	-0.0646285
0.0002613	0.58	cg23640231		N_Shelf			0.104861	0.121179	0.11302	0.143791	0.157209	0.1505	0.433043	0.398164	0.415604	0.594854	0.552006	0.57343	-0.0374801	-0.157826	-0.0976532
0.0009375	0.581	cg23678058	BCL11A;BCL11A;BCL11A		Body;Body;Body		0.289095	0.283319	0.286207	0.169755	0.194501	0.182128	0.0867426	0.126997	0.10687	0.078942	0.0724229	0.0756825	0.104078	0.0311875	0.067633
0.0003789	0.58	cg23686831		S_Shore			0.155835	0.170712	0.163274	0.185637	0.213524	0.19958	0.145362	0.14772	0.146541	0.30931	0.317677	0.313493	-0.0363065	-0.166952	-0.101629
0.0005419	0.58	cg23721533					0.405122	0.471936	0.438529	0.318729	0.256963	0.287846	0.856121	0.887288	0.871705	0.825116	0.772447	0.798782	0.150683	0.072923	0.111803
0.0006759	0.581	cg23804666	GLYATL1		TSS1500		0.759387	0.790011	0.774699	0.819043	0.812987	0.816015	0.155885	0.183838	0.169861	0.329834	0.302284	0.316059	-0.0413159	-0.146197	-0.0937567
0.0007109	0.581	cg23814214				TRUE	0.0687227	0.0927074	0.080715	0.113858	0.113091	0.113475	0.246121	0.23145	0.238786	0.343218	0.3385	0.340859	-0.0327595	-0.102073	-0.0674165
0.0005863	0.5806	cg23910743	SORCS2	Island	Body	TRUE	0.0809383	0.104363	0.0926507	0.118716	0.136185	0.127451	0.156467	0.17231	0.164389	0.273897	0.261275	0.267586	-0.0348002	-0.103197	-0.0689988
0.0002803	0.58	cg23925190	C19orf57;CC2D1A	Island	5'UTR;TSS200		0.0499004	0.0502068	0.0500536	0.0343034	0.0386465	0.036475	0.375391	0.358777	0.367084	0.255251	0.23324	0.244245	0.0135786	0.122838	0.0682085
0.0004622	0.58	cg23970740	TNIK;TNIK;TNIK;TNIK;TNIK;TNIK;TNIK;TNIK		Body;Body;Body;Body;Body;Body;Body;Body	TRUE	0.848429	0.853595	0.851012	0.886324	0.882176	0.88425	0.328461	0.354589	0.341525	0.6	0.643269	0.621634	-0.0332379	-0.280109	-0.156674
0.000543	0.58	cg24013741	FAM181A;C14orf86		Body;TSS1500		0.173529	0.218176	0.195852	0.270328	0.265569	0.267949	0.426438	0.451796	0.439117	0.522968	0.568775	0.545872	-0.0720966	-0.106755	-0.0894256
0.0007125	0.581	cg24026331					0.859116	0.847583	0.853349	0.799942	0.826075	0.813008	0.381192	0.349057	0.365124	0.199391	0.184	0.191696	0.0403409	0.173429	0.106885
0.0006268	0.5806	cg24033633				TRUE	0.917957	0.900389	0.909173	0.867455	0.846547	0.857001	0.416328	0.462571	0.439449	0.326215	0.367165	0.34669	0.0521722	0.0927595	0.0724658
0.0004869	0.58	cg24035484				TRUE	0.173671	0.204017	0.188844	0.221303	0.236694	0.228999	0.187095	0.202484	0.194789	0.34194	0.37346	0.3577	-0.0401547	-0.162911	-0.101533
0.0007349	0.581	cg24102702	C14orf180	S_Shelf	TSS1500		0.114098	0.121913	0.118006	0.142915	0.157568	0.150241	0.210688	0.210858	0.210773	0.33279	0.306063	0.319427	-0.0322358	-0.108654	-0.0704447
0.0006061	0.5806	cg24135293				TRUE	0.759431	0.802008	0.78072	0.858139	0.829495	0.843817	0.562602	0.616625	0.589614	0.682908	0.691947	0.687428	-0.0630975	-0.0978138	-0.0804557
0.0002965	0.58	cg24137472	OR11H4		TSS200		0.0730512	0.0862315	0.0796413	0.106795	0.105729	0.106262	0.0760653	0.0849358	0.0805005	0.176703	0.188454	0.182578	-0.0266206	-0.102078	-0.0643493
0.0007511	0.581	cg24175289	SHROOM3		Body	TRUE	0.390277	0.380435	0.385356	0.438474	0.467293	0.452884	0.14786	0.160583	0.154222	0.219821	0.244187	0.232004	-0.0675276	-0.0777826	-0.0726551
0.0001504	0.58	cg24233426					0.075983	0.0822377	0.0791104	0.11512	0.106749	0.110934	0.127482	0.133967	0.130724	0.270598	0.250107	0.260352	-0.0318241	-0.129628	-0.0807259
0.0002583	0.58	cg24253627	STARD8;STARD8;STARD8		3'UTR;3'UTR;3'UTR		0.0687954	0.0766449	0.0727201	0.107143	0.0946504	0.100897	0.251291	0.230427	0.240859	0.431808	0.417567	0.424687	-0.0281765	-0.183828	-0.106002
0.0008398	0.581	cg24309215		N_Shore			0.27625	0.291909	0.284079	0.325107	0.363291	0.344199	0.0798776	0.0773779	0.0786278	0.111259	0.130332	0.120795	-0.0601196	-0.0421674	-0.0511435
0.0002132	0.58	cg24331722				TRUE	0.558599	0.591078	0.574838	0.689366	0.713649	0.701507	0.373063	0.364741	0.368902	0.428571	0.503574	0.466073	-0.126669	-0.0971705	-0.11192
6.41e-05	0.58	cg24384244	ZNF662;ZNF662;ZNF662	Island	5'UTR;1stExon;5'UTR		0.0323529	0.0238943	0.0281236	0.0448303	0.056059	0.0504446	0.339614	0.362106	0.35086	0.535063	0.515368	0.525215	-0.022321	-0.174355	-0.0983382
0.0002714	0.58	cg24419108					0.233561	0.265562	0.249561	0.298191	0.307842	0.303017	0.197121	0.208491	0.202806	0.403599	0.390539	0.397069	-0.0534552	-0.194263	-0.123859
0.0008689	0.581	cg24494491				TRUE	0.144231	0.127482	0.135857	0.26276	0.22673	0.244745	0.116994	0.116242	0.116618	0.134131	0.158463	0.146297	-0.108888	-0.0296793	-0.0692839
0.0003087	0.58	cg24760023	PRSS16	N_Shelf	TSS1500		0.0907815	0.129277	0.110029	0.157195	0.183919	0.170557	0.152841	0.16992	0.16138	0.246197	0.261626	0.253912	-0.060528	-0.0925311	-0.0765295
0.0009353	0.581	cg24813176	WNT6	Island	Body		0.16991	0.173232	0.171571	0.219697	0.198134	0.208915	0.141594	0.137183	0.139388	0.239439	0.243691	0.241565	-0.0373441	-0.102177	-0.0697603
0.0002438	0.58	cg24859316		N_Shore			0.0670936	0.0666757	0.0668847	0.0330548	0.0537245	0.0433897	0.429628	0.358254	0.393941	0.228676	0.225854	0.227265	0.023495	0.166676	0.0950854
0.0001425	0.58	cg24863254				TRUE	0.570362	0.623169	0.596766	0.694333	0.686047	0.69019	0.508806	0.501823	0.505314	0.628445	0.63722	0.632832	-0.0934244	-0.127518	-0.110471
0.0001518	0.58	cg24887140	PTGS2	Island	TSS200		0.1224	0.135149	0.128774	0.166333	0.168452	0.167393	0.152834	0.159978	0.156406	0.28284	0.290301	0.28657	-0.0386183	-0.130165	-0.0843915
0.0006103	0.5806	cg24901317	TTBK1	N_Shelf	Body		0.430243	0.467515	0.448879	0.538052	0.522921	0.530487	0.530017	0.53277	0.531393	0.624548	0.629539	0.627044	-0.0816078	-0.0956501	-0.088629
0.0008232	0.581	cg24935031				TRUE	0.346856	0.375263	0.361059	0.428139	0.413084	0.420612	0.143308	0.129995	0.136651	0.227767	0.249229	0.238498	-0.0595525	-0.101847	-0.0806996
0.0005455	0.58	cg24987440	CAV1		Body	TRUE	0.814896	0.815091	0.814994	0.858734	0.843961	0.851347	0.163589	0.163656	0.163622	0.345919	0.329946	0.337933	-0.0363537	-0.17431	-0.105332
6.49e-05	0.58	cg25059696		S_Shelf			0.284119	0.299003	0.291561	0.397714	0.415701	0.406708	0.0751338	0.0859539	0.0805438	0.151685	0.185541	0.168613	-0.115147	-0.0880695	-0.101608
0.0004226	0.58	cg25075069	GPR101	Island	TSS200		0.666622	0.705895	0.686258	0.759776	0.744046	0.751911	0.295751	0.314623	0.305187	0.608394	0.614065	0.611229	-0.0656533	-0.306042	-0.185848
0.0002509	0.58	cg25131632				TRUE	0.948619	0.933786	0.941202	0.962559	0.956588	0.959573	0.126244	0.122648	0.124446	0.220241	0.240415	0.230328	-0.0183708	-0.105882	-0.0621266
0.0002612	0.58	cg25150243	SLC27A2;SLC27A2	N_Shore	TSS1500;TSS1500	TRUE	0.602497	0.616942	0.609719	0.7131	0.700257	0.706678	0.128467	0.0890411	0.108754	0.196579	0.249037	0.222808	-0.0969591	-0.114054	-0.105507
0.0003772	0.58	cg25177452	TMEM171;TMEM171	Island	5'UTR;5'UTR		0.135662	0.150375	0.143019	0.159036	0.207726	0.183381	0.282095	0.240456	0.261276	0.4555	0.428407	0.441953	-0.0403621	-0.180678	-0.11052
0.0001093	0.58	cg25325501		S_Shore			0.162889	0.163849	0.163369	0.205296	0.220364	0.21283	0.222313	0.178488	0.200401	0.381961	0.379178	0.38057	-0.0494605	-0.180169	-0.114815
0.0002537	0.58	cg25371672					0.31126	0.294602	0.302931	0.378736	0.357085	0.36791	0.209848	0.209139	0.209494	0.330614	0.348638	0.339626	-0.0649796	-0.130132	-0.097556
0.0001348	0.58	cg25377865					0.815102	0.819802	0.817452	0.882363	0.857216	0.869789	0.103016	0.111477	0.107246	0.20627	0.21309	0.20968	-0.0523373	-0.102434	-0.0773857
0.0004073	0.58	cg25389374		S_Shelf			0.216971	0.197473	0.207222	0.328145	0.26501	0.296578	0.229601	0.311414	0.270508	0.463499	0.429633	0.446566	-0.0893554	-0.176058	-0.132707
0.0001997	0.58	cg25416582					0.128312	0.119561	0.123936	0.149806	0.183968	0.166887	0.260031	0.257293	0.258662	0.408515	0.404618	0.406567	-0.0429503	-0.147905	-0.0954277
0.000424	0.58	cg25575845					0.258449	0.291491	0.27497	0.348499	0.342709	0.345604	0.119967	0.128994	0.12448	0.198581	0.197987	0.198284	-0.0706341	-0.0738036	-0.0722188
0.0007845	0.581	cg25651783	PKLR;PKLR	Island	Body;Body		0.463764	0.486637	0.475201	0.552665	0.516604	0.534634	0.648233	0.678703	0.663468	0.802783	0.794249	0.798516	-0.0594337	-0.135048	-0.0972408
0.0006503	0.581	cg25681339	BHLHA9	Island	1stExon	TRUE	0.949226	0.948351	0.948788	0.935271	0.919708	0.927489	0.520405	0.488991	0.504698	0.413643	0.396931	0.405287	0.021299	0.0994115	0.0603553
0.000852	0.581	cg25762679	VCAM1;VCAM1;VCAM1;VCAM1		1stExon;1stExon;5'UTR;5'UTR		0.833777	0.827762	0.83077	0.873305	0.866173	0.869739	0.257685	0.291608	0.274647	0.372189	0.401701	0.386945	-0.0389694	-0.112298	-0.0756337
0.0006221	0.5806	cg25809434	FBN3	Island	Body		0.973767	0.969483	0.971625	0.978205	0.980282	0.979244	0.362142	0.360688	0.361415	0.518989	0.491293	0.505141	-0.00761845	-0.143726	-0.0756722
0.0008932	0.581	cg25870731	LDOC1	Island	1stExon		0.255754	0.260887	0.258321	0.317879	0.294428	0.306153	0.111647	0.121516	0.116581	0.223309	0.193241	0.208275	-0.0478327	-0.0916939	-0.0697633
0.000368	0.58	cg25898092	TMEM233	S_Shore	Body		0.0987308	0.104713	0.101722	0.12801	0.129025	0.128518	0.100061	0.103359	0.10171	0.19335	0.198718	0.196034	-0.0267955	-0.0943243	-0.0605599
0.0008428	0.581	cg25921358	SPG20;SPG20;SPG20;SPG20	S_Shore	TSS1500;TSS1500;TSS1500;5'UTR		0.324238	0.362686	0.343462	0.302965	0.298012	0.300488	0.389053	0.3882	0.388626	0.22586	0.217407	0.221633	0.0429736	0.166993	0.104983
0.0008033	0.581	cg25975689		N_Shelf			0.22851	0.255339	0.241925	0.299982	0.302398	0.30119	0.10576	0.10811	0.106935	0.220448	0.188335	0.204392	-0.0592656	-0.0974568	-0.0783612
0.0009347	0.581	cg25999867	GLB1L3	Island	TSS1500	TRUE	0.114562	0.148467	0.131515	0.153493	0.182445	0.167969	0.189001	0.19005	0.189525	0.303536	0.297162	0.300349	-0.0364542	-0.110824	-0.0736391
4.57e-05	0.58	cg26068160		Island			0.128418	0.122194	0.125306	0.169236	0.187983	0.178609	0.153665	0.14633	0.149997	0.245338	0.247912	0.246625	-0.0533031	-0.096628	-0.0749655
0.0003154	0.58	cg26071551		S_Shore		TRUE	0.148361	0.14358	0.145971	0.209267	0.200589	0.204928	0.123814	0.118151	0.120982	0.167453	0.180741	0.174097	-0.0589575	-0.0531144	-0.0560359
0.0006755	0.581	cg26101428	SLCO6A1	S_Shore	TSS1500		0.740489	0.772808	0.756649	0.865584	0.810154	0.837869	0.116917	0.122394	0.119655	0.154743	0.171891	0.163317	-0.0812207	-0.0436614	-0.062441
0.0004347	0.58	cg26153234	ATP8A2	N_Shore	TSS1500		0.708434	0.776457	0.742445	0.808968	0.864715	0.836842	0.558276	0.519136	0.538706	0.652807	0.656909	0.654858	-0.0943962	-0.116152	-0.105274
0.0009277	0.581	cg26190386					0.0524038	0.065887	0.0591454	0.0763812	0.0811714	0.0787763	0.136656	0.12857	0.132613	0.2117	0.222543	0.217121	-0.0196309	-0.0845086	-0.0520698
0.0007429	0.581	cg26262055		S_Shore		TRUE	0.156306	0.201204	0.178755	0.216163	0.221638	0.218901	0.127777	0.122474	0.125126	0.230617	0.215214	0.222915	-0.0401458	-0.0977898	-0.0689678
0.0002152	0.58	cg26269802	MYO1F		TSS200		0.145201	0.137368	0.141284	0.100645	0.113643	0.107144	0.464811	0.455234	0.460023	0.269415	0.293872	0.281643	0.0341404	0.178379	0.10626
0.0003292	0.58	cg26275986	FAM110A;FAM110A	N_Shelf	5'UTR;5'UTR		0.819165	0.806586	0.812875	0.873076	0.85827	0.865673	0.0666106	0.097333	0.0819718	0.125573	0.142476	0.134025	-0.0527977	-0.052053	-0.0524253
5.38e-05	0.58	cg26298855	CRTAC1		Body	TRUE	0.086696	0.112579	0.0996378	0.13654	0.182423	0.159481	0.0474844	0.0493963	0.0484404	0.102868	0.0941685	0.0985183	-0.0598437	-0.050078	-0.0549608
0.0004058	0.58	cg26360697					0.154861	0.15758	0.156221	0.126021	0.117266	0.121644	0.411325	0.405805	0.408565	0.251262	0.221214	0.236238	0.0345769	0.172327	0.103452
0.0008311	0.581	cg26415633	KLK1	N_Shelf	TSS1500		0.100576	0.106265	0.10342	0.135534	0.119748	0.127641	0.117592	0.117716	0.117654	0.215901	0.212857	0.214379	-0.0242204	-0.0967247	-0.0604726
0.0008131	0.581	cg26699341	RAB9B	S_Shore	TSS1500		0.473486	0.514186	0.493836	0.585342	0.574502	0.579922	0.115427	0.110545	0.112986	0.163103	0.175143	0.169123	-0.0860858	-0.0561371	-0.0711115
0.0006935	0.581	cg26714129					0.885754	0.908207	0.896981	0.934582	0.940141	0.937362	0.481022	0.472284	0.476653	0.554131	0.548111	0.551121	-0.0403811	-0.074468	-0.0574246
0.0003904	0.58	cg26723355	PDE10A;PDE10A	Island	TSS1500;TSS1500		0.186993	0.174396	0.180694	0.245086	0.260079	0.252582	0.104076	0.0848676	0.0944717	0.143903	0.136871	0.140387	-0.0718878	-0.0459157	-0.0589017
0.0004708	0.58	cg26741746				TRUE	0.686145	0.702123	0.694134	0.74905	0.775959	0.762505	0.363129	0.347695	0.355412	0.444317	0.464186	0.454252	-0.0683708	-0.0988394	-0.0836051
0.0004445	0.58	cg26757673	IL2RB		5'UTR	TRUE	0.722829	0.722286	0.722557	0.776143	0.78215	0.779147	0.598487	0.561839	0.580163	0.729136	0.739827	0.734481	-0.0565895	-0.154319	-0.105454
0.0008705	0.581	cg26824126	FXYD5;FXYD5;FXYD5;FXYD5	S_Shore	Body;Body;Body;Body		0.242146	0.234402	0.238274	0.297557	0.281749	0.289653	0.19999	0.18662	0.193305	0.298262	0.281156	0.289709	-0.0513786	-0.0964036	-0.0738911
0.0004988	0.58	cg26837477	ENTPD4;ENTPD4	N_Shore	5'UTR;5'UTR		0.715078	0.753785	0.734432	0.819098	0.795985	0.807541	0.527222	0.531756	0.529489	0.621393	0.619774	0.620583	-0.0731096	-0.0910945	-0.0821021
0.0003514	0.58	cg26877594					0.305989	0.346689	0.326339	0.395906	0.433004	0.414455	0.431118	0.46963	0.450374	0.549403	0.585476	0.567439	-0.0881158	-0.117066	-0.102591
0.0007662	0.581	cg26893231	NOX4;NOX4		1stExon;5'UTR		0.555068	0.6196	0.587334	0.671113	0.634394	0.652753	0.148306	0.158356	0.153331	0.257424	0.290531	0.273978	-0.0654195	-0.120646	-0.0930329
0.0001066	0.58	cg26963271	PDE4B;PDE4B	S_Shore	5'UTR;5'UTR	TRUE	0.17336	0.184263	0.178812	0.276641	0.251432	0.264036	0.381561	0.425576	0.403568	0.529642	0.53151	0.530576	-0.0852247	-0.127008	-0.106116
0.0006215	0.5806	cg27221392		S_Shelf			0.254864	0.297722	0.276293	0.338922	0.322322	0.330622	0.540313	0.572924	0.556619	0.696834	0.690069	0.693451	-0.0543284	-0.136833	-0.0955805
0.0003888	0.58	cg27297137	RAB7A	N_Shore	TSS1500		0.877253	0.873738	0.875495	0.837365	0.824512	0.830939	0.785529	0.734446	0.759988	0.560535	0.629544	0.59504	0.0445567	0.164948	0.104752
0.0007927	0.581	cg27338353		S_Shelf			0.130498	0.13985	0.135174	0.103582	0.0850212	0.0943017	0.372462	0.420715	0.396589	0.308993	0.298256	0.303625	0.0408726	0.0929641	0.0669183
0.0007498	0.581	cg27381557	SDK1	N_Shore	Body		0.0712146	0.0893193	0.0802669	0.0952755	0.114417	0.104846	0.423333	0.43609	0.429712	0.597869	0.59088	0.594375	-0.0245795	-0.164663	-0.0946213
0.0003625	0.58	cg27411906					0.372828	0.428463	0.400645	0.48531	0.481791	0.483551	0.0754224	0.0782338	0.0768281	0.131361	0.13274	0.132051	-0.0829052	-0.0552225	-0.0690639
0.0004612	0.58	cg27420520	ASCL1	Island	1stExon		0.0368967	0.0442221	0.0405594	0.0242074	0.0308355	0.0275215	0.390292	0.391015	0.390653	0.264996	0.203622	0.234309	0.0130379	0.156344	0.0846912
0.0005659	0.58	cg27491190	SLC38A2	S_Shore	TSS1500		0.217741	0.221118	0.219429	0.242995	0.270994	0.256995	0.107229	0.106854	0.107041	0.191944	0.199696	0.19582	-0.0375656	-0.0887788	-0.0631722
0.0005778	0.5803	cg27508046	DNAH10	S_Shelf	Body		0.185622	0.186835	0.186228	0.253016	0.235224	0.24412	0.0952629	0.106423	0.100843	0.164743	0.153496	0.15912	-0.0578915	-0.0582766	-0.058084
0.0005174	0.58	cg27518324	DOCK9;DOCK9;DOCK9;DOCK9		Body;Body;TSS200;TSS200	TRUE	0.305904	0.34974	0.327822	0.384221	0.413729	0.398975	0.088513	0.0904914	0.0895022	0.137014	0.159865	0.14844	-0.0711525	-0.0589374	-0.065045
0.0005165	0.58	cg27534679					0.926022	0.897791	0.911907	0.830924	0.861963	0.846444	0.861733	0.9	0.880866	0.836559	0.792224	0.814392	0.065463	0.0664747	0.0659689
0.0008813	0.581	cg27584762	CCNH	S_Shore	TSS1500		0.263058	0.283622	0.27334	0.306791	0.339268	0.323029	0.0990981	0.0945129	0.0968055	0.16805	0.168078	0.168064	-0.0496893	-0.0712585	-0.0604739
0.00059	0.5806	cg27640833	KIAA1257	Island	TSS200	TRUE	0.0258925	0.034611	0.0302518	0.0407647	0.0455699	0.0431673	0.100653	0.127305	0.113979	0.26828	0.252864	0.260572	-0.0129155	-0.146593	-0.0797544
