# Supplementary material for: Dynamic imbalance between cancer cell subpopulations induced by Transforming Growth Factor Beta (TGF-β) is associated with a DNA methylome switch
Source: BMC Genomics. 2014 Jun 5;15(1):435. doi: 10.1186/1471-2164-15-435 (PMC4070873; doi:10.1186/1471-2164-15-435)
Supplement: Supplementary file 3 — Additional file 3: Table S2: Gene set enrichment analyses using BRBArray Tools, and comparing the methylomes of CD133- and CD133+ cells in two cell lines, Huh7 and HepG2. (XLS 119 KB) [file 12864_2013_6137_MOESM3_ESM.xls]

## Sheet: BrB KEGG
	Kegg Pathway	Pathway description	LS permutation p-value	KS permutation p-value	Efron-Tibshirani's GSA testp-value
1	hsa00190	Oxidative phosphorylation	1e-05	0.58048	0.51 (-)
2	hsa00240	Pyrimidine metabolism	1e-05	0.07109	0.375 (+)
3	hsa00510	N-Glycan biosynthesis	1e-05	0.07686	0.43 (+)
4	hsa00562	Inositol phosphate metabolism	1e-05	0.32165	0.475 (-)
5	hsa00970	Aminoacyl-tRNA biosynthesis	1e-05	0.22696	0.45 (+)
6	hsa03010	Ribosome	1e-05	0.306	0.505 (+)
7	hsa03020	RNA polymerase	1e-05	0.03534	0.465 (+)
8	hsa03050	Proteasome	1e-05	0.17625	0.385 (+)
9	hsa04070	Phosphatidylinositol signaling system	1e-05	0.3742	0.49 (-)
10	hsa04110	Cell cycle	1e-05	0.24012	0.415 (+)
11	hsa04120	Ubiquitin mediated proteolysis	1e-05	0.07977	0.435 (+)
12	hsa04150	mTOR signaling pathway	1e-05	0.25134	0.37 (-)
13	hsa04210	Apoptosis	1e-05	0.51838	0.435 (+)
14	hsa04620	Toll-like receptor signaling pathway	1e-05	0.41763	0.405 (-)
15	hsa04910	Insulin signaling pathway	1e-05	0.16509	0.31 (-)
16	hsa04912	GnRH signaling pathway	1e-05	0.46157	< 0.005 (-)
17	hsa05040	Huntington@	1e-05	0.11076	0.4 (+)
18	hsa00632	Benzoate degradation via CoA ligation	1e-05	0.2315	0.405 (+)
19	hsa03030	DNA polymerase	2e-05	0.41433	0.475 (-)
20	hsa04664	Fc epsilon RI signaling pathway	4e-05	0.35842	0.345 (-)
21	hsa04520	Adherens junction	4e-05	0.45498	0.22 (+)
22	hsa03022	Basal transcription factors	4e-05	0.51979	0.465 (+)
23	hsa00310	Lysine degradation	5e-05	0.6996	0.275 (-)
24	hsa01030	Glycan structures - biosynthesis 1	7e-05	0.75985	0.06 (-)
25	hsa04660	T cell receptor signaling pathway	0.00012	0.3487	0.015 (+)
26	hsa05050	Dentatorubropallidoluysian atrophy (DRPLA)	0.00016	0.15375	0.185 (+)
27	hsa00624	1- and 2-Methylnaphthalene degradation	0.00016	0.17452	0.485 (-)
28	hsa00642	Ethylbenzene degradation	0.00019	0.1618	0.415 (-)
29	hsa04140	Regulation of autophagy	0.00025	0.0952	0.435 (+)
30	hsa00271	Methionine metabolism	0.0004	0.0677	0.32 (+)
31	hsa05120	Epithelial cell signaling in Helicobacter pylori infection	0.00041	0.28364	0.05 (-)
32	hsa00280	Valine, leucine and isoleucine degradation	0.00043	0.10758	0.49 (+)
33	hsa04810	Regulation of actin cytoskeleton	0.00081	0.13578	0.455 (-)
34	hsa00564	Glycerophospholipid metabolism	0.00082	0.03043	0.47 (-)
35	hsa00290	Valine, leucine and isoleucine biosynthesis	0.00092	0.14385	0.43 (-)
36	hsa00450	Selenoamino acid metabolism	0.00117	0.06669	0.46 (+)
37	hsa04630	Jak-STAT signaling pathway	0.00131	0.46693	0.095 (-)
38	hsa00220	Urea cycle and metabolism of amino groups	0.00134	0.62552	0.265 (+)
39	hsa00790	Folate biosynthesis	0.00138	0.43195	0.47 (-)
40	hsa00860	Porphyrin and chlorophyll metabolism	0.00173	0.83511	0.01 (+)
41	hsa04310	Wnt signaling pathway	0.00176	0.65729	0.07 (-)
42	hsa04540	Gap junction	0.00182	0.4357	< 0.005 (-)
43	hsa00061	Fatty acid biosynthesis	0.00258	0.63494	0.44 (-)
44	hsa04530	Tight junction	0.00269	0.74886	0.22 (+)
45	hsa04370	VEGF signaling pathway	0.00324	0.33269	0.415 (-)
46	hsa00563	Glycosylphosphatidylinositol(GPI)-anchor biosynthesis	0.00333	0.05099	0.435 (-)
47	hsa05210	Colorectal cancer	0.00366	0.26363	0.21 (-)
48	hsa00062	Fatty acid elongation in mitochondria	0.00413	0.62532	0.495 (-)
49	hsa04720	Long-term potentiation	0.0054	0.29252	< 0.005 (-)
50	hsa00629	Carbazole degradation	0.03798	0.00289	0.05 (-)
51	hsa00360	Phenylalanine metabolism	0.07449	0.00218	0.465 (+)
52	hsa00940	Stilbene, coumarine and lignin biosynthesis	0.18062	0.00497	0.425 (-)

## Sheet: BrB Biocarta
	Biocarta Pathway	Pathway description	LS permutationp-value	KS permutationp-value	Efron-Tibshirani's GSA testp-value
1	h_41bbPathway	The 4-1BB-dependent immune response	1e-05	0.03977	0.02 (-)
2	h_aktPathway	AKT Signaling Pathway	1e-05	0.65267	0.38 (-)
3	h_At1rPathway	Angiotensin II mediated activation of JNK Pathway via Pyk2 dependent signaling	1e-05	0.44572	< 0.005 (-)
4	h_ceramidePathway	Ceramide Signaling Pathway	1e-05	0.17209	0.47 (-)
5	h_fasPathway	FAS signaling pathway ( CD95 )	1e-05	0.33412	0.45 (+)
6	h_fbw7Pathway	Cyclin E Destruction Pathway	1e-05	0.51389	0.385 (+)
7	h_hcmvPathway	Human Cytomegalovirus and Map Kinase Pathways	1e-05	0.20715	0.37 (-)
8	h_hifPathway	Hypoxia-Inducible Factor in the Cardiovascular System	1e-05	0.61665	0.275 (+)
9	h_HivnefPathway	HIV-I Nef: negative effector of Fas and TNF	1e-05	0.03053	0.455 (+)
10	h_hSWI-SNFpathway	Chromatin Remodeling by hSWI/SNF ATP-dependent Complexes	1e-05	0.38452	0.36 (+)
11	h_insulinPathway	Insulin Signaling Pathway	1e-05	0.05021	0.265 (-)
12	h_integrinPathway	Integrin Signaling Pathway	1e-05	0.32081	0.425 (-)
13	h_keratinocytePathway	Keratinocyte Differentiation	1e-05	0.00875	< 0.005 (-)
14	h_malPathway	Role of MAL in Rho-Mediated Activation of SRF	1e-05	0.09997	0.44 (+)
15	h_mapkPathway	MAPKinase Signaling Pathway	1e-05	0.00484	0.075 (-)
16	h_metPathway	Signaling of Hepatocyte Growth Factor Receptor	1e-05	0.74561	0.015 (-)
17	h_mTORPathway	mTOR Signaling Pathway	1e-05	0.91252	0.435 (-)
18	h_nfatPathway	NFAT and Hypertrophy of the heart (Transcription in the broken heart)	1e-05	0.51736	0.495 (-)
19	h_nthiPathway	NFkB activation by Nontypeable Hemophilus influenzae	1e-05	0.05437	0.405 (+)
20	h_p38mapkPathway	p38 MAPK Signaling Pathway	1e-05	0.01993	0.445 (-)
21	h_pparaPathway	Mechanism of Gene Regulation by Peroxisome Proliferators via PPARa(alpha)	1e-05	0.47045	0.115 (+)
22	h_pyk2Pathway	Links between Pyk2 and Map Kinases	1e-05	0.40695	< 0.005 (-)
23	h_RacCycDPathway	Influence of Ras and Rho proteins on G1 to S Transition	1e-05	0.51009	0.43 (+)
24	h_shhPathway	Sonic Hedgehog (Shh) Pathway	1e-05	0.77156	0.25 (-)
25	h_stressPathway	TNF/Stress Related Signaling	1e-05	0.00257	0.425 (-)
26	h_tnfr1Pathway	TNFR1 Signaling Pathway	1e-05	0.37629	0.425 (-)
27	h_vdrPathway	Control of Gene Expression by Vitamin D Receptor	1e-05	0.0114	0.43 (+)
28	h_wntPathway	WNT Signaling Pathway	1e-05	0.25	0.47 (-)
29	h_pdgfPathway	PDGF Signaling Pathway	1e-05	0.51784	0.015 (-)
30	h_ecmPathway	Erk and PI-3 Kinase Are Necessary for Collagen Binding in Corneal Epithelia	1e-05	0.70036	0.33 (-)
31	h_nfkbPathway	NF-kB Signaling Pathway	1e-05	0.07896	0.45 (+)
32	h_tnfr2Pathway	TNFR2 Signaling Pathway	1e-05	0.00614	0.41 (+)
33	h_gleevecpathway	Inhibition of Cellular Proliferation by Gleevec	2e-05	0.61576	0.3 (-)
34	h_rasPathway	Ras Signaling Pathway	2e-05	0.40621	0.225 (-)
35	h_cd40Pathway	CD40L Signaling Pathway	2e-05	0.00182	0.485 (+)
36	h_carm1Pathway	Transcription Regulation by Methyltransferase of CARM1	3e-05	0.78417	0.445 (+)
37	h_pmlPathway	Regulation of transcriptional activity by PML	3e-05	0.1759	< 0.005 (+)
38	h_crebPathway	Transcription factor CREB and its extracellular signals	3e-05	0.70412	0.48 (-)
39	h_akap95Pathway	AKAP95 role in mitosis and chromosome dynamics	4e-05	0.29029	0.21 (-)
40	h_tollPathway	Toll-Like Receptor Pathway	4e-05	0.42637	0.365 (-)
41	h_mcmPathway	CDK Regulation of DNA Replication	4e-05	0.68595	0.165 (+)
42	h_p27Pathway	Regulation of p27 Phosphorylation during Cell Cycle Progression	4e-05	0.50279	0.38 (+)
43	h_il1rPathway	Signal transduction through IL1R	5e-05	0.0005	0.37 (-)
44	h_g1Pathway	Cell Cycle: G1/S Check Point	5e-05	0.03305	0.47 (+)
45	h_eif4Pathway	Regulation of eIF4e and p70 S6 Kinase	6e-05	0.53956	0.465 (-)
46	h_deathPathway	Induction of apoptosis through DR3 and DR4/5 Death Receptors	6e-05	0.07647	0.44 (+)
47	h_biopeptidesPathway	Bioactive Peptide Induced Signaling Pathway	0.0001	0.77201	0.105 (-)
48	h_ptenPathway	PTEN dependent cell cycle arrest and apoptosis	0.00011	0.59771	0.43 (+)
49	h_Par1Pathway	Thrombin signaling and protease-activated receptors	0.00013	0.81364	0.115 (-)
50	h_tsp1Pathway	TSP-1 Induced Apoptosis in Microvascular Endothelial Cell	0.00017	0.77398	0.08 (+)
51	h_skp2e2fPathway	E2F1 Destruction Pathway	0.00018	0.48524	0.14 (+)
52	h_cdMacPathway	Cadmium induces DNA synthesis and proliferation in macrophages	0.0002	0.17841	0.025 (-)
53	h_epoPathway	EPO Signaling Pathway	0.0002	0.01263	< 0.005 (-)
54	h_setPathway	Granzyme A mediated Apoptosis Pathway	0.00022	0.02493	0.3 (+)
55	h_ctcfPathway	CTCF: First Multivalent Nuclear Factor	0.00022	0.54154	0.445 (+)
56	h_bcellsurvivalPathway	B Cell Survival Pathway	0.00024	0.80934	0.505 (+)
57	h_arapPathway	ADP-Ribosylation Factor	0.00026	0.81531	0.5 (-)
58	h_p53Pathway	p53 Signaling Pathway	0.00027	0.01592	0.415 (+)
59	h_akap13Pathway	Rho-Selective Guanine Exchange Factor AKAP13 Mediates Stress Fiber Formation	0.00029	0.45844	0.085 (+)
60	h_pcafpathway	The information-processing pathway at the IFN-beta enhancer	0.00032	0.2853	0.13 (-)
61	h_TPOPathway	TPO Signaling Pathway	0.00037	0.59633	0.025 (-)
62	h_sam68Pathway	Regulation of Splicing through Sam68	0.00037	0.132	0.315 (-)
63	h_rbPathway	RB Tumor Suppressor/Checkpoint Signaling in response to DNA damage	0.00041	0.1595	0.045 (+)
64	h_tall1Pathway	TACI and BCMA stimulation of B cell immune responses.	0.00043	0.01395	0.375 (-)
65	h_igf1rPathway	Multiple antiapoptotic pathways from IGF-1R signaling lead to BAD phosphorylation	0.00044	0.6878	0.48 (+)
66	h_gpcrPathway	Signaling Pathway from G-Protein Families	0.00046	0.60871	0.145 (-)
67	h_egfPathway	EGF Signaling Pathway	0.00049	0.5386	< 0.005 (-)
68	h_chemicalPathway	Apoptotic Signaling in Response to DNA Damage	0.00049	0.0597	0.455 (-)
69	h_dreampathway	Repression of Pain Sensation by the Transcriptional Regulator DREAM	0.0005	0.79856	0.195 (-)
70	h_carm-erPathway	CARM1 and Regulation of the Estrogen Receptor	0.00056	0.44434	0.13 (+)
71	h_ck1Pathway	Regulation of ck1/cdk5 by type 1 glutamate receptors	0.00061	0.77694	0.47 (+)
72	h_ghPathway	Growth Hormone Signaling Pathway	0.00061	0.54468	0.27 (-)
73	h_atrbrcaPathway	Role of BRCA1, BRCA2 and ATR in Cancer Susceptibility	0.00063	0.74089	0.41 (+)
74	h_RELAPathway	Acetylation and Deacetylation of RelA in The Nucleus	0.00067	0.12386	0.185 (+)
75	h_ngfPathway	Nerve growth factor pathway (NGF)	0.00068	0.00178	0.095 (-)
76	h_mitochondriaPathway	Role of Mitochondria in Apoptotic Signaling	0.00076	0.03942	0.485 (+)
77	h_g2Pathway	Cell Cycle: G2/M Checkpoint	0.00079	0.04833	0.36 (+)
78	h_myosinPathway	PKC-catalyzed phosphorylation of inhibitory phosphoprotein of myosin phosphatase	0.00105	0.37667	0.285 (-)
79	h_fMLPpathway	fMLP induced chemokine gene expression in HMC-1 cells	0.00105	0.53319	0.425 (-)
80	h_il6Pathway	IL 6 signaling pathway	0.00131	0.41332	0.28 (-)
81	h_spryPathway	Sprouty regulation of tyrosine kinase signals	0.00135	0.47504	0.025 (-)
82	h_eradPathway	ER¿associated degradation (ERAD) Pathway	0.00138	0.38552	0.505 (+)
83	h_cellcyclePathway	Cyclins and Cell Cycle Regulation	0.00163	0.07621	0.32 (+)
84	h_ctbp1Pathway	SUMOylation as a mechanism to modulate CtBP-dependent gene responses	0.00173	0.02631	0.37 (-)
85	h_mPRPathway	How Progesterone Initiates the Oocyte Maturation	0.00176	0.74406	0.39 (+)
86	h_HuntingtonPathway	Inhibition of Huntington@	0.00193	0.71966	0.505 (-)
87	h_ndkDynaminPathway	Endocytotic role of NDK, Phosphins and Dynamin	0.00197	0.22558	0.525 (+)
88	h_s1pPathway	SREBP control of lipid synthesis	0.00202	0.50156	0.47 (-)
89	h_badPathway	Regulation of BAD phosphorylation	0.00218	0.69342	0.44 (+)
90	h_HBxPathway	Calcium Signaling by HBx of Hepatitis B virus	0.00225	0.16559	0.38 (+)
91	h_telPathway	Telomeres, Telomerase, Cellular Aging, and Immortality	0.00232	0.02529	0.415 (+)
92	h_anthraxPathway	Anthrax Toxin Mechanism of Action	0.00278	0.00312	0.015 (-)
93	h_plk3Pathway	Regulation of cell cycle progression by Plk3	0.003	0.08473	0.235 (+)
94	h_erk5Pathway	Role of Erk5 in Neuronal Survival	0.003	0.73791	0.085 (-)
95	h_eifPathway	Eukaryotic protein translation	0.00307	0.05977	0.415 (+)
96	h_tffPathway	Trefoil Factors Initiate Mucosal Healing	0.00307	0.59771	0.05 (-)
97	h_prc2Pathway	The PRC2 Complex Sets Long-term Gene Silencing Through Modification of Histone Tails	0.00316	0.57215	0.38 (-)
98	h_vegfPathway	VEGF, Hypoxia, and Angiogenesis	0.0034	0.57541	0.01 (-)
99	h_tgfbPathway	TGF beta signaling pathway	0.00358	0.029	0.455 (-)
100	h_il2rbPathway	IL-2 Receptor Beta Chain in T cell Activation	0.00366	0.50279	0.32 (-)
101	h_fcer1Pathway	Fc Epsilon Receptor I Signaling in Mast Cells	0.00389	0.43378	0.155 (-)
102	h_igf1mtorpathway	Skeletal muscle hypertrophy is regulated via AKT/mTOR pathway	0.00394	0.58676	0.31 (-)
103	h_arfPathway	Tumor Suppressor Arf Inhibits Ribosomal Biogenesis	0.00444	0.68456	0.47 (+)
104	h_stat3Pathway	Stat3 Signaling Pathway	0.00459	0.66903	0.155 (+)
105	h_arenrf2Pathway	Oxidative Stress Induced Gene Expression Via Nrf2	0.00463	0.09629	0.01 (-)
106	h_il3Pathway	IL 3 signaling pathway	0.00464	0.08524	0.37 (-)
107	h_aifPathway	Opposing roles of AIF in Apoptosis and Cell Survival	0.03253	0.0026	0.02 (-)
108	h_ifngPathway	IFN gamma signaling pathway	0.28924	0.00189	0.445 (+)
109	h_il22bppathway	IL22 Soluble Receptor Signaling Pathway	0.31912	0.65739	< 0.005 (+)

## Sheet: Huh7 BrB TF
	transcription factors Genesets	LS permutation p-value	KS permutation p-value	Efron-Tibshirani's GSA testp-value
1	ERG_T00265	0.012	0.02143	< 0.005 (-)
2	POU5F1_T00652	0.01302	0.02375	< 0.005 (-)
3	PPARD_T02745	0.0195	0.00814	< 0.005 (-)
4	LEF1_T02905	0.01967	0.1124	< 0.005 (+)
5	HOXB7_T01734	0.02468	0.1957	< 0.005 (+)
6	NFIC_T00176	0.03118	0.07819	< 0.005 (-)
7	CREB1_T00163	0.03534	0.13982	< 0.005 (-)
8	PAX5_T00070	0.04622	0.06566	< 0.005 (-)
9	REL_T00168	0.05833	0.14667	< 0.005 (-)
10	SMAD4_T04292	0.06999	0.18164	< 0.005 (-)
11	PAX8_T02898	0.08185	0.17936	< 0.005 (-)
12	EGR2_T00242	0.08213	0.21141	< 0.005 (+)
13	ETS2_T00113	0.0988	0.08036	< 0.005 (-)
14	STAT1_T01492	0.11198	0.08857	< 0.005 (-)
15	TFAP2C_T02468	0.11435	0.1608	< 0.005 (-)
16	AR_T00040	0.12252	0.1803	< 0.005 (+)
17	JUN_T00029	0.15169	0.16118	< 0.005 (-)
18	FOS_T00123	0.16479	0.49582	< 0.005 (-)
19	ESR2_T04651	0.1722	0.1145	< 0.005 (-)
20	HOXA9_T01709	0.17471	0.26822	< 0.005 (+)
21	SP3_T02338	0.18431	0.12085	< 0.005 (+)
22	E2F-4_T01546	0.18586	0.05574	< 0.005 (+)
23	EGR1_T00241	0.19381	0.31679	< 0.005 (+)
24	CREM_T01803	0.19792	0.20882	< 0.005 (-)
25	BRCA1_T04074	0.22524	0.47933	< 0.005 (+)
26	CEBPE_T04883	0.25524	0.15789	< 0.005 (-)
27	NFKB1_T00591	0.29091	0.60122	< 0.005 (+)
28	TP73_T04931	0.50866	0.67087	< 0.005 (+)
29	USF2_T00878	0.51047	0.06983	< 0.005 (-)
30	WT1_T00899	0.59505	0.73575	< 0.005 (-)
31	CEBPA_T00105	0.61094	0.22754	< 0.005 (+)
32	TAL1_T00790	0.62333	0.83836	< 0.005 (+)
33	MYB_T00137	0.77314	0.91752	< 0.005 (+)
34	SPI1_T02068	0.80299	0.35605	< 0.005 (+)
35	ETV4_T00685	0.91247	0.91138	< 0.005 (+)
36	EGR4_T05190	0.93558	0.94853	< 0.005 (+)
37	ELK1_T00250	0.97053	0.94448	< 0.005 (+)

## Sheet: HepG2 BrB TF
	TranscriptionFactor GeneSets	LS permutation p-value	KS permutation p-value	Efron-Tibshirani's GSA testp-value
1	ERG_T00265	1e-05	0.0048	< 0.005 (+)
2	PAX8_T02898	0.00017	0.00743	< 0.005 (-)
3	EGR1_T00241	0.00028	0.01209	< 0.005 (-)
4	CREB1_T00163	0.00045	0.0029	< 0.005 (-)
5	PAX5_T00070	0.00126	0.07603	< 0.005 (+)
6	ETV4_T00685	0.00143	0.01906	< 0.005 (-)
7	STAT5A_T05735	0.00162	0.07653	< 0.005 (+)
8	NFKB1_T00591	0.00241	0.00966	< 0.005 (+)
9	SPI1_T02068	0.00359	0.28796	< 0.005 (-)
10	EPAS1_T02718	0.00441	0.11929	< 0.005 (+)
11	HOXB7_T01734	0.00722	0.03153	< 0.005 (-)
12	TFAP2C_T02468	0.00906	0.06922	< 0.005 (+)
13	HOXB3_T01723	0.01001	0.03591	< 0.005 (-)
14	HOXA9_T01709	0.01105	0.12195	< 0.005 (+)
15	BRCA1_T04074	0.01183	0.15827	< 0.005 (+)
16	RARG_T00720	0.01285	0.04103	< 0.005 (-)
17	ATF4_T00051	0.01936	0.01994	< 0.005 (-)
18	CREB2_T00051	0.01936	0.01994	< 0.005 (-)
19	NFKB2_T00394	0.01972	0.02339	< 0.005 (-)
20	BRCA2_T06444	0.02685	0.02046	< 0.005 (+)
21	ATF1_T00968	0.03071	0.08507	< 0.005 (-)
22	GLI2_T04961	0.03426	0.10361	< 0.005 (+)
23	EGR4_T05190	0.03842	0.24444	< 0.005 (+)
24	POU3F2_T00630	0.04999	0.06395	< 0.005 (-)
25	HOXA10_T01713	0.07188	0.0222	< 0.005 (-)
26	GLI_T00330	0.18339	0.36482	< 0.005 (+)
27	POU2F1_T00641	0.1886	0.33271	< 0.005 (+)
28	SMAD2_T04095	0.22688	0.20776	< 0.005 (+)
29	RELA_T00594	0.22894	0.35394	< 0.005 (+)
30	POU5F1_T00652	0.39964	0.30771	< 0.005 (-)
31	ELK1_T00250	0.49193	0.69234	< 0.005 (-)
32	AR_T00040	0.58857	0.47065	< 0.005 (-)
33	MYB_T00137	0.63608	0.66718	< 0.005 (-)

## Sheet: WBG KEGG
Pathways	Count	statistics
Purine metabolism	10	C=162;O=10;E=1.34;R=7.48;rawP=1.10e-06;adjP=4.84e-05
Cell adhesion molecules (CAMs)	8	C=133;O=8;E=1.10;R=7.29;rawP=1.59e-05;adjP=0.0002
Pathways in cancer	12	C=326;O=12;E=2.69;R=4.46;rawP=2.02e-05;adjP=0.0002
Regulation of actin cytoskeleton	10	C=213;O=10;E=1.76;R=5.69;rawP=1.26e-05;adjP=0.0002
Wnt signaling pathway	7	C=150;O=7;E=1.24;R=5.65;rawP=0.0003;adjP=0.0026
Neuroactive ligand-receptor interaction	9	C=272;O=9;E=2.25;R=4.01;rawP=0.0005;adjP=0.0037
Basal cell carcinoma	4	C=55;O=4;E=0.45;R=8.81;rawP=0.0011;adjP=0.0060
Insulin signaling pathway	6	C=138;O=6;E=1.14;R=5.27;rawP=0.0010;adjP=0.0060
Glycosaminoglycan biosynthesis - heparan sulfate	3	C=26;O=3;E=0.21;R=13.98;rawP=0.0013;adjP=0.0064
Endocytosis	7	C=201;O=7;E=1.66;R=4.22;rawP=0.0015;adjP=0.0066
Viral myocarditis	4	C=70;O=4;E=0.58;R=6.92;rawP=0.0027;adjP=0.0106
Melanoma	4	C=71;O=4;E=0.59;R=6.82;rawP=0.0029;adjP=0.0106
Calcium signaling pathway	6	C=177;O=6;E=1.46;R=4.11;rawP=0.0037;adjP=0.0125
Aldosterone-regulated sodium reabsorption	3	C=42;O=3;E=0.35;R=8.65;rawP=0.0050;adjP=0.0147
Hypertrophic cardiomyopathy (HCM)	4	C=83;O=4;E=0.69;R=5.84;rawP=0.0050;adjP=0.0147
Type II diabetes mellitus	3	C=48;O=3;E=0.40;R=7.57;rawP=0.0073;adjP=0.0169
Notch signaling pathway	3	C=47;O=3;E=0.39;R=7.73;rawP=0.0069;adjP=0.0169
Prostate cancer	4	C=89;O=4;E=0.73;R=5.44;rawP=0.0064;adjP=0.0169
Focal adhesion	6	C=200;O=6;E=1.65;R=3.63;rawP=0.0066;adjP=0.0169
Fc gamma R-mediated phagocytosis	4	C=94;O=4;E=0.78;R=5.16;rawP=0.0078;adjP=0.0172
Melanogenesis	4	C=101;O=4;E=0.83;R=4.80;rawP=0.0100;adjP=0.0210
Hedgehog signaling pathway	3	C=56;O=3;E=0.46;R=6.49;rawP=0.0112;adjP=0.0224
Arachidonic acid metabolism	3	C=59;O=3;E=0.49;R=6.16;rawP=0.0129;adjP=0.0237
T cell receptor signaling pathway	4	C=108;O=4;E=0.89;R=4.49;rawP=0.0125;adjP=0.0237
Leukocyte transendothelial migration	4	C=116;O=4;E=0.96;R=4.18;rawP=0.0159;adjP=0.0280
Adipocytokine signaling pathway	3	C=68;O=3;E=0.56;R=5.34;rawP=0.0188;adjP=0.0318
Long-term depression	3	C=70;O=3;E=0.58;R=5.19;rawP=0.0203;adjP=0.0331
Neurotrophin signaling pathway	4	C=127;O=4;E=1.05;R=3.82;rawP=0.0214;adjP=0.0336
Axon guidance	4	C=129;O=4;E=1.06;R=3.76;rawP=0.0225;adjP=0.0341
Arrhythmogenic right ventricular cardiomyopathy (ARVC)	3	C=74;O=3;E=0.61;R=4.91;rawP=0.0235;adjP=0.0345
Small cell lung cancer	3	C=85;O=3;E=0.70;R=4.28;rawP=0.0335;adjP=0.0474
Progesterone-mediated oocyte maturation	3	C=86;O=3;E=0.71;R=4.23;rawP=0.0345;adjP=0.0474
Salivary secretion	3	C=89;O=3;E=0.73;R=4.08;rawP=0.0376;adjP=0.0487
Phagosome	4	C=153;O=4;E=1.26;R=3.17;rawP=0.0385;adjP=0.0487
Dilated cardiomyopathy	3	C=90;O=3;E=0.74;R=4.04;rawP=0.0387;adjP=0.0487

## Sheet: WBG wikipathways
Pathways	Count	statistics
Regulation of Actin Cytoskeleton	8	C=157;O=8;E=1.30;R=6.17;rawP=5.24e-05;adjP=0.0013
Wnt Signaling Pathway and Pluripotency	6	C=99;O=6;E=0.82;R=7.34;rawP=0.0002;adjP=0.0025
Neural Crest Differentiation	6	C=123;O=6;E=1.02;R=5.91;rawP=0.0006;adjP=0.0050
metapathway biotransformation	6	C=177;O=6;E=1.46;R=4.11;rawP=0.0037;adjP=0.0231
Lymphocyte TarBase	11	C=533;O=11;E=4.40;R=2.50;rawP=0.0052;adjP=0.0254
Notch Signaling Pathway	3	C=45;O=3;E=0.37;R=8.08;rawP=0.0061;adjP=0.0254
G Protein Signaling Pathways	4	C=95;O=4;E=0.78;R=5.10;rawP=0.0081;adjP=0.0289
Myometrial Relaxation and Contraction Pathways	5	C=162;O=5;E=1.34;R=3.74;rawP=0.0114;adjP=0.0356
Wnt Signaling Pathway	3	C=61;O=3;E=0.50;R=5.96;rawP=0.0141;adjP=0.0392
Notch Signaling Pathway	3	C=70;O=3;E=0.58;R=5.19;rawP=0.0203;adjP=0.0423
Focal Adhesion	5	C=185;O=5;E=1.53;R=3.27;rawP=0.0191;adjP=0.0423
Endochondral Ossification	3	C=69;O=3;E=0.57;R=5.27;rawP=0.0196;adjP=0.0423
Epithelium TarBase	7	C=340;O=7;E=2.81;R=2.49;rawP=0.0236;adjP=0.0454
angiogenesis overview	3	C=79;O=3;E=0.65;R=4.60;rawP=0.0278;adjP=0.0495
Alzheimers Disease	3	C=81;O=3;E=0.67;R=4.49;rawP=0.0297;adjP=0.0495

## Sheet: WBG TF
Transcription factor genesets	count	statistics
hsa_CAGGTG_V$E12_Q6	76	C=2450;O=76;E=20.22;R=3.76;rawP=8.31e-24;adjP=4.07e-21
hsa_AACTTT_UNKNOWN	62	C=1859;O=62;E=15.35;R=4.04;rawP=6.17e-21;adjP=1.51e-18
hsa_CTTTGT_V$LEF1_Q2	58	C=1939;O=58;E=16.01;R=3.62;rawP=1.99e-17;adjP=3.25e-15
hsa_TTGTTT_V$FOXO4_01	58	C=2037;O=58;E=16.81;R=3.45;rawP=1.81e-16;adjP=2.22e-14
hsa_TGGAAA_V$NFAT_Q4_01	52	C=1871;O=52;E=15.44;R=3.37;rawP=2.09e-14;adjP=2.05e-12
hsa_CTGCAGY_UNKNOWN	32	C=756;O=32;E=6.24;R=5.13;rawP=6.40e-14;adjP=5.23e-12
hsa_CAGCTG_V$AP4_Q5	45	C=1502;O=45;E=12.40;R=3.63;rawP=1.09e-13;adjP=7.63e-12
hsa_V$TCF11_01	17	C=249;O=17;E=2.06;R=8.27;rawP=4.05e-11;adjP=2.48e-09
hsa_CTTTGA_V$LEF1_Q2	35	C=1208;O=35;E=9.97;R=3.51;rawP=1.76e-10;adjP=9.58e-09
hsa_GGGAGGRR_V$MAZ_Q6	50	C=2250;O=50;E=18.57;R=2.69;rawP=2.20e-10;adjP=1.08e-08
hsa_V$FOXO4_02	16	C=253;O=16;E=2.09;R=7.66;rawP=4.70e-10;adjP=2.09e-08
hsa_RYTTCCTG_V$ETS2_B	32	C=1074;O=32;E=8.87;R=3.61;rawP=5.60e-10;adjP=2.29e-08
hsa_V$E12_Q6	16	C=260;O=16;E=2.15;R=7.45;rawP=7.00e-10;adjP=2.64e-08
hsa_GGGTGGRR_V$PAX4_03	35	C=1278;O=35;E=10.55;R=3.32;rawP=7.72e-10;adjP=2.70e-08
hsa_V$CHOP_01	15	C=235;O=15;E=1.94;R=7.73;rawP=1.45e-09;adjP=4.74e-08
hsa_V$FOXO3_01	15	C=243;O=15;E=2.01;R=7.48;rawP=2.30e-09;adjP=7.04e-08
hsa_RTAAACA_V$FREAC2_01	28	C=907;O=28;E=7.49;R=3.74;rawP=3.26e-09;adjP=9.40e-08
hsa_TGACCTY_V$ERR1_Q2	29	C=1023;O=29;E=8.44;R=3.43;rawP=1.12e-08;adjP=3.05e-07
hsa_GCANCTGNY_V$MYOD_Q6	27	C=913;O=27;E=7.54;R=3.58;rawP=1.53e-08;adjP=3.95e-07
hsa_GGGCGGR_V$SP1_Q6	54	C=2891;O=54;E=23.86;R=2.26;rawP=1.72e-08;adjP=4.21e-07
hsa_V$SRY_02	14	C=249;O=14;E=2.06;R=6.81;rawP=2.57e-08;adjP=6.00e-07
hsa_RNGTGGGC_UNKNOWN	24	C=758;O=24;E=6.26;R=3.84;rawP=2.79e-08;adjP=6.21e-07
hsa_V$LMO2COM_01	14	C=260;O=14;E=2.15;R=6.52;rawP=4.41e-08;adjP=9.40e-07
hsa_CAGGTA_V$AREB6_01	24	C=780;O=24;E=6.44;R=3.73;rawP=4.75e-08;adjP=9.70e-07
hsa_V$OCT1_05	13	C=250;O=13;E=2.06;R=6.30;rawP=2.00e-07;adjP=3.92e-06
hsa_V$AREB6_04	13	C=251;O=13;E=2.07;R=6.27;rawP=2.10e-07;adjP=3.96e-06
hsa_WTGAAAT_UNKNOWN	20	C=609;O=20;E=5.03;R=3.98;rawP=2.30e-07;adjP=4.17e-06
hsa_YATGNWAAT_V$OCT_C	15	C=354;O=15;E=2.92;R=5.13;rawP=3.28e-07;adjP=5.74e-06
hsa_V$OCT1_Q5_01	13	C=265;O=13;E=2.19;R=5.94;rawP=3.89e-07;adjP=6.57e-06
hsa_TGACAGNY_V$MEIS1_01	23	C=819;O=23;E=6.76;R=3.40;rawP=4.50e-07;adjP=7.35e-06
hsa_SYATTGTG_UNKNOWN	12	C=231;O=12;E=1.91;R=6.29;rawP=5.96e-07;adjP=9.42e-06
hsa_TGACATY_UNKNOWN	20	C=652;O=20;E=5.38;R=3.72;rawP=6.67e-07;adjP=9.99e-06
hsa_AAANWWTGC_UNKNOWN	11	C=192;O=11;E=1.58;R=6.94;rawP=6.73e-07;adjP=9.99e-06
hsa_V$FOXO1_01	12	C=241;O=12;E=1.99;R=6.03;rawP=9.33e-07;adjP=1.34e-05
hsa_V$E47_01	12	C=251;O=12;E=2.07;R=5.79;rawP=1.43e-06;adjP=2.00e-05
hsa_YTATTTTNR_V$MEF2_02	20	C=691;O=20;E=5.70;R=3.51;rawP=1.62e-06;adjP=2.21e-05
hsa_V$OCT_C	12	C=258;O=12;E=2.13;R=5.63;rawP=1.90e-06;adjP=2.52e-05
hsa_V$OCT1_B	12	C=261;O=12;E=2.15;R=5.57;rawP=2.14e-06;adjP=2.62e-05
hsa_V$OCT1_Q6	12	C=260;O=12;E=2.15;R=5.59;rawP=2.06e-06;adjP=2.62e-05
hsa_V$OCT1_01	12	C=261;O=12;E=2.15;R=5.57;rawP=2.14e-06;adjP=2.62e-05
hsa_V$OCT1_06	12	C=264;O=12;E=2.18;R=5.51;rawP=2.41e-06;adjP=2.88e-05
hsa_V$CRX_Q4	12	C=266;O=12;E=2.20;R=5.47;rawP=2.61e-06;adjP=2.99e-05
hsa_TGAYRTCA_V$ATF3_Q6	17	C=531;O=17;E=4.38;R=3.88;rawP=2.62e-06;adjP=2.99e-05
hsa_V$PAX8_B	8	C=105;O=8;E=0.87;R=9.23;rawP=2.77e-06;adjP=3.08e-05
hsa_AAAYRNCTG_UNKNOWN	14	C=368;O=14;E=3.04;R=4.61;rawP=2.86e-06;adjP=3.09e-05
hsa_V$LHX3_01	11	C=223;O=11;E=1.84;R=5.98;rawP=2.90e-06;adjP=3.09e-05
hsa_TTANTCA_UNKNOWN	23	C=937;O=23;E=7.73;R=2.97;rawP=4.29e-06;adjP=4.47e-05
hsa_YTAAYNGCT_UNKNOWN	9	C=149;O=9;E=1.23;R=7.32;rawP=4.55e-06;adjP=4.64e-05
hsa_V$FOXO4_01	11	C=236;O=11;E=1.95;R=5.65;rawP=4.99e-06;adjP=4.99e-05
hsa_CTTTAAR_UNKNOWN	23	C=960;O=23;E=7.92;R=2.90;rawP=6.35e-06;adjP=6.10e-05
hsa_V$GATA1_04	11	C=242;O=11;E=2.00;R=5.51;rawP=6.33e-06;adjP=6.10e-05
hsa_SMTTTTGT_UNKNOWN	14	C=399;O=14;E=3.29;R=4.25;rawP=7.19e-06;adjP=6.78e-05
hsa_V$AP2GAMMA_01	11	C=246;O=11;E=2.03;R=5.42;rawP=7.39e-06;adjP=6.83e-05
hsa_V$IRF1_01	11	C=247;O=11;E=2.04;R=5.40;rawP=7.68e-06;adjP=6.97e-05
hsa_V$P300_01	11	C=248;O=11;E=2.05;R=5.37;rawP=7.98e-06;adjP=7.11e-05
hsa_V$RP58_01	10	C=204;O=10;E=1.68;R=5.94;rawP=8.65e-06;adjP=7.57e-05
hsa_V$NKX25_01	8	C=123;O=8;E=1.02;R=7.88;rawP=9.00e-06;adjP=7.74e-05
hsa_V$HNF1_Q6	11	C=252;O=11;E=2.08;R=5.29;rawP=9.28e-06;adjP=7.84e-05
hsa_V$AREB6_03	11	C=253;O=11;E=2.09;R=5.27;rawP=9.63e-06;adjP=7.86e-05
hsa_V$CP2_02	11	C=253;O=11;E=2.09;R=5.27;rawP=9.63e-06;adjP=7.86e-05
hsa_CTAWWWATA_V$RSRFC4_Q2	13	C=358;O=13;E=2.96;R=4.40;rawP=1.06e-05;adjP=8.51e-05
hsa_V$OCT_Q6	11	C=257;O=11;E=2.12;R=5.19;rawP=1.11e-05;adjP=8.77e-05
hsa_V$SPZ1_01	10	C=225;O=10;E=1.86;R=5.38;rawP=2.02e-05;adjP=0.0001
hsa_V$ER_Q6_01	11	C=264;O=11;E=2.18;R=5.05;rawP=1.43e-05;adjP=0.0001
hsa_V$SRY_01	10	C=221;O=10;E=1.82;R=5.48;rawP=1.73e-05;adjP=0.0001
hsa_V$AP4_Q5	11	C=270;O=11;E=2.23;R=4.94;rawP=1.76e-05;adjP=0.0001
hsa_V$ETS2_B	11	C=272;O=11;E=2.25;R=4.90;rawP=1.89e-05;adjP=0.0001
hsa_V$CIZ_01	10	C=239;O=10;E=1.97;R=5.07;rawP=3.38e-05;adjP=0.0002
hsa_WTTGKCTG_UNKNOWN	15	C=506;O=15;E=4.18;R=3.59;rawP=2.48e-05;adjP=0.0002
hsa_V$CDC5_01	10	C=246;O=10;E=2.03;R=4.92;rawP=4.31e-05;adjP=0.0003
hsa_V$S8_01	10	C=244;O=10;E=2.01;R=4.96;rawP=4.03e-05;adjP=0.0003
hsa_V$FREAC3_01	10	C=248;O=10;E=2.05;R=4.88;rawP=4.62e-05;adjP=0.0003
hsa_TGGNNNNNNKCCAR_UNKNOWN	13	C=411;O=13;E=3.39;R=3.83;rawP=4.45e-05;adjP=0.0003
hsa_WGTTNNNNNAAA_UNKNOWN	15	C=537;O=15;E=4.43;R=3.38;rawP=4.87e-05;adjP=0.0003
hsa_V$PBX1_01	10	C=250;O=10;E=2.06;R=4.85;rawP=4.94e-05;adjP=0.0003
hsa_TAATTA_V$CHX10_01	19	C=797;O=19;E=6.58;R=2.89;rawP=4.34e-05;adjP=0.0003
hsa_WGGAATGY_V$TEF1_Q6	12	C=370;O=12;E=3.05;R=3.93;rawP=6.86e-05;adjP=0.0004
hsa_V$TST1_01	10	C=256;O=10;E=2.11;R=4.73;rawP=6.02e-05;adjP=0.0004
hsa_V$AML1_01	10	C=261;O=10;E=2.15;R=4.64;rawP=7.07e-05;adjP=0.0004
hsa_V$AML1_Q6	10	C=261;O=10;E=2.15;R=4.64;rawP=7.07e-05;adjP=0.0004
hsa_V$PAX4_01	10	C=261;O=10;E=2.15;R=4.64;rawP=7.07e-05;adjP=0.0004
hsa_V$ETS1_B	10	C=255;O=10;E=2.10;R=4.75;rawP=5.83e-05;adjP=0.0004
hsa_V$CACCCBINDINGFACTOR_Q6	10	C=265;O=10;E=2.19;R=4.57;rawP=8.02e-05;adjP=0.0005
hsa_V$CEBP_Q2	9	C=232;O=9;E=1.92;R=4.70;rawP=0.0001;adjP=0.0006
hsa_V$FAC1_01	9	C=219;O=9;E=1.81;R=4.98;rawP=9.54e-05;adjP=0.0006
hsa_V$MSX1_01	8	C=173;O=8;E=1.43;R=5.60;rawP=0.0001;adjP=0.0006
hsa_GGGYGTGNY_UNKNOWN	16	C=655;O=16;E=5.41;R=2.96;rawP=0.0001;adjP=0.0006
hsa_V$TFIIA_Q6	9	C=248;O=9;E=2.05;R=4.40;rawP=0.0002;adjP=0.0009
hsa_TGTTTGY_V$HNF3_Q6	17	C=733;O=17;E=6.05;R=2.81;rawP=0.0002;adjP=0.0009
hsa_V$GCM_Q2	9	C=239;O=9;E=1.97;R=4.56;rawP=0.0002;adjP=0.0009
hsa_V$NKX62_Q2	9	C=239;O=9;E=1.97;R=4.56;rawP=0.0002;adjP=0.0009
hsa_CGTSACG_V$PAX3_B	7	C=145;O=7;E=1.20;R=5.85;rawP=0.0002;adjP=0.0009
hsa_V$CEBPDELTA_Q6	9	C=238;O=9;E=1.96;R=4.58;rawP=0.0002;adjP=0.0009
hsa_V$MYOD_Q6	9	C=244;O=9;E=2.01;R=4.47;rawP=0.0002;adjP=0.0009
hsa_V$HNF1_C	9	C=240;O=9;E=1.98;R=4.54;rawP=0.0002;adjP=0.0009
hsa_V$NFAT_Q6	9	C=245;O=9;E=2.02;R=4.45;rawP=0.0002;adjP=0.0009
hsa_V$FOXJ2_02	9	C=236;O=9;E=1.95;R=4.62;rawP=0.0002;adjP=0.0009
hsa_V$PAX4_02	9	C=233;O=9;E=1.92;R=4.68;rawP=0.0002;adjP=0.0009
hsa_YCATTAA_UNKNOWN	14	C=549;O=14;E=4.53;R=3.09;rawP=0.0002;adjP=0.0009
hsa_V$ETS_Q4	9	C=247;O=9;E=2.04;R=4.41;rawP=0.0002;adjP=0.0009
hsa_V$RORA1_01	9	C=238;O=9;E=1.96;R=4.58;rawP=0.0002;adjP=0.0009
hsa_V$E47_02	9	C=247;O=9;E=2.04;R=4.41;rawP=0.0002;adjP=0.0009
hsa_V$HFH1_01	9	C=239;O=9;E=1.97;R=4.56;rawP=0.0002;adjP=0.0009
hsa_V$TAL1ALPHAE47_01	9	C=249;O=9;E=2.06;R=4.38;rawP=0.0002;adjP=0.0009
hsa_V$LEF1_Q6	9	C=259;O=9;E=2.14;R=4.21;rawP=0.0003;adjP=0.0013
hsa_V$PAX2_02	9	C=255;O=9;E=2.10;R=4.28;rawP=0.0003;adjP=0.0013
hsa_V$NRF2_Q4	9	C=252;O=9;E=2.08;R=4.33;rawP=0.0003;adjP=0.0013
hsa_V$STAT_Q6	9	C=258;O=9;E=2.13;R=4.23;rawP=0.0003;adjP=0.0013
hsa_V$P53_DECAMER_Q2	9	C=253;O=9;E=2.09;R=4.31;rawP=0.0003;adjP=0.0013
hsa_V$AP4_01	9	C=256;O=9;E=2.11;R=4.26;rawP=0.0003;adjP=0.0013
hsa_V$HEN1_02	8	C=197;O=8;E=1.63;R=4.92;rawP=0.0003;adjP=0.0013
hsa_V$NKX25_02	9	C=260;O=9;E=2.15;R=4.19;rawP=0.0003;adjP=0.0013
hsa_RYCACNNRNNRNCAG_UNKNOWN	5	C=72;O=5;E=0.59;R=8.41;rawP=0.0003;adjP=0.0013
hsa_V$FREAC2_01	9	C=255;O=9;E=2.10;R=4.28;rawP=0.0003;adjP=0.0013
hsa_V$CEBPB_02	9	C=252;O=9;E=2.08;R=4.33;rawP=0.0003;adjP=0.0013
hsa_GTGACGY_V$E4F1_Q6	15	C=646;O=15;E=5.33;R=2.81;rawP=0.0004;adjP=0.0015
hsa_V$COMP1_01	6	C=113;O=6;E=0.93;R=6.43;rawP=0.0004;adjP=0.0015
hsa_V$AP1_Q4	9	C=266;O=9;E=2.20;R=4.10;rawP=0.0004;adjP=0.0015
hsa_V$SOX5_01	9	C=261;O=9;E=2.15;R=4.18;rawP=0.0004;adjP=0.0015
hsa_TGANTCA_V$AP1_C	21	C=1104;O=21;E=9.11;R=2.30;rawP=0.0004;adjP=0.0015
hsa_V$NFAT_Q4_01	9	C=264;O=9;E=2.18;R=4.13;rawP=0.0004;adjP=0.0015
hsa_V$PR_Q2	9	C=262;O=9;E=2.16;R=4.16;rawP=0.0004;adjP=0.0015
hsa_GGATTA_V$PITX2_Q2	14	C=582;O=14;E=4.80;R=2.91;rawP=0.0004;adjP=0.0015
hsa_V$OCT1_02	8	C=211;O=8;E=1.74;R=4.59;rawP=0.0004;adjP=0.0015
hsa_V$CEBP_Q2_01	9	C=265;O=9;E=2.19;R=4.11;rawP=0.0004;adjP=0.0015
hsa_V$IK2_01	9	C=265;O=9;E=2.19;R=4.11;rawP=0.0004;adjP=0.0015
hsa_TATAAA_V$TATA_01	23	C=1276;O=23;E=10.53;R=2.18;rawP=0.0004;adjP=0.0015
hsa_V$MAZR_01	8	C=219;O=8;E=1.81;R=4.43;rawP=0.0005;adjP=0.0019
hsa_V$HAND1E47_01	9	C=274;O=9;E=2.26;R=3.98;rawP=0.0005;adjP=0.0019
hsa_CCTNTMAGA_UNKNOWN	6	C=123;O=6;E=1.02;R=5.91;rawP=0.0006;adjP=0.0022
hsa_V$AP4_Q6	8	C=224;O=8;E=1.85;R=4.33;rawP=0.0006;adjP=0.0022
hsa_V$IRF2_01	6	C=125;O=6;E=1.03;R=5.81;rawP=0.0006;adjP=0.0022
hsa_V$NKX3A_01	8	C=232;O=8;E=1.92;R=4.18;rawP=0.0007;adjP=0.0025
hsa_V$PPARA_02	6	C=127;O=6;E=1.05;R=5.72;rawP=0.0007;adjP=0.0025
hsa_V$AP2REP_01	7	C=176;O=7;E=1.45;R=4.82;rawP=0.0007;adjP=0.0025
hsa_V$BRN2_01	8	C=232;O=8;E=1.92;R=4.18;rawP=0.0007;adjP=0.0025
hsa_V$SMAD3_Q6	8	C=235;O=8;E=1.94;R=4.12;rawP=0.0008;adjP=0.0028
hsa_V$CDP_01	5	C=88;O=5;E=0.73;R=6.88;rawP=0.0008;adjP=0.0028
hsa_V$PIT1_Q6	8	C=235;O=8;E=1.94;R=4.12;rawP=0.0008;adjP=0.0028
hsa_V$FOXO1_02	8	C=238;O=8;E=1.96;R=4.07;rawP=0.0009;adjP=0.0030
hsa_CACGTG_V$MYC_Q2	19	C=1015;O=19;E=8.38;R=2.27;rawP=0.0009;adjP=0.0030
hsa_YNGTTNNNATT_UNKNOWN	10	C=361;O=10;E=2.98;R=3.36;rawP=0.0009;adjP=0.0030
hsa_RGAGGAARY_V$PU1_Q6	12	C=495;O=12;E=4.09;R=2.94;rawP=0.0009;adjP=0.0030
hsa_V$MEIS1_01	8	C=237;O=8;E=1.96;R=4.09;rawP=0.0009;adjP=0.0030
hsa_TCCATTKW_UNKNOWN	8	C=237;O=8;E=1.96;R=4.09;rawP=0.0009;adjP=0.0030
hsa_V$CACBINDINGPROTEIN_Q6	8	C=238;O=8;E=1.96;R=4.07;rawP=0.0009;adjP=0.0030
hsa_V$MEF2_Q6_01	8	C=241;O=8;E=1.99;R=4.02;rawP=0.0009;adjP=0.0030
hsa_TGACCTTG_V$SF1_Q6	8	C=243;O=8;E=2.01;R=3.99;rawP=0.0010;adjP=0.0032
hsa_V$LFA1_Q6	8	C=242;O=8;E=2.00;R=4.00;rawP=0.0010;adjP=0.0032
hsa_V$GATA1_01	8	C=242;O=8;E=2.00;R=4.00;rawP=0.0010;adjP=0.0032
hsa_V$HNF1_01	8	C=244;O=8;E=2.01;R=3.97;rawP=0.0010;adjP=0.0032
hsa_V$HIF1_Q5	8	C=242;O=8;E=2.00;R=4.00;rawP=0.0010;adjP=0.0032
hsa_V$NERF_Q2	8	C=245;O=8;E=2.02;R=3.96;rawP=0.0011;adjP=0.0034
hsa_V$ICSBP_Q6	8	C=246;O=8;E=2.03;R=3.94;rawP=0.0011;adjP=0.0034
hsa_V$HMGIY_Q6	8	C=248;O=8;E=2.05;R=3.91;rawP=0.0011;adjP=0.0034
hsa_V$T3R_Q6	8	C=248;O=8;E=2.05;R=3.91;rawP=0.0011;adjP=0.0034
hsa_V$YY1_01	8	C=245;O=8;E=2.02;R=3.96;rawP=0.0011;adjP=0.0034
hsa_V$TAL1BETAE47_01	8	C=246;O=8;E=2.03;R=3.94;rawP=0.0011;adjP=0.0034
hsa_V$HEN1_01	7	C=195;O=7;E=1.61;R=4.35;rawP=0.0013;adjP=0.0039
hsa_V$MYOD_Q6_01	8	C=254;O=8;E=2.10;R=3.82;rawP=0.0013;adjP=0.0039
hsa_V$AP4_Q6_01	8	C=252;O=8;E=2.08;R=3.85;rawP=0.0013;adjP=0.0039
hsa_V$PEA3_Q6	8	C=253;O=8;E=2.09;R=3.83;rawP=0.0013;adjP=0.0039
hsa_V$HFH8_01	7	C=197;O=7;E=1.63;R=4.30;rawP=0.0013;adjP=0.0039
hsa_CCCNNGGGAR_V$OLF1_01	9	C=314;O=9;E=2.59;R=3.47;rawP=0.0013;adjP=0.0039
hsa_V$SREBP_Q3	8	C=256;O=8;E=2.11;R=3.79;rawP=0.0014;adjP=0.0041
hsa_V$CREL_01	8	C=255;O=8;E=2.10;R=3.80;rawP=0.0014;adjP=0.0041
hsa_V$AMEF2_Q6	8	C=255;O=8;E=2.10;R=3.80;rawP=0.0014;adjP=0.0041
hsa_V$DR4_Q2	8	C=255;O=8;E=2.10;R=3.80;rawP=0.0014;adjP=0.0041
hsa_V$ATF4_Q2	8	C=256;O=8;E=2.11;R=3.79;rawP=0.0014;adjP=0.0041
hsa_V$NF1_Q6	8	C=259;O=8;E=2.14;R=3.74;rawP=0.0015;adjP=0.0042
hsa_V$POU3F2_02	8	C=258;O=8;E=2.13;R=3.76;rawP=0.0015;adjP=0.0042
hsa_V$COUP_01	8	C=260;O=8;E=2.15;R=3.73;rawP=0.0015;adjP=0.0042
hsa_TTANWNANTGGM_UNKNOWN	4	C=60;O=4;E=0.50;R=8.08;rawP=0.0015;adjP=0.0042
hsa_V$MYB_Q5_01	8	C=260;O=8;E=2.15;R=3.73;rawP=0.0015;adjP=0.0042
hsa_V$AP1_Q2	8	C=261;O=8;E=2.15;R=3.71;rawP=0.0016;adjP=0.0044
hsa_V$NFKB_C	8	C=262;O=8;E=2.16;R=3.70;rawP=0.0016;adjP=0.0044
hsa_V$MYOD_01	8	C=261;O=8;E=2.15;R=3.71;rawP=0.0016;adjP=0.0044
hsa_V$TTF1_Q6	8	C=261;O=8;E=2.15;R=3.71;rawP=0.0016;adjP=0.0044
hsa_V$STAT6_01	8	C=263;O=8;E=2.17;R=3.68;rawP=0.0017;adjP=0.0045
hsa_V$GATA_C	8	C=263;O=8;E=2.17;R=3.68;rawP=0.0017;adjP=0.0045
hsa_V$HNF3ALPHA_Q6	7	C=206;O=7;E=1.70;R=4.12;rawP=0.0017;adjP=0.0045
hsa_V$MYCMAX_02	8	C=263;O=8;E=2.17;R=3.68;rawP=0.0017;adjP=0.0045
hsa_V$STAT5A_03	8	C=263;O=8;E=2.17;R=3.68;rawP=0.0017;adjP=0.0045
hsa_V$PAX5_01	6	C=152;O=6;E=1.25;R=4.78;rawP=0.0017;adjP=0.0045
hsa_TCANNTGAY_V$SREBP1_01	11	C=466;O=11;E=3.85;R=2.86;rawP=0.0019;adjP=0.0050
hsa_V$SRF_C	7	C=209;O=7;E=1.73;R=4.06;rawP=0.0019;adjP=0.0050
hsa_V$AHR_Q5	7	C=209;O=7;E=1.73;R=4.06;rawP=0.0019;adjP=0.0050
hsa_V$AHR_01	4	C=63;O=4;E=0.52;R=7.69;rawP=0.0019;adjP=0.0050
hsa_YKACATTT_UNKNOWN	8	C=273;O=8;E=2.25;R=3.55;rawP=0.0021;adjP=0.0054
hsa_V$CDP_02	5	C=108;O=5;E=0.89;R=5.61;rawP=0.0021;adjP=0.0054
hsa_V$IK1_01	8	C=274;O=8;E=2.26;R=3.54;rawP=0.0021;adjP=0.0054
hsa_V$EGR_Q6	8	C=273;O=8;E=2.25;R=3.55;rawP=0.0021;adjP=0.0054
hsa_V$OCT1_07	6	C=160;O=6;E=1.32;R=4.54;rawP=0.0022;adjP=0.0055
hsa_V$FXR_IR1_Q6	5	C=110;O=5;E=0.91;R=5.51;rawP=0.0022;adjP=0.0055
hsa_V$PAX4_04	7	C=216;O=7;E=1.78;R=3.93;rawP=0.0022;adjP=0.0055
hsa_V$IK3_01	7	C=221;O=7;E=1.82;R=3.84;rawP=0.0025;adjP=0.0062
hsa_V$LBP1_Q6	7	C=220;O=7;E=1.82;R=3.85;rawP=0.0025;adjP=0.0062
hsa_TGCCAAR_V$NF1_Q6	14	C=709;O=14;E=5.85;R=2.39;rawP=0.0026;adjP=0.0064
hsa_YNTTTNNNANGCARM_UNKNOWN	4	C=69;O=4;E=0.57;R=7.02;rawP=0.0026;adjP=0.0064
hsa_CATTGTYY_V$SOX9_B1	9	C=355;O=9;E=2.93;R=3.07;rawP=0.0030;adjP=0.0073
hsa_V$MZF1_01	7	C=231;O=7;E=1.91;R=3.67;rawP=0.0032;adjP=0.0078
hsa_V$E2F_Q2	6	C=173;O=6;E=1.43;R=4.20;rawP=0.0033;adjP=0.0080
hsa_GATTGGY_V$NFY_Q6_01	19	C=1141;O=19;E=9.42;R=2.02;rawP=0.0033;adjP=0.0080
hsa_V$SOX9_B1	7	C=236;O=7;E=1.95;R=3.59;rawP=0.0036;adjP=0.0085
hsa_V$OCT1_04	7	C=235;O=7;E=1.94;R=3.61;rawP=0.0036;adjP=0.0085
hsa_V$ZF5_B	7	C=236;O=7;E=1.95;R=3.59;rawP=0.0036;adjP=0.0085
hsa_V$EVI1_04	7	C=236;O=7;E=1.95;R=3.59;rawP=0.0036;adjP=0.0085
hsa_MGGAAGTG_V$GABP_B	14	C=744;O=14;E=6.14;R=2.28;rawP=0.0039;adjP=0.0092
hsa_V$TCF4_Q5	7	C=240;O=7;E=1.98;R=3.53;rawP=0.0040;adjP=0.0094
hsa_V$STAT5A_01	7	C=243;O=7;E=2.01;R=3.49;rawP=0.0043;adjP=0.0100
hsa_V$CMYB_01	7	C=244;O=7;E=2.01;R=3.48;rawP=0.0044;adjP=0.0102
hsa_V$ZIC2_01	7	C=244;O=7;E=2.01;R=3.48;rawP=0.0044;adjP=0.0102
hsa_V$MYB_Q3	7	C=245;O=7;E=2.02;R=3.46;rawP=0.0045;adjP=0.0103
hsa_V$SREBP1_Q6	7	C=245;O=7;E=2.02;R=3.46;rawP=0.0045;adjP=0.0103
hsa_V$E2F1_Q3_01	7	C=245;O=7;E=2.02;R=3.46;rawP=0.0045;adjP=0.0103
hsa_V$MTF1_Q4	7	C=246;O=7;E=2.03;R=3.45;rawP=0.0046;adjP=0.0104
hsa_V$GATA4_Q3	7	C=246;O=7;E=2.03;R=3.45;rawP=0.0046;adjP=0.0104
hsa_V$HMX1_01	3	C=41;O=3;E=0.34;R=8.86;rawP=0.0047;adjP=0.0106
hsa_V$HNF4_01_B	7	C=248;O=7;E=2.05;R=3.42;rawP=0.0048;adjP=0.0107
hsa_V$AP2_Q3	7	C=249;O=7;E=2.06;R=3.41;rawP=0.0049;adjP=0.0109
hsa_TGCTGAY_UNKNOWN	11	C=530;O=11;E=4.37;R=2.51;rawP=0.0050;adjP=0.0110
hsa_YYCATTCAWW_UNKNOWN	6	C=189;O=6;E=1.56;R=3.85;rawP=0.0050;adjP=0.0110
hsa_V$ER_Q6_02	7	C=251;O=7;E=2.07;R=3.38;rawP=0.0051;adjP=0.0112
hsa_RYAAAKNNNNNNTTGW_UNKNOWN	4	C=84;O=4;E=0.69;R=5.77;rawP=0.0052;adjP=0.0114
hsa_V$AREB6_02	7	C=253;O=7;E=2.09;R=3.35;rawP=0.0053;adjP=0.0115
hsa_V$IRF1_Q6	7	C=254;O=7;E=2.10;R=3.34;rawP=0.0054;adjP=0.0116
hsa_V$STAT6_02	7	C=254;O=7;E=2.10;R=3.34;rawP=0.0054;adjP=0.0116
hsa_V$CREBP1_Q2	7	C=254;O=7;E=2.10;R=3.34;rawP=0.0054;adjP=0.0116
hsa_V$USF_Q6	7	C=255;O=7;E=2.10;R=3.33;rawP=0.0055;adjP=0.0118
hsa_V$MAF_Q6	7	C=256;O=7;E=2.11;R=3.31;rawP=0.0057;adjP=0.0121
hsa_V$AP1_Q4_01	7	C=258;O=7;E=2.13;R=3.29;rawP=0.0059;adjP=0.0124
hsa_V$CP2_01	7	C=258;O=7;E=2.13;R=3.29;rawP=0.0059;adjP=0.0124
hsa_TTCYRGAA_UNKNOWN	8	C=325;O=8;E=2.68;R=2.98;rawP=0.0059;adjP=0.0124
hsa_V$GFI1_01	7	C=260;O=7;E=2.15;R=3.26;rawP=0.0061;adjP=0.0128
hsa_V$SREBP1_02	4	C=88;O=4;E=0.73;R=5.51;rawP=0.0062;adjP=0.0129
hsa_V$AML_Q6	7	C=261;O=7;E=2.15;R=3.25;rawP=0.0063;adjP=0.0131
hsa_V$PAX3_B	4	C=89;O=4;E=0.73;R=5.44;rawP=0.0064;adjP=0.0132
hsa_V$PPARG_01	3	C=46;O=3;E=0.38;R=7.90;rawP=0.0065;adjP=0.0134
hsa_V$AP1FJ_Q2	7	C=265;O=7;E=2.19;R=3.20;rawP=0.0068;adjP=0.0139
hsa_V$EFC_Q6	7	C=268;O=7;E=2.21;R=3.16;rawP=0.0072;adjP=0.0147
hsa_V$NMYC_01	7	C=269;O=7;E=2.22;R=3.15;rawP=0.0073;adjP=0.0148
hsa_RAAGNYNNCTTY_UNKNOWN	5	C=145;O=5;E=1.20;R=4.18;rawP=0.0073;adjP=0.0148
hsa_V$USF_C	7	C=275;O=7;E=2.27;R=3.08;rawP=0.0082;adjP=0.0165
hsa_V$NRSF_01	4	C=96;O=4;E=0.79;R=5.05;rawP=0.0084;adjP=0.0169
hsa_ATCMNTCCGY_UNKNOWN	3	C=51;O=3;E=0.42;R=7.13;rawP=0.0087;adjP=0.0174
hsa_ACCTGTTG_UNKNOWN	5	C=153;O=5;E=1.26;R=3.96;rawP=0.0090;adjP=0.0179
hsa_V$PAX6_01	4	C=98;O=4;E=0.81;R=4.94;rawP=0.0090;adjP=0.0179
hsa_V$POU3F2_01	4	C=100;O=4;E=0.83;R=4.85;rawP=0.0096;adjP=0.0190
hsa_GTGGGTGK_UNKNOWN	7	C=286;O=7;E=2.36;R=2.97;rawP=0.0101;adjP=0.0199
hsa_V$GATA2_01	4	C=104;O=4;E=0.86;R=4.66;rawP=0.0110;adjP=0.0215
hsa_TGATTTRY_V$GFI1_01	7	C=291;O=7;E=2.40;R=2.91;rawP=0.0110;adjP=0.0215
hsa_V$HP1SITEFACTOR_Q6	6	C=229;O=6;E=1.89;R=3.17;rawP=0.0123;adjP=0.0239
hsa_YATTNATC_UNKNOWN	8	C=370;O=8;E=3.05;R=2.62;rawP=0.0124;adjP=0.0240
hsa_V$MZF1_02	6	C=231;O=6;E=1.91;R=3.15;rawP=0.0128;adjP=0.0244
hsa_V$NFKB_Q6_01	6	C=231;O=6;E=1.91;R=3.15;rawP=0.0128;adjP=0.0244
hsa_GTTRYCATRR_UNKNOWN	5	C=167;O=5;E=1.38;R=3.63;rawP=0.0128;adjP=0.0244
hsa_V$NCX_01	5	C=167;O=5;E=1.38;R=3.63;rawP=0.0128;adjP=0.0244
hsa_V$POU1F1_Q6	6	C=235;O=6;E=1.94;R=3.09;rawP=0.0138;adjP=0.0261
hsa_V$NFKAPPAB65_01	6	C=235;O=6;E=1.94;R=3.09;rawP=0.0138;adjP=0.0261
hsa_V$NKX61_01	6	C=236;O=6;E=1.95;R=3.08;rawP=0.0141;adjP=0.0266
hsa_V$AP2ALPHA_01	6	C=237;O=6;E=1.96;R=3.07;rawP=0.0143;adjP=0.0268
hsa_TGCGCANK_UNKNOWN	10	C=537;O=10;E=4.43;R=2.26;rawP=0.0146;adjP=0.0273
hsa_RNTCANNRNNYNATTW_UNKNOWN	3	C=62;O=3;E=0.51;R=5.86;rawP=0.0147;adjP=0.0274
hsa_V$CEBPA_01	6	C=240;O=6;E=1.98;R=3.03;rawP=0.0152;adjP=0.0281
hsa_V$SP1_Q6_01	6	C=240;O=6;E=1.98;R=3.03;rawP=0.0152;adjP=0.0281
hsa_RYTGCNWTGGNR_UNKNOWN	4	C=115;O=4;E=0.95;R=4.21;rawP=0.0154;adjP=0.0284
hsa_V$GATA1_03	6	C=243;O=6;E=2.01;R=2.99;rawP=0.0160;adjP=0.0294
hsa_V$ELK1_02	6	C=245;O=6;E=2.02;R=2.97;rawP=0.0166;adjP=0.0302
hsa_V$FOXM1_01	6	C=245;O=6;E=2.02;R=2.97;rawP=0.0166;adjP=0.0302
hsa_YAATNANRNNNCAG_UNKNOWN	3	C=65;O=3;E=0.54;R=5.59;rawP=0.0167;adjP=0.0303
hsa_V$USF2_Q6	6	C=249;O=6;E=2.06;R=2.92;rawP=0.0178;adjP=0.0318
hsa_AGCYRWTTC_UNKNOWN	4	C=120;O=4;E=0.99;R=4.04;rawP=0.0178;adjP=0.0318
hsa_V$CREB_Q3	6	C=249;O=6;E=2.06;R=2.92;rawP=0.0178;adjP=0.0318
hsa_V$PAX4_03	6	C=249;O=6;E=2.06;R=2.92;rawP=0.0178;adjP=0.0318
hsa_YTAATTAA_V$LHX3_01	5	C=182;O=5;E=1.50;R=3.33;rawP=0.0180;adjP=0.0321
hsa_V$SMAD_Q6	6	C=250;O=6;E=2.06;R=2.91;rawP=0.0182;adjP=0.0322
hsa_AAAYWAACM_V$HFH4_01	6	C=250;O=6;E=2.06;R=2.91;rawP=0.0182;adjP=0.0322
hsa_V$SP1_Q6	6	C=251;O=6;E=2.07;R=2.90;rawP=0.0185;adjP=0.0326
hsa_V$PAX_Q6	6	C=252;O=6;E=2.08;R=2.88;rawP=0.0188;adjP=0.0330
hsa_V$SF1_Q6	6	C=253;O=6;E=2.09;R=2.87;rawP=0.0191;adjP=0.0331
hsa_V$TAL1BETAITF2_01	6	C=253;O=6;E=2.09;R=2.87;rawP=0.0191;adjP=0.0331
hsa_V$DBP_Q6	6	C=253;O=6;E=2.09;R=2.87;rawP=0.0191;adjP=0.0331
hsa_V$AP1_Q6	6	C=253;O=6;E=2.09;R=2.87;rawP=0.0191;adjP=0.0331
hsa_V$NFKB_Q6	6	C=254;O=6;E=2.10;R=2.86;rawP=0.0195;adjP=0.0336
hsa_V$ALPHACP1_01	6	C=255;O=6;E=2.10;R=2.85;rawP=0.0198;adjP=0.0339
hsa_V$AR_Q6	6	C=255;O=6;E=2.10;R=2.85;rawP=0.0198;adjP=0.0339
hsa_TTCYNRGAA_V$STAT5B_01	7	C=328;O=7;E=2.71;R=2.59;rawP=0.0199;adjP=0.0340
hsa_TTAYRTAA_V$E4BP4_01	6	C=256;O=6;E=2.11;R=2.84;rawP=0.0201;adjP=0.0340
hsa_V$IPF1_Q4	6	C=256;O=6;E=2.11;R=2.84;rawP=0.0201;adjP=0.0340
hsa_V$ZID_01	6	C=256;O=6;E=2.11;R=2.84;rawP=0.0201;adjP=0.0340
hsa_V$MAX_01	6	C=258;O=6;E=2.13;R=2.82;rawP=0.0208;adjP=0.0349
hsa_V$CREBP1CJUN_01	6	C=258;O=6;E=2.13;R=2.82;rawP=0.0208;adjP=0.0349
hsa_V$MYCMAX_B	6	C=259;O=6;E=2.14;R=2.81;rawP=0.0212;adjP=0.0355
hsa_V$AP1_01	6	C=261;O=6;E=2.15;R=2.78;rawP=0.0219;adjP=0.0359
hsa_TGASTMAGC_V$NFE2_01	5	C=191;O=5;E=1.58;R=3.17;rawP=0.0216;adjP=0.0359
hsa_V$PBX1_02	4	C=128;O=4;E=1.06;R=3.79;rawP=0.0219;adjP=0.0359
hsa_V$NFY_Q6_01	6	C=261;O=6;E=2.15;R=2.78;rawP=0.0219;adjP=0.0359
hsa_V$OSF2_Q6	6	C=261;O=6;E=2.15;R=2.78;rawP=0.0219;adjP=0.0359
hsa_V$GATA6_01	6	C=261;O=6;E=2.15;R=2.78;rawP=0.0219;adjP=0.0359
hsa_V$CREB_Q2	6	C=262;O=6;E=2.16;R=2.77;rawP=0.0223;adjP=0.0363
hsa_V$AFP1_Q6	6	C=262;O=6;E=2.16;R=2.77;rawP=0.0223;adjP=0.0363
hsa_V$GATA_Q6	5	C=194;O=5;E=1.60;R=3.12;rawP=0.0229;adjP=0.0371
hsa_V$CDPCR1_01	4	C=130;O=4;E=1.07;R=3.73;rawP=0.0230;adjP=0.0371
hsa_V$HNF4_01	6	C=264;O=6;E=2.18;R=2.75;rawP=0.0230;adjP=0.0371
hsa_V$HSF1_01	6	C=265;O=6;E=2.19;R=2.74;rawP=0.0234;adjP=0.0373
hsa_V$AP2_Q6_01	6	C=265;O=6;E=2.19;R=2.74;rawP=0.0234;adjP=0.0373
hsa_V$HFH4_01	5	C=195;O=5;E=1.61;R=3.11;rawP=0.0234;adjP=0.0373
hsa_V$CEBP_01	6	C=266;O=6;E=2.20;R=2.73;rawP=0.0238;adjP=0.0375
hsa_V$COREBINDINGFACTOR_Q6	6	C=266;O=6;E=2.20;R=2.73;rawP=0.0238;adjP=0.0375
hsa_V$FOXD3_01	5	C=196;O=5;E=1.62;R=3.09;rawP=0.0238;adjP=0.0375
hsa_V$NFE2_01	6	C=266;O=6;E=2.20;R=2.73;rawP=0.0238;adjP=0.0375
hsa_V$CREB_Q4	6	C=267;O=6;E=2.20;R=2.72;rawP=0.0241;adjP=0.0376
hsa_V$AREB6_01	6	C=267;O=6;E=2.20;R=2.72;rawP=0.0241;adjP=0.0376
hsa_V$GR_Q6	6	C=267;O=6;E=2.20;R=2.72;rawP=0.0241;adjP=0.0376
hsa_V$VDR_Q6	6	C=268;O=6;E=2.21;R=2.71;rawP=0.0245;adjP=0.0378
hsa_V$OLF1_01	6	C=268;O=6;E=2.21;R=2.71;rawP=0.0245;adjP=0.0378
hsa_V$EGR2_01	5	C=197;O=5;E=1.63;R=3.07;rawP=0.0243;adjP=0.0378
hsa_V$MMEF2_Q6	6	C=268;O=6;E=2.21;R=2.71;rawP=0.0245;adjP=0.0378
hsa_V$CEBP_C	5	C=198;O=5;E=1.63;R=3.06;rawP=0.0248;adjP=0.0381
hsa_V$ER_Q6	6	C=273;O=6;E=2.25;R=2.66;rawP=0.0265;adjP=0.0406
hsa_V$HMEF2_Q6	4	C=136;O=4;E=1.12;R=3.56;rawP=0.0266;adjP=0.0406
hsa_V$TFIII_Q6	5	C=204;O=5;E=1.68;R=2.97;rawP=0.0277;adjP=0.0420
hsa_V$RREB1_01	5	C=204;O=5;E=1.68;R=2.97;rawP=0.0277;adjP=0.0420
hsa_V$GATA1_05	6	C=280;O=6;E=2.31;R=2.60;rawP=0.0295;adjP=0.0446
hsa_V$FOX_Q2	5	C=208;O=5;E=1.72;R=2.91;rawP=0.0297;adjP=0.0448
hsa_V$CREB_Q4_01	5	C=209;O=5;E=1.73;R=2.90;rawP=0.0303;adjP=0.0455
hsa_V$MEF2_01	4	C=142;O=4;E=1.17;R=3.41;rawP=0.0305;adjP=0.0456
hsa_V$DR3_Q4	4	C=142;O=4;E=1.17;R=3.41;rawP=0.0305;adjP=0.0456
hsa_RGAANNTTC_V$HSF1_01	8	C=441;O=8;E=3.64;R=2.20;rawP=0.0312;adjP=0.0465
hsa_CTGYNNCTYTAA_UNKNOWN	3	C=83;O=3;E=0.69;R=4.38;rawP=0.0316;adjP=0.0469
hsa_V$MEIS1BHOXA9_01	4	C=144;O=4;E=1.19;R=3.37;rawP=0.0319;adjP=0.0472
hsa_V$E4F1_Q6	6	C=286;O=6;E=2.36;R=2.54;rawP=0.0322;adjP=0.0475
hsa_RYTGCNNRGNAAC_V$MIF1_01	3	C=84;O=3;E=0.69;R=4.33;rawP=0.0325;adjP=0.0477
hsa_TGTYNNNNNRGCARM_UNKNOWN	3	C=84;O=3;E=0.69;R=4.33;rawP=0.0325;adjP=0.0477

## Sheet: DAVID BP
Category	Term	Count	PValue	Genes	Fold Enrichment
GOTERM_BP_FAT	GO:0009886~post-embryonic morphogenesis	5	7.44671e-06	MYO7A, GRK1, DSCAM, CDH23, NKX2-3	36.3656
GOTERM_BP_FAT	GO:0010628~positive regulation of gene expression	17	0.000958207	SMARCAD1, BMP3, IL2RB, KLF12, HOXA13, ABLIM3, TBX5, SIX3, TCF7L1, CSRNP3, SMARCD3, IRF6, EBF3, FOXF1, EBF2, NFIC, NKX2-3	2.55373
GOTERM_BP_FAT	GO:0007267~cell-cell signaling	17	0.00134057	BMP3, NOS1, GLRA1, GRAP, TBX5, SIX3, FGF11, NLGN1, PCDH8, FGF12, VIPR2, WNT2, HTR7, TEK, WNT9A, KCNQ2, APBA1	2.47286
GOTERM_BP_FAT	GO:0009791~post-embryonic development	6	0.00144381	MYO7A, PYGO1, GRK1, DSCAM, CDH23, NKX2-3	7.17349
GOTERM_BP_FAT	GO:0045941~positive regulation of transcription	16	0.00194654	SMARCAD1, BMP3, KLF12, HOXA13, ABLIM3, TBX5, SIX3, TCF7L1, CSRNP3, SMARCD3, IRF6, EBF3, FOXF1, EBF2, NFIC, NKX2-3	2.47596
GOTERM_BP_FAT	GO:0000902~cell morphogenesis	12	0.00252773	SLITRK2, NOX4, SLITRK4, SHROOM3, FOXF1, MYO7A, CNTN2, SEMA3A, GRK1, DSCAM, CDH23, NTN3	2.94194
GOTERM_BP_FAT	GO:0042692~muscle cell differentiation	7	0.00259029	NOS1, SMARCD3, SPEG, DNER, TBX5, FOXF1, MBNL1	5.04911
GOTERM_BP_FAT	GO:0048667~cell morphogenesis involved in neuron differentiation	9	0.00270217	SLITRK2, SLITRK4, MYO7A, CNTN2, SEMA3A, GRK1, DSCAM, CDH23, NTN3	3.75836
GOTERM_BP_FAT	GO:0048598~embryonic morphogenesis	11	0.00270526	RGMA, SHROOM3, HOXA13, TBX5, FOXF1, MYO7A, NEUROG1, PCDH8, WNT9A, MBNL1, CDH23	3.1272
GOTERM_BP_FAT	GO:0051173~positive regulation of nitrogen compound metabolic process	17	0.00274345	SMARCAD1, BMP3, KLF12, HOXA13, TBX5, ABLIM3, KLRK1, SIX3, TCF7L1, CSRNP3, SMARCD3, IRF6, EBF3, FOXF1, EBF2, NFIC, NKX2-3	2.30391
GOTERM_BP_FAT	GO:0030182~neuron differentiation	13	0.00433124	OPCML, MYO7A, NEUROG1, NTN3, NTRK3, SLITRK2, SLITRK4, PAX7, CNTN2, SEMA3A, CDH23, GRK1, DSCAM	2.59043
GOTERM_BP_FAT	GO:0031328~positive regulation of cellular biosynthetic process	17	0.00498992	SMARCAD1, BMP3, KLF12, HOXA13, TBX5, ABLIM3, KLRK1, SIX3, TCF7L1, CSRNP3, SMARCD3, IRF6, EBF3, FOXF1, EBF2, NFIC, NKX2-3	2.16601
GOTERM_BP_FAT	GO:0045935~positive regulation of nucleobase, nucleoside, nucleotide and nucleic acid metabolic process	16	0.0050281	SMARCAD1, BMP3, KLF12, HOXA13, ABLIM3, TBX5, SIX3, TCF7L1, CSRNP3, SMARCD3, IRF6, EBF3, FOXF1, EBF2, NFIC, NKX2-3	2.23788
GOTERM_BP_FAT	GO:0009891~positive regulation of biosynthetic process	17	0.00572117	SMARCAD1, BMP3, KLF12, HOXA13, TBX5, ABLIM3, KLRK1, SIX3, TCF7L1, CSRNP3, SMARCD3, IRF6, EBF3, FOXF1, EBF2, NFIC, NKX2-3	2.13484
GOTERM_BP_FAT	GO:0032989~cellular component morphogenesis	12	0.00573566	SLITRK2, NOX4, SLITRK4, SHROOM3, FOXF1, MYO7A, CNTN2, SEMA3A, GRK1, DSCAM, CDH23, NTN3	2.63811
GOTERM_BP_FAT	GO:0002009~morphogenesis of an epithelium	6	0.00590892	RGMA, SHROOM3, TBX5, FOXF1, PCDH8, NKX2-3	5.1848
GOTERM_BP_FAT	GO:0000904~cell morphogenesis involved in differentiation	9	0.0068272	SLITRK2, SLITRK4, MYO7A, CNTN2, SEMA3A, GRK1, DSCAM, CDH23, NTN3	3.21925
GOTERM_BP_FAT	GO:0010557~positive regulation of macromolecule biosynthetic process	16	0.00764946	SMARCAD1, BMP3, KLF12, HOXA13, ABLIM3, TBX5, SIX3, TCF7L1, CSRNP3, SMARCD3, IRF6, EBF3, FOXF1, EBF2, NFIC, NKX2-3	2.13523
GOTERM_BP_FAT	GO:0010604~positive regulation of macromolecule metabolic process	19	0.00867566	SMARCAD1, BMP3, IL2RB, KLF12, HOXA13, TBX5, ABLIM3, PRKAG2, SIX3, TCF7L1, CARD14, CSRNP3, SMARCD3, IRF6, EBF3, FOXF1, EBF2, NFIC, NKX2-3	1.93497
GOTERM_BP_FAT	GO:0048666~neuron development	10	0.015556	SLITRK2, SLITRK4, OPCML, MYO7A, CNTN2, SEMA3A, GRK1, DSCAM, CDH23, NTN3	2.57456
GOTERM_BP_FAT	GO:0048638~regulation of developmental growth	4	0.016274	NTRK3, TBX5, MAPT, SEMA3A	7.42787
GOTERM_BP_FAT	GO:0048729~tissue morphogenesis	7	0.0170075	RGMA, SHROOM3, TBX5, FOXF1, PCDH8, TCF7L1, NKX2-3	3.39412
GOTERM_BP_FAT	GO:0035115~embryonic forelimb morphogenesis	3	0.0193934	HOXA13, TBX5, WNT9A	13.7806
GOTERM_BP_FAT	GO:0045893~positive regulation of transcription, DNA-dependent	12	0.0204936	BMP3, KLF12, HOXA13, CSRNP3, SMARCD3, TBX5, ABLIM3, FOXF1, SIX3, NFIC, TCF7L1, NKX2-3	2.19566
GOTERM_BP_FAT	GO:0030516~regulation of axon extension	3	0.0213892	NTRK3, MAPT, SEMA3A	13.0916
GOTERM_BP_FAT	GO:0051254~positive regulation of RNA metabolic process	12	0.0216409	BMP3, KLF12, HOXA13, CSRNP3, SMARCD3, TBX5, ABLIM3, FOXF1, SIX3, NFIC, TCF7L1, NKX2-3	2.1774
GOTERM_BP_FAT	GO:0060060~post-embryonic retina morphogenesis in camera-type eye	2	0.0226388	GRK1, DSCAM	87.2774
GOTERM_BP_FAT	GO:0035136~forelimb morphogenesis	3	0.0256231	HOXA13, TBX5, WNT9A	11.9015
GOTERM_BP_FAT	GO:0045944~positive regulation of transcription from RNA polymerase II promoter	10	0.0261162	BMP3, KLF12, HOXA13, CSRNP3, TBX5, ABLIM3, SIX3, NFIC, TCF7L1, NKX2-3	2.35249
GOTERM_BP_FAT	GO:0033059~cellular pigmentation	3	0.0278569	SHROOM3, MYO7A, RAB27A	11.384
GOTERM_BP_FAT	GO:0007517~muscle organ development	7	0.0336853	SRPK3, TAGLN, SPEG, DNER, TBX5, PAX7, MBNL1	2.89546
GOTERM_BP_FAT	GO:0001764~neuron migration	4	0.036391	WNT2, DAB1, DNER, CNTN2	5.45484
GOTERM_BP_FAT	GO:0009123~nucleoside monophosphate metabolic process	4	0.0393241	PDE4A, GUCY1A2, PDE4D, AMPD3	5.28954
GOTERM_BP_FAT	GO:0006887~exocytosis	5	0.0423115	GLRA1, SYCN, SCIN, NLGN1, RAB27A	3.79467
GOTERM_BP_FAT	GO:0042490~mechanoreceptor differentiation	3	0.0427723	NTRK3, MYO7A, CDH23	9.0287
GOTERM_BP_FAT	GO:0048592~eye morphogenesis	4	0.0439421	MYO7A, SIX3, GRK1, DSCAM	5.05956
GOTERM_BP_FAT	GO:0035117~embryonic arm morphogenesis	2	0.0447684	TBX5, WNT9A	43.6387
GOTERM_BP_FAT	GO:0035140~arm morphogenesis	2	0.0447684	TBX5, WNT9A	43.6387
GOTERM_BP_FAT	GO:0060429~epithelium development	7	0.0454109	RGMA, SHROOM3, IRF6, TBX5, FOXF1, PCDH8, NKX2-3	2.69137
GOTERM_BP_FAT	GO:0030510~regulation of BMP signaling pathway	3	0.0454925	RGMA, HOXA13, KCP	8.72774
GOTERM_BP_FAT	GO:0016055~Wnt receptor signaling pathway	5	0.0653976	WNT2, RSPO1, PYGO1, WNT9A, TCF7L1	3.28111
