# Supplementary material for: Dynamic imbalance between cancer cell subpopulations induced by Transforming Growth Factor Beta (TGF-β) is associated with a DNA methylome switch
Source: BMC Genomics. 2014 Jun 5;15(1):435. doi: 10.1186/1471-2164-15-435 (PMC4070873; doi:10.1186/1471-2164-15-435)
Supplement: Supplementary file 6 — Additional file 6: Table S3: List of differentially methylated sites in response to TGF-β and in two cell lines, Huh7 and HepG2 (TGF-β signature). (XLS 395 KB) [file 12864_2013_6137_MOESM6_ESM.xls]

## Sheet: TGFb signature
Target_ID	Symbol	logFC	AveExpr	t	P.Value	adj.P.Val	B	control	TGF	delta	HEpG2_day4_neg_1	HEpG2_day4_neg_2	HEpG2_day4_neg_3	HEpG2_day8_neg_1	HEpG2_day8_neg_2	HEpG2_day8_neg_3	Huh7_day4_neg_1	Huh7_day4_neg_2	Huh7_day4_neg_3	Huh7_day8_neg_1	Huh7_day8_neg_2	Huh7_day8_neg_3	HEpG2_day4_TGF_1	HEpG2_day4_TGF_2	HEpG2_day4_TGF_3	HEpG2_day8_TGF_1	HEpG2_day8_TGF_2	HEpG2_day8_TGF_3	Huh7_day4_TGF_1	Huh7_day4_TGF_2	Huh7_day4_TGF_3	Huh7_day8_TGF_1	Huh7_day8_TGF_2	Huh7_day8_TGF_3
cg21421984	TRRAP	1.81545	-3.33015	11.0927	9.86954e-12	3.56059e-07	14.7817	0.37458	0.64945	0.27487	0.375164	0.44053	0.336925	0.591382	0.577347	0.503128	0.238461	0.398862	0.223324	0.232222	0.326393	0.251222	0.734711	0.70696	0.694443	0.682881	0.611336	0.657484	0.573805	0.608657	0.535696	0.626914	0.722941	0.637573
cg25026926	COL1A1	1.7553	-3.68735	7.25981	6.84857e-08	0.000294674	7.69011	0.37289	0.643547	0.270657	0.544729	0.525139	0.419226	0.524119	0.544231	0.534385	0.209029	0.303442	0.205442	0.235066	0.24818	0.181694	0.6496	0.62551	0.588474	0.653261	0.586684	0.595841	0.555481	0.632681	0.606476	0.738729	0.790074	0.699753
ch.7.3356624R	NA	1.77308	-4.81361	7.29955	6.18824e-08	0.000276371	7.77606	0.362731	0.633111	0.270379	0.392681	0.355206	0.356266	0.27865	0.439652	0.440439	0.277446	0.455663	0.443096	0.237127	0.35575	0.320801	0.54952	0.646293	0.441782	0.498028	0.511453	0.457374	0.854961	0.794306	0.838393	0.653305	0.683242	0.668672
cg07809176	REP15	1.85405	-1.37261	6.94967	1.52082e-07	0.000557233	7.01084	0.38532	0.651309	0.265989	0.557481	0.674788	0.682906	0.641607	0.554746	0.632394	0.153873	0.19125	0.13319	0.125436	0.125284	0.150884	0.713149	0.706248	0.693567	0.676345	0.649121	0.784437	0.526514	0.550923	0.512463	0.662477	0.697768	0.642694
ch.10.2988224F	NA	1.66984	-4.05514	6.91135	1.68e-07	0.000587867	6.9259	0.371175	0.630423	0.259249	0.308232	0.295759	0.335333	0.370141	0.499259	0.437024	0.312803	0.455258	0.460817	0.390213	0.287484	0.301771	0.642251	0.610631	0.506622	0.539964	0.506351	0.376131	0.80619	0.753966	0.798764	0.738704	0.679006	0.606503
ch.20.50133246R	NA	1.65559	-3.8056	8.13299	7.72055e-09	6.1949e-05	9.51987	0.375372	0.630418	0.255046	0.403771	0.326171	0.297607	0.488152	0.472697	0.422264	0.266277	0.477273	0.363523	0.296996	0.341824	0.347909	0.558602	0.607563	0.590138	0.51529	0.494861	0.441344	0.784509	0.790276	0.779895	0.648085	0.716731	0.63772
cg01406317	PAM16	1.65283	1.23653	7.25983	6.84821e-08	0.000294674	7.69016	0.388839	0.636974	0.248135	0.523541	0.530144	0.573594	0.702636	0.573778	0.587848	0.218335	0.255147	0.18425	0.154668	0.20387	0.158257	0.643508	0.690244	0.735949	0.612893	0.620249	0.714787	0.602878	0.585725	0.471586	0.664657	0.642486	0.658723
ch.14.1488981R	NA	1.5781	-2.40001	6.93265	1.58939e-07	0.000570626	6.97314	0.38502	0.62941	0.24439	0.412464	0.461114	0.378384	0.614201	0.506548	0.472892	0.221155	0.409657	0.347017	0.245917	0.232522	0.318367	0.622423	0.562705	0.582319	0.564083	0.524646	0.556433	0.759011	0.716298	0.708873	0.667404	0.684675	0.604043
ch.16.97779F	NA	1.53624	-3.88832	6.89467	1.75395e-07	0.000604848	6.88886	0.380179	0.622071	0.241892	0.37959	0.409821	0.335217	0.417692	0.542649	0.448698	0.339414	0.445776	0.312994	0.286044	0.341672	0.302576	0.558237	0.552386	0.576061	0.543938	0.499664	0.432382	0.782339	0.760649	0.770649	0.696266	0.673581	0.618698
ch.1.1540554F	NA	1.56483	-3.42278	6.99281	1.36e-07	0.000510333	7.1062	0.38052	0.621271	0.240751	0.300509	0.446157	0.339751	0.420188	0.497551	0.399001	0.233042	0.398744	0.317799	0.425196	0.401192	0.387106	0.584521	0.539114	0.58667	0.532455	0.480459	0.398235	0.809189	0.776946	0.810775	0.710649	0.612872	0.61336
ch.16.2085963R	NA	1.53898	-4.5635	7.17935	8.41423e-08	0.000352342	7.51532	0.385352	0.623539	0.238188	0.466736	0.342748	0.253569	0.446029	0.539071	0.471827	0.331802	0.391787	0.472227	0.330462	0.340172	0.23779	0.567168	0.556479	0.547218	0.495002	0.567256	0.466507	0.759998	0.742217	0.722974	0.684569	0.751448	0.621638
ch.12.45348862R	NA	1.47726	-3.56629	7.30171	6.15422e-08	0.000276371	7.78073	0.392571	0.623302	0.230731	0.489486	0.398416	0.355622	0.555648	0.587276	0.504814	0.31277	0.315467	0.269331	0.241972	0.384774	0.295274	0.59285	0.614507	0.645148	0.61381	0.622041	0.556397	0.689377	0.666761	0.679991	0.533665	0.694099	0.57098
ch.2.1615265F	NA	1.52664	-5.15516	5.6842	4.36705e-06	0.00588542	4.10171	0.384064	0.611105	0.227041	0.454635	0.368915	0.272937	0.420445	0.43987	0.410447	0.30164	0.473848	0.475333	0.228782	0.447075	0.314842	0.447073	0.531067	0.461541	0.484372	0.462861	0.348833	0.842425	0.803742	0.830558	0.782756	0.675832	0.662194
cg09591519	RPS18	1.43761	-0.11454	12.4501	6.67245e-13	3.91899e-08	16.742	0.393052	0.617448	0.224397	0.427095	0.471981	0.54179	0.489133	0.510127	0.580489	0.274873	0.372542	0.198165	0.256247	0.334959	0.259221	0.671841	0.725765	0.701608	0.667028	0.671419	0.761479	0.475643	0.545655	0.480794	0.56358	0.531711	0.612857
cg24454374	NA	1.45138	0.729882	5.97776	1.97967e-06	0.00323503	4.79364	0.397834	0.621724	0.22389	0.525762	0.54992	0.546845	0.703411	0.568881	0.542528	0.211764	0.276226	0.239625	0.203775	0.23617	0.169099	0.646012	0.654784	0.57666	0.616516	0.573311	0.620901	0.63411	0.553133	0.567558	0.640511	0.720918	0.656269
ch.15.814613R	NA	1.40217	-3.62931	7.33611	5.63792e-08	0.0002623	7.85493	0.386518	0.607879	0.221361	0.364918	0.303808	0.361825	0.342486	0.484978	0.435703	0.332245	0.386708	0.436905	0.38294	0.436983	0.368715	0.491548	0.530186	0.529349	0.534849	0.476466	0.434835	0.804582	0.767447	0.814574	0.688656	0.581276	0.640784
ch.7.135065R	NA	1.41242	-4.07768	4.8238	4.53993e-05	0.0259659	2.03744	0.400437	0.617005	0.216568	0.445253	0.53051	0.446829	0.695254	0.644286	0.506885	0.290857	0.257988	0.307715	0.18141	0.315809	0.182449	0.552819	0.574887	0.585198	0.582122	0.592407	0.48616	0.709167	0.694155	0.735554	0.607264	0.625613	0.658711
ch.16.2068605F	NA	1.36144	-2.04643	7.10694	1.01337e-07	0.000399384	7.35715	0.397657	0.609333	0.211676	0.320426	0.414886	0.301598	0.448149	0.533604	0.420191	0.35777	0.464924	0.386151	0.373298	0.410427	0.340461	0.563516	0.610261	0.525661	0.504615	0.53646	0.40903	0.787116	0.737664	0.72696	0.624655	0.668026	0.61803
cg10288437	SYNJ2	1.44	-5.25034	5.7024	4.15737e-06	0.00566799	4.14484	0.389333	0.60029	0.210957	0.277471	0.311716	0.229854	0.32635	0.37667	0.349172	0.334456	0.650901	0.655251	0.370087	0.365449	0.424616	0.436736	0.478427	0.408035	0.440362	0.391167	0.215578	0.814303	0.780362	0.835639	0.849784	0.78272	0.770365
ch.2.4958278F	NA	1.33935	-4.91762	7.08444	1.07379e-07	0.000419667	7.30783	0.401532	0.610264	0.208732	0.388854	0.399189	0.332511	0.609388	0.505225	0.426948	0.345024	0.441364	0.292229	0.354411	0.409429	0.313816	0.696568	0.679971	0.679538	0.504741	0.558912	0.464069	0.726941	0.597886	0.701463	0.577837	0.596194	0.539052
ch.6.2925136R	NA	1.3096	-3.80311	6.54697	4.35465e-07	0.00114095	6.10749	0.398415	0.60674	0.208325	0.472802	0.416576	0.365151	0.505093	0.472599	0.472159	0.359689	0.435587	0.381225	0.248586	0.300216	0.351297	0.538564	0.560463	0.604887	0.546712	0.520936	0.43056	0.744502	0.735757	0.721501	0.589857	0.624112	0.663032
ch.15.1197129R	NA	1.38115	-4.93443	5.6354	4.98359e-06	0.00637381	3.98589	0.401517	0.609079	0.207562	0.482506	0.263502	0.233324	0.578916	0.506387	0.388281	0.318926	0.443088	0.307085	0.427149	0.473983	0.39506	0.600814	0.615484	0.524046	0.55272	0.406685	0.453006	0.778272	0.752587	0.778767	0.553726	0.711238	0.581606
ch.16.1630026F	NA	1.32092	-2.94086	7.6363	2.64094e-08	0.000156783	8.49434	0.401149	0.608033	0.206885	0.437705	0.400427	0.352664	0.403695	0.538742	0.454503	0.288057	0.472437	0.369067	0.342182	0.425404	0.328902	0.589162	0.559203	0.531456	0.552538	0.506128	0.457398	0.723413	0.691905	0.743107	0.673706	0.66265	0.605735
cg15035324	PRKCE	1.41931	-4.6584	5.28757	1.28181e-05	0.0120232	3.155	0.388691	0.59544	0.206749	0.463347	0.493183	0.448933	0.590073	0.53467	0.617865	0.261035	0.253984	0.247718	0.188375	0.21253	0.352579	0.750403	0.656133	0.631979	0.661321	0.570308	0.9516	0.587899	0.405852	0.38052	0.500939	0.513517	0.534805
ch.14.96436874F	NA	1.37708	-3.75708	6.06661	1.56e-06	0.00273301	5.00131	0.402677	0.609398	0.206721	0.461874	0.357465	0.317064	0.48554	0.467253	0.430884	0.257165	0.480847	0.419783	0.373142	0.453007	0.328101	0.566071	0.558744	0.545188	0.547558	0.463836	0.430153	0.768147	0.785813	0.744079	0.672691	0.651399	0.579093
cg18618815	COL1A1	1.27767	-4.48662	8.13662	7.65233e-09	6.1949e-05	9.52722	0.397399	0.603037	0.205638	0.373519	0.335557	0.282303	0.385673	0.460181	0.437318	0.409878	0.491403	0.405145	0.379684	0.369022	0.439104	0.558092	0.532549	0.474935	0.581528	0.557524	0.396224	0.66493	0.628158	0.69744	0.741342	0.775762	0.627964
cg09577144	DNAH17	1.45324	0.0738049	8.37547	4.28503e-09	4.18679e-05	10.0055	0.411375	0.615938	0.204563	0.58417	0.66562	0.729402	0.696414	0.597779	0.656253	0.197843	0.190803	0.121956	0.154792	0.201385	0.140083	0.735371	0.698446	0.687117	0.739859	0.737323	0.782776	0.444068	0.38494	0.40023	0.535087	0.603273	0.642769
ch.1.3128389F	NA	1.26745	-5.54329	6.32419	7.84892e-07	0.00171214	5.59811	0.400218	0.60345	0.203231	0.349838	0.556551	0.353213	0.272151	0.469179	0.470002	0.362598	0.509569	0.33597	0.329452	0.493534	0.300563	0.479446	0.564223	0.573901	0.505868	0.506876	0.535539	0.732584	0.679281	0.75439	0.638404	0.626965	0.643918
ch.9.2043201R	NA	1.3177	-2.30495	6.60005	3.787e-07	0.00103865	6.22789	0.400778	0.603649	0.202872	0.380401	0.361629	0.242502	0.413422	0.489127	0.419178	0.330086	0.4506	0.427556	0.506983	0.390267	0.397579	0.560517	0.555005	0.540863	0.49506	0.529481	0.373208	0.768194	0.769888	0.796486	0.643099	0.620876	0.591112
ch.15.64945366R	NA	1.34554	-5.98593	6.27701	8.89739e-07	0.00185459	5.4894	0.392606	0.594708	0.202101	0.419264	0.375084	0.288972	0.262794	0.328815	0.381134	0.323309	0.532151	0.524994	0.386937	0.370228	0.517592	0.456872	0.466525	0.43566	0.452461	0.41606	0.302063	0.851133	0.836985	0.828654	0.7352	0.683491	0.671387
ch.12.2506678F	NA	1.32409	-4.21794	5.74306	3.72472e-06	0.00516827	4.24112	0.398968	0.600789	0.201821	0.43976	0.405244	0.344027	0.489629	0.456485	0.410149	0.300508	0.447579	0.36646	0.350969	0.412116	0.364686	0.571234	0.517934	0.537606	0.539998	0.406073	0.409239	0.825466	0.776645	0.81091	0.57199	0.639321	0.603048
cg16056044	THRAP3	1.274	-2.67916	7.45193	4.2e-08	0.000220986	8.10334	0.403833	0.605425	0.201593	0.438527	0.464984	0.611908	0.388561	0.404127	0.520441	0.213516	0.328036	0.239454	0.343307	0.413891	0.47924	0.672659	0.651895	0.756848	0.663951	0.594731	0.616064	0.503417	0.52805	0.44766	0.585704	0.604975	0.639149
ch.10.119748781R	NA	1.27731	-3.7219	5.87968	2.57694e-06	0.00398869	4.56342	0.401588	0.602687	0.201099	0.364004	0.386141	0.341142	0.446745	0.544591	0.430055	0.427426	0.341495	0.428814	0.331326	0.380228	0.39709	0.5618	0.63068	0.469887	0.497401	0.540147	0.373351	0.789704	0.725903	0.691162	0.637804	0.672933	0.641478
ch.18.308031F	SEH1L	1.25795	-5.75456	5.61216	5.30737e-06	0.00663768	3.93065	0.399434	0.600187	0.200753	0.287092	0.472883	0.400796	0.447389	0.498141	0.417263	0.379904	0.390566	0.428181	0.241865	0.418332	0.410797	0.614913	0.562777	0.516054	0.455023	0.546539	0.380022	0.732476	0.755957	0.790339	0.584191	0.644272	0.619682
cg07522403	KCTD7	1.27239	-1.03713	12.9706	2.50711e-13	2.35165e-08	17.4269	0.404273	0.604396	0.200123	0.32549	0.401167	0.21759	0.287479	0.294783	0.407862	0.411927	0.50704	0.520114	0.514828	0.510485	0.452514	0.587397	0.510932	0.571068	0.538064	0.53211	0.429393	0.696547	0.674366	0.670658	0.701614	0.707955	0.632653
cg19533443	HEG1	1.23436	0.25104	7.86947	1.47677e-08	0.000101852	8.98086	0.404882	0.604388	0.199506	0.487563	0.517192	0.547472	0.525846	0.521359	0.56234	0.313483	0.305138	0.318494	0.206282	0.302398	0.251017	0.64719	0.639723	0.651963	0.603458	0.552765	0.64632	0.50717	0.569421	0.593683	0.636327	0.599426	0.605212
ch.11.1416715R	NA	1.26176	-5.15708	5.95379	2.1113e-06	0.00337948	4.73747	0.403432	0.601691	0.198259	0.480163	0.45085	0.305055	0.451499	0.504085	0.486071	0.354146	0.453287	0.388518	0.270089	0.337434	0.359989	0.410226	0.594001	0.56944	0.565437	0.487478	0.53838	0.755171	0.677156	0.779724	0.618797	0.673737	0.550743
cg09687005	DNAH17	1.48343	-0.145298	12.5456	5.56375e-13	3.91899e-08	16.8702	0.413377	0.609925	0.196548	0.537359	0.663084	0.732901	0.73743	0.608479	0.660202	0.181176	0.175303	0.104914	0.174035	0.241404	0.144241	0.80928	0.716569	0.775852	0.802767	0.742678	0.843248	0.389833	0.314029	0.304383	0.478344	0.570672	0.571449
ch.14.1182433R	NA	1.22818	-4.48538	6.23376	9.98289e-07	0.00201807	5.3895	0.403344	0.599544	0.1962	0.443487	0.39625	0.348409	0.551258	0.392474	0.404733	0.31676	0.454222	0.277019	0.372163	0.444602	0.438747	0.528722	0.581794	0.52672	0.432913	0.526434	0.43659	0.752184	0.683509	0.714265	0.692787	0.677029	0.641584
cg02389084	SNX10	1.34523	-2.77666	8.56669	2.70814e-09	3.02406e-05	10.3816	0.41284	0.608971	0.196131	0.540422	0.659453	0.653839	0.634897	0.564701	0.612854	0.225142	0.272649	0.140706	0.200099	0.305652	0.143665	0.721821	0.717998	0.71587	0.688604	0.687563	0.755584	0.484937	0.37169	0.415619	0.562891	0.557193	0.627878
cg12870014	ANKRD13A	1.32424	0.272818	6.64506	3.36489e-07	0.000956434	6.32966	0.412604	0.608726	0.196122	0.555385	0.610506	0.641112	0.67195	0.615171	0.605004	0.189554	0.29593	0.201219	0.159403	0.236878	0.169133	0.746705	0.65224	0.648146	0.650965	0.600994	0.757079	0.483436	0.448043	0.465256	0.596868	0.621607	0.633368
ch.9.13245070R	NA	1.29045	-4.63274	6.25931	9.32641e-07	0.00191006	5.44854	0.40256	0.598679	0.196119	0.489763	0.393486	0.215007	0.405613	0.39437	0.411015	0.298147	0.508346	0.493648	0.359228	0.389656	0.472442	0.491674	0.46424	0.521157	0.433684	0.459557	0.417562	0.799864	0.748387	0.789081	0.735063	0.692321	0.631562
ch.19.714487R	NA	1.24736	-5.46082	4.53321	0.000100199	0.0407681	1.33579	0.403056	0.598577	0.195521	0.45075	0.44545	0.41102	0.548103	0.477644	0.4609	0.335284	0.422755	0.383343	0.247763	0.233958	0.419701	0.652635	0.562035	0.37966	0.556123	0.471128	0.489986	0.729802	0.795215	0.766254	0.677544	0.573852	0.528688
cg21684845	GATA6	1.22189	-1.11503	9.08335	8.03018e-10	1.14125e-05	11.3667	0.404747	0.600066	0.19532	0.401875	0.378634	0.274043	0.394107	0.487986	0.455409	0.322342	0.491099	0.443554	0.40109	0.416751	0.390067	0.531461	0.556417	0.480678	0.519703	0.538297	0.49075	0.643174	0.739486	0.655646	0.707531	0.674721	0.66293
cg00638021	COL1A1	1.2012	-2.26688	6.70064	2.90881e-07	0.000852637	6.45495	0.406288	0.59894	0.192651	0.461201	0.463473	0.368318	0.435092	0.512125	0.503234	0.319171	0.447823	0.420877	0.310141	0.360457	0.273549	0.520241	0.551312	0.53375	0.587744	0.54078	0.49411	0.587713	0.604455	0.618402	0.730832	0.729657	0.688283
ch.19.50335620F	NA	1.20467	-4.94467	6.4042	6.34872e-07	0.0015348	5.78179	0.403545	0.596131	0.192585	0.361845	0.380101	0.406049	0.474472	0.514284	0.447658	0.350085	0.385267	0.418586	0.3798	0.344724	0.379674	0.487047	0.534416	0.552458	0.534505	0.542507	0.408008	0.784764	0.726375	0.750036	0.580359	0.667909	0.585187
ch.19.1922431F	NA	1.1971	-5.87519	6.06046	1.58591e-06	0.00274282	4.98696	0.405555	0.597181	0.191626	0.369717	0.338512	0.484271	0.375456	0.575312	0.459506	0.369265	0.390037	0.3267	0.335514	0.423067	0.419302	0.627159	0.544607	0.644362	0.512009	0.552232	0.460579	0.794252	0.674399	0.677647	0.621705	0.587622	0.469591
cg21847118	COL1A1	1.20709	-1.56492	5.84032	2.86509e-06	0.00427934	4.47076	0.410361	0.601568	0.191208	0.524058	0.580662	0.540144	0.60189	0.578102	0.562089	0.279435	0.293965	0.255151	0.225219	0.233352	0.250264	0.626614	0.59833	0.601743	0.606529	0.577527	0.633353	0.512644	0.537354	0.508693	0.675917	0.688909	0.651207
cg07093324	ACTR3	1.17974	-2.46953	6.85754	1.93162e-07	0.000647086	6.80625	0.405222	0.595828	0.190605	0.382056	0.394761	0.340667	0.435546	0.469548	0.474156	0.39574	0.438568	0.471083	0.330275	0.416444	0.313824	0.500741	0.505023	0.525659	0.503757	0.581157	0.485178	0.710337	0.699677	0.703876	0.752368	0.596743	0.585414
cg16781907	COL1A1	1.18662	-2.95458	5.30345	1.22755e-05	0.0117527	3.19313	0.408898	0.598495	0.189598	0.53056	0.577599	0.431131	0.527097	0.579814	0.543583	0.271534	0.316543	0.308212	0.275726	0.267974	0.276998	0.591702	0.559786	0.568405	0.616757	0.519479	0.551569	0.519479	0.496028	0.675534	0.724756	0.653652	0.704797
ch.9.837340R	NA	1.21348	-4.14716	6.95629	1.49496e-07	0.00055207	7.02549	0.407426	0.597014	0.189588	0.438022	0.27616	0.313602	0.426102	0.451582	0.443945	0.346379	0.558863	0.473241	0.400803	0.374592	0.385814	0.525346	0.508205	0.575201	0.476129	0.561994	0.391959	0.759348	0.740819	0.762424	0.615156	0.641107	0.606476
ch.19.24042144R	NA	1.19677	-5.12679	6.50398	4.87707e-07	0.00123639	6.00971	0.406042	0.595555	0.189513	0.458265	0.447104	0.313371	0.433488	0.458102	0.428432	0.382024	0.422009	0.36706	0.345148	0.425847	0.391651	0.559501	0.457069	0.59658	0.518179	0.455347	0.467504	0.763184	0.718164	0.758203	0.627573	0.691071	0.534281
ch.15.934240F	SNX1	1.18744	-3.38143	6.13548	1.29755e-06	0.0023587	5.16165	0.409613	0.597233	0.18762	0.38579	0.33955	0.290545	0.504714	0.564017	0.452466	0.379168	0.377099	0.456801	0.300262	0.477607	0.387338	0.602221	0.502949	0.546132	0.524001	0.548865	0.481489	0.72964	0.739458	0.702217	0.603124	0.571181	0.615515
cg03967329	NA	1.11646	4.38674	4.72592	5.92879e-05	0.0306568	1.80101	0.40491	0.592228	0.187319	0.310547	0.427307	0.378266	0.58778	0.371108	0.429838	0.374092	0.42208	0.422464	0.475412	0.284706	0.375315	0.64088	0.739625	0.541891	0.482546	0.446959	0.521593	0.629254	0.605694	0.675187	0.670143	0.617114	0.535857
cg20199333	F2	1.20323	-4.02499	5.07547	2.28497e-05	0.0174534	2.64478	0.401812	0.588967	0.187155	0.497118	0.362631	0.270272	0.371662	0.432419	0.410378	0.339614	0.490888	0.490525	0.335243	0.387398	0.4336	0.420082	0.46511	0.439533	0.445131	0.452344	0.301894	0.728684	0.728376	0.76377	0.82502	0.78599	0.711669
cg24928687	EPHX1	1.1734	-5.25587	9.18484	6.35054e-10	9.60765e-06	11.5549	0.414031	0.598162	0.18413	0.350437	0.328277	0.292539	0.374654	0.438106	0.438789	0.369395	0.538552	0.474651	0.356113	0.597209	0.409653	0.570434	0.592464	0.527148	0.601596	0.558206	0.480955	0.649883	0.680805	0.662786	0.657029	0.588421	0.608211
cg15435765	COL1A1	1.12839	-1.64299	8.1406	7.57833e-09	6.1949e-05	9.53526	0.409727	0.592534	0.182807	0.423623	0.380568	0.354155	0.409729	0.475039	0.468158	0.342085	0.43882	0.45252	0.410835	0.376306	0.384887	0.496589	0.584083	0.524717	0.551565	0.519762	0.451303	0.625206	0.582578	0.643945	0.737154	0.721677	0.671833
cg24722886	PLEKHA7	1.12675	5.24342	5.1833	1.70287e-05	0.0146016	2.90445	0.411169	0.593596	0.182427	0.316162	0.396976	0.596766	0.509829	0.516913	0.501699	0.291243	0.409752	0.379206	0.333473	0.270473	0.411539	0.640332	0.438266	0.641013	0.569393	0.653856	0.446239	0.678458	0.725195	0.591759	0.568191	0.610534	0.559913
cg11902362	NA	1.17789	-1.25188	10.1724	6.9448e-11	1.48049e-06	13.2977	0.414574	0.596366	0.181792	0.331123	0.37873	0.198912	0.286624	0.374115	0.430738	0.384985	0.566283	0.536888	0.502075	0.51556	0.468852	0.466328	0.55724	0.515079	0.573503	0.553709	0.438885	0.643434	0.626766	0.658275	0.688512	0.73029	0.704371
ch.1.3958639R	NA	1.14462	-6.00207	6.73207	2.67923e-07	0.000810675	6.5256	0.410017	0.59124	0.181224	0.390248	0.406261	0.338137	0.347036	0.478607	0.426468	0.341159	0.442395	0.501066	0.377791	0.428909	0.442122	0.545404	0.585909	0.5308	0.497546	0.404104	0.450382	0.726477	0.745133	0.778876	0.660581	0.572861	0.596813
ch.14.1499103R	ITPK1	1.15635	-5.54003	6.22834	1.01281e-06	0.00203864	5.37696	0.416735	0.595145	0.17841	0.398319	0.4451	0.406969	0.489396	0.528527	0.434864	0.314331	0.417528	0.378751	0.367984	0.456273	0.362777	0.646766	0.6028	0.520001	0.512535	0.586509	0.385372	0.72664	0.713184	0.695293	0.554719	0.628266	0.569658
cg26544062	NRF1	1.09839	5.08021	5.04344	2.49358e-05	0.0183662	2.56757	0.412939	0.591116	0.178177	0.423023	0.457936	0.41208	0.368953	0.307337	0.512796	0.31106	0.518865	0.455133	0.221731	0.382481	0.583873	0.61899	0.690664	0.483658	0.530222	0.609127	0.718662	0.516524	0.452802	0.652162	0.590252	0.576705	0.653628
ch.18.310800R	NA	1.1148	-2.40825	5.58984	5.6383e-06	0.00688628	3.87756	0.413743	0.591544	0.177801	0.430475	0.506722	0.363411	0.487358	0.559765	0.485393	0.342724	0.405617	0.320501	0.348099	0.392739	0.322111	0.531806	0.54449	0.503688	0.522799	0.564682	0.584256	0.721145	0.672712	0.750271	0.608715	0.606426	0.487536
cg25393009	PDE3B	1.16871	-3.56258	10.8691	1.57033e-11	4.91e-07	14.4332	0.414309	0.592037	0.177728	0.293761	0.318668	0.209209	0.275676	0.382951	0.398825	0.408895	0.574039	0.592211	0.481922	0.517921	0.517635	0.476192	0.470996	0.48894	0.500385	0.505256	0.386196	0.666758	0.716507	0.712649	0.768393	0.742051	0.670124
ch.1.171672612F	NA	1.1246	-3.04497	6.94088	1.55583e-07	0.000565639	6.99139	0.414367	0.591908	0.177541	0.419512	0.464852	0.361833	0.444006	0.502064	0.442516	0.338015	0.400184	0.409639	0.397492	0.422106	0.370183	0.579625	0.507103	0.541088	0.519668	0.529044	0.406407	0.728635	0.72439	0.71124	0.622179	0.636773	0.596742
ch.1.3056292F	CCT3	1.17044	-4.24201	5.62063	5.187e-06	0.00656829	3.95078	0.414186	0.591569	0.177384	0.368268	0.38845	0.289583	0.456902	0.523905	0.400013	0.394645	0.587327	0.428305	0.392162	0.421432	0.319234	0.542754	0.483607	0.521563	0.524392	0.485577	0.311415	0.812047	0.697808	0.770019	0.650185	0.70188	0.597579
ch.7.2902493F	NA	1.09353	-4.27938	5.48234	7.54743e-06	0.00857845	3.62133	0.410722	0.588036	0.177315	0.335869	0.429437	0.361518	0.498382	0.467698	0.43283	0.377467	0.345713	0.457364	0.282216	0.501453	0.438714	0.426003	0.568094	0.571618	0.545432	0.466094	0.480004	0.760493	0.724173	0.741043	0.596076	0.567342	0.610065
ch.12.105153690R	NA	1.16676	-5.05688	7.72843	2.1e-08	0.000130413	8.68765	0.411856	0.588799	0.176943	0.35727	0.249362	0.22817	0.348457	0.434285	0.392954	0.43175	0.533624	0.514938	0.511913	0.505174	0.43437	0.39696	0.495411	0.416365	0.566969	0.504525	0.311365	0.813818	0.778486	0.765806	0.692299	0.668634	0.65495
ch.20.393029F	SEC23B	1.12736	-5.43256	5.67381	4.49153e-06	0.00601859	4.07707	0.409135	0.585447	0.176311	0.386774	0.392762	0.302447	0.399612	0.512118	0.415708	0.343845	0.416163	0.410259	0.474558	0.416961	0.438418	0.403632	0.48561	0.531149	0.454392	0.441203	0.414512	0.797236	0.732904	0.809207	0.712433	0.652314	0.590767
ch.1.4190055F	NA	1.05579	-4.33915	5.27333	1.33249e-05	0.0124241	3.12081	0.408789	0.585024	0.176235	0.525017	0.412201	0.372723	0.397262	0.35539	0.443803	0.400204	0.373275	0.310614	0.532885	0.373668	0.408428	0.533263	0.518911	0.459868	0.565796	0.411658	0.478196	0.755264	0.723176	0.713681	0.664016	0.558299	0.638159
ch.9.1395144F	NA	1.13315	-4.83348	4.88284	3.86462e-05	0.0233268	2.18002	0.415094	0.590408	0.175314	0.410518	0.438024	0.438878	0.437268	0.546085	0.483264	0.323819	0.452384	0.453192	0.225875	0.351418	0.420405	0.473654	0.476779	0.511384	0.585028	0.525752	0.432016	0.762211	0.728124	0.761656	0.57163	0.661282	0.595379
ch.2.75111475F	NA	1.10274	-5.14115	6.15149	1.24323e-06	0.00227761	5.19884	0.415063	0.59036	0.175297	0.456826	0.476301	0.405358	0.472304	0.487904	0.454362	0.324201	0.468319	0.38391	0.309562	0.360639	0.381074	0.598006	0.556261	0.492047	0.500328	0.4872	0.460872	0.726624	0.702784	0.662564	0.582292	0.708972	0.606373
cg07255197	DNAH17	1.41589	0.136182	8.79043	1.5928e-09	1.96583e-05	10.8137	0.425984	0.6012	0.175215	0.604737	0.701189	0.816407	0.759567	0.689879	0.729331	0.1462	0.172098	0.108406	0.126006	0.161915	0.0960762	0.788074	0.757724	0.77506	0.791667	0.749183	0.89306	0.303878	0.320543	0.26414	0.466421	0.533679	0.570967
ch.3.2410502F	NA	1.10914	-4.98423	5.16913	1.76995e-05	0.0148085	2.87035	0.413923	0.588087	0.174163	0.437803	0.455716	0.336326	0.48398	0.543737	0.440008	0.321166	0.431154	0.386426	0.430184	0.357857	0.342719	0.499056	0.592754	0.562812	0.482901	0.453247	0.408454	0.777019	0.761204	0.727765	0.610425	0.556247	0.625154
ch.12.74378365R	NA	1.06927	-5.84278	5.86471	2.68291e-06	0.00405894	4.5282	0.417575	0.589947	0.172372	0.473151	0.478471	0.404493	0.521258	0.201801	0.461521	0.334591	0.484477	0.321264	0.381899	0.489453	0.458516	0.688525	0.512349	0.638628	0.605359	0.614395	0.609975	0.608612	0.560989	0.579363	0.644543	0.513042	0.503585
ch.11.1197632F	INCENP	1.06917	-6.30011	6.16394	1.20256e-06	0.00222045	5.22776	0.413008	0.58529	0.172282	0.436847	0.346765	0.402117	0.330696	0.44961	0.432301	0.396563	0.509244	0.333932	0.404396	0.459514	0.454114	0.539016	0.439378	0.486079	0.552324	0.489509	0.430872	0.773489	0.724533	0.725384	0.574574	0.628465	0.659852
ch.22.528917R	HMGXB4	1.07675	-2.60615	6.87603	1.84097e-07	0.000630222	6.84741	0.417313	0.589433	0.17212	0.440684	0.392264	0.427239	0.504197	0.534909	0.457792	0.330293	0.455824	0.326071	0.346091	0.389728	0.402665	0.610818	0.581465	0.51409	0.498031	0.577775	0.498677	0.713326	0.669547	0.684591	0.546976	0.650178	0.52772
cg08681473	COL1A1	1.12839	-2.36152	6.35141	7.30199e-07	0.00166243	5.66069	0.423246	0.594794	0.171549	0.552071	0.593602	0.554399	0.669082	0.60518	0.557401	0.208342	0.318267	0.225952	0.215679	0.334734	0.244238	0.67674	0.627004	0.63486	0.626683	0.603347	0.678341	0.489029	0.449273	0.48598	0.610994	0.660954	0.594325
ch.7.2184863F	CUX1	1.10198	-4.70173	5.86993	2.64548e-06	0.0040283	4.54048	0.418747	0.589788	0.171041	0.482921	0.413364	0.421231	0.350311	0.432793	0.454469	0.339981	0.443838	0.404763	0.388298	0.541174	0.351825	0.509055	0.506188	0.623894	0.55254	0.579995	0.375876	0.757951	0.68893	0.696307	0.533008	0.679814	0.5739
cg10122877	C4orf19	1.04422	-2.54065	5.42575	8.80157e-06	0.00957747	3.48611	0.415239	0.586172	0.170933	0.496002	0.504199	0.368494	0.478099	0.530924	0.475213	0.349912	0.351545	0.396644	0.358656	0.334847	0.338339	0.552396	0.533407	0.523384	0.485199	0.51053	0.408927	0.649594	0.641948	0.664734	0.707691	0.68218	0.674075
ch.15.465126R	NA	1.11201	-4.32238	5.40707	9.26e-06	0.00991528	3.44142	0.417379	0.587856	0.170477	0.393695	0.459178	0.32099	0.487949	0.5146	0.41092	0.363469	0.479022	0.437151	0.366617	0.454224	0.320735	0.493942	0.537637	0.501011	0.5215	0.479465	0.316881	0.790117	0.727304	0.759989	0.657533	0.641981	0.626913
cg04359558	LITAF	1.37334	1.49826	6.85123	1.96357e-07	0.000653124	6.7922	0.424741	0.593938	0.169197	0.544392	0.757224	0.869114	0.823517	0.612078	0.709714	0.161496	0.127997	0.071589	0.135026	0.186325	0.0984202	0.852727	0.709453	0.834423	0.882086	0.733607	0.843057	0.24952	0.237086	0.261885	0.393428	0.562501	0.567485
cg15084470	SNRNP40	1.10011	-0.341384	6.19676	1.10174e-06	0.0021331	5.30386	0.421972	0.590976	0.169004	0.635935	0.556684	0.623709	0.570499	0.607983	0.617846	0.280586	0.287891	0.199489	0.266982	0.18475	0.231308	0.731286	0.626791	0.610991	0.721642	0.584417	0.680782	0.444522	0.475717	0.44174	0.542607	0.620236	0.61098
cg10093739	SCRN2	1.091	-3.04263	13.33	1.29654e-13	1.52018e-08	17.8798	0.419902	0.587726	0.167824	0.298948	0.276202	0.234616	0.262156	0.345036	0.403565	0.462291	0.558467	0.654491	0.546753	0.491012	0.505286	0.491323	0.547949	0.494162	0.501858	0.488544	0.368129	0.710913	0.674425	0.739939	0.711526	0.662235	0.661705
ch.1.1392349R	NA	1.05067	-4.49397	5.39565	9.552e-06	0.0101354	3.41409	0.416419	0.584194	0.167775	0.474192	0.456203	0.38317	0.448298	0.474194	0.437776	0.371132	0.463271	0.302862	0.443653	0.403719	0.338559	0.527399	0.496497	0.521148	0.574155	0.440571	0.395488	0.775668	0.707712	0.732915	0.641558	0.618224	0.57899
ch.X.258064R	SYAP1	1.05907	-3.62112	5.09175	2.18569e-05	0.0170278	2.68403	0.42127	0.588497	0.167228	0.44747	0.483229	0.479264	0.559467	0.603074	0.510272	0.339394	0.346542	0.384245	0.279012	0.302426	0.32084	0.549786	0.607467	0.549798	0.534604	0.569322	0.466514	0.686616	0.670256	0.68109	0.513825	0.656906	0.575785
cg12636882	HTT	1.02251	-1.85432	7.31179	6e-08	0.000273118	7.80249	0.4204	0.586808	0.166408	0.493868	0.483947	0.473355	0.522596	0.567868	0.538331	0.30198	0.38513	0.344433	0.287338	0.357833	0.28812	0.591323	0.585086	0.588605	0.547753	0.582718	0.62576	0.542749	0.542607	0.535633	0.645261	0.657527	0.59667
cg04975611	SQSTM1	1.02373	4.58878	5.29222	1.26566e-05	0.0119381	3.16618	0.419276	0.585626	0.16635	0.445647	0.415988	0.588298	0.548232	0.519043	0.520854	0.30089	0.26697	0.386056	0.381045	0.364405	0.293883	0.553636	0.584283	0.597801	0.697982	0.530321	0.437344	0.529113	0.626084	0.665115	0.505317	0.647442	0.653072
cg15994604	EHF	1.04148	-5.40491	6.39857	6.44404e-07	0.00154195	5.76889	0.415333	0.580607	0.165274	0.35703	0.296718	0.316858	0.351088	0.390016	0.403976	0.330481	0.509901	0.607912	0.480497	0.453718	0.485798	0.45099	0.515037	0.400043	0.443051	0.455447	0.384297	0.674399	0.724097	0.737229	0.762665	0.746804	0.673227
ch.19.931611R	NA	1.08008	-2.73044	5.96329	2.0581e-06	0.00331697	4.75974	0.420722	0.585429	0.164707	0.370246	0.379805	0.309043	0.468529	0.507692	0.382821	0.364284	0.52007	0.455907	0.401537	0.451619	0.437118	0.524835	0.560907	0.501348	0.473519	0.435058	0.308082	0.784114	0.733939	0.74039	0.650215	0.680867	0.631878
ch.9.2265413R	NA	0.992513	-4.17117	4.65155	7.2607e-05	0.0345008	1.62139	0.416981	0.58167	0.164689	0.296993	0.323231	0.467164	0.501512	0.568633	0.464383	0.416308	0.438147	0.410726	0.366609	0.394565	0.355496	0.572331	0.512717	0.409273	0.671947	0.523902	0.529546	0.718526	0.6834	0.687216	0.576305	0.627063	0.467811
cg21559386	HNF4A	0.97149	-5.22728	7.07	1.11449e-07	0.000431974	7.27613	0.418048	0.582121	0.164073	0.367999	0.385069	0.443204	0.403036	0.436853	0.526443	0.505778	0.396971	0.294964	0.431875	0.450735	0.373645	0.538461	0.630987	0.599286	0.609443	0.665381	0.632588	0.554934	0.546994	0.595392	0.468999	0.604651	0.538337
ch.16.940898F	FUS	1.02397	-5.68802	5.45327	8.1673e-06	0.00907684	3.55191	0.419654	0.583151	0.163497	0.390622	0.401501	0.419173	0.417788	0.523851	0.457129	0.341005	0.55066	0.282373	0.456372	0.408739	0.386639	0.530985	0.530529	0.569903	0.454517	0.5282	0.507423	0.698987	0.672703	0.779672	0.593056	0.595074	0.536765
ch.22.533187F	NA	0.992032	-5.32053	5.48038	7.58762e-06	0.00857845	3.61666	0.418117	0.58107	0.162952	0.431243	0.449002	0.437193	0.353944	0.499542	0.484269	0.39987	0.457567	0.498862	0.279459	0.352576	0.373884	0.604952	0.467445	0.514309	0.469532	0.489345	0.517619	0.738928	0.668686	0.72311	0.60662	0.557838	0.614458
ch.2.200609314R	NA	1.04335	-7.06412	5.06401	2.3575e-05	0.0177261	2.61717	0.416025	0.578228	0.162203	0.453539	0.269985	0.353661	0.35196	0.418253	0.381863	0.371532	0.472029	0.532144	0.362187	0.609388	0.415759	0.471194	0.449635	0.433881	0.485822	0.363585	0.352299	0.795067	0.749234	0.773823	0.761704	0.668651	0.633844
ch.12.2890353F	NA	1.02404	-5.37106	4.89179	3.77143e-05	0.0229892	2.20162	0.42125	0.582854	0.161604	0.469093	0.289954	0.363436	0.583419	0.512573	0.442418	0.313586	0.482754	0.400581	0.460636	0.395221	0.341324	0.543537	0.469366	0.561204	0.450487	0.484997	0.46699	0.701398	0.734429	0.719543	0.693829	0.619751	0.548713
ch.8.2599852F	NA	1.05664	-5.59098	4.57341	8.98189e-05	0.0387578	1.43278	0.419519	0.580866	0.161347	0.376947	0.461584	0.314374	0.298128	0.464919	0.411993	0.382093	0.659655	0.434877	0.263764	0.459125	0.506773	0.543034	0.409872	0.472319	0.474213	0.422046	0.429599	0.773102	0.781137	0.783064	0.659539	0.5949	0.627572
ch.14.1824732F	KLC1	0.988215	-4.44684	5.5638	6.0506e-06	0.00727615	3.81559	0.419637	0.580816	0.16118	0.480716	0.399518	0.422456	0.439544	0.450609	0.453429	0.276123	0.360155	0.410238	0.469549	0.410261	0.463042	0.549221	0.489905	0.553505	0.55812	0.50245	0.438303	0.721714	0.649379	0.741317	0.532379	0.658143	0.575361
ch.1.1603567F	NA	0.989837	-5.03789	6.03598	1.6934e-06	0.00286479	4.92983	0.419306	0.579811	0.160505	0.371861	0.40432	0.346926	0.43588	0.50003	0.45754	0.434635	0.463173	0.487043	0.378143	0.392035	0.36009	0.437017	0.558023	0.532966	0.482006	0.461126	0.472904	0.736303	0.723768	0.72936	0.599584	0.64125	0.583424
cg07714276	RREB1	0.985248	1.76658	6.29026	8.58942e-07	0.00180645	5.51995	0.422389	0.582667	0.160278	0.437872	0.424316	0.304022	0.503327	0.477637	0.486546	0.38241	0.536792	0.411094	0.347733	0.404445	0.35248	0.575248	0.592111	0.540472	0.548868	0.525189	0.554994	0.524743	0.653863	0.50245	0.654346	0.629565	0.690157
ch.16.82520294R	NA	1.03239	-5.61906	5.42726	8.76562e-06	0.00956053	3.48971	0.415911	0.575869	0.159958	0.404517	0.308828	0.298348	0.295589	0.418626	0.406033	0.424116	0.553836	0.563557	0.394425	0.495205	0.427847	0.416774	0.368787	0.447946	0.528648	0.417133	0.328187	0.774319	0.753711	0.818671	0.777283	0.64302	0.635945
ch.6.1693624F	NA	1.02841	-1.86555	5.07704	2.27519e-05	0.0174071	2.64857	0.427731	0.587401	0.15967	0.466578	0.516526	0.486602	0.622075	0.604375	0.52376	0.271562	0.327165	0.358418	0.290095	0.394235	0.27138	0.633674	0.603356	0.586667	0.619604	0.574417	0.535305	0.627395	0.607533	0.633155	0.534513	0.50792	0.585274
cg15193179	NA	0.956083	-5.43477	5.12946	1.97213e-05	0.0159745	2.77485	0.416172	0.575779	0.159607	0.474525	0.362669	0.363958	0.327043	0.442088	0.447933	0.426024	0.422551	0.442794	0.453926	0.397352	0.433207	0.532229	0.399882	0.48002	0.524712	0.449326	0.390288	0.678591	0.705774	0.626153	0.78571	0.690272	0.646396
cg06465076	CAST	1.05032	1.68288	4.8089	4.72831e-05	0.0265439	2.00144	0.427137	0.586512	0.159375	0.596676	0.577457	0.521392	0.581547	0.616656	0.583008	0.309365	0.368648	0.288323	0.200686	0.278272	0.20361	0.594135	0.740004	0.67056	0.560725	0.48973	0.662683	0.463981	0.428861	0.467717	0.675534	0.6794	0.604812
ch.12.50831229F	NA	1.0004	-6.36616	4.64843	7.32263e-05	0.0345849	1.61386	0.41673	0.575735	0.159006	0.437119	0.281137	0.298678	0.30795	0.303866	0.417032	0.398468	0.592589	0.495098	0.485531	0.439539	0.543751	0.265985	0.429357	0.514033	0.541056	0.505168	0.357851	0.784251	0.746902	0.788657	0.715912	0.747689	0.511965
ch.16.2072386R	NA	0.977884	-4.55784	4.98636	2.91374e-05	0.0202449	2.4299	0.420019	0.578915	0.158896	0.566636	0.362162	0.420693	0.458198	0.383818	0.471808	0.41519	0.465759	0.45372	0.291648	0.396076	0.354525	0.503377	0.54604	0.438079	0.538528	0.47559	0.429342	0.729661	0.72535	0.735066	0.619036	0.61722	0.589694
ch.7.3273938R	NA	0.986333	-5.41565	4.46123	0.000121847	0.0456801	1.16228	0.422031	0.580563	0.158532	0.423709	0.390894	0.481025	0.466916	0.568605	0.469953	0.399567	0.456532	0.447951	0.279262	0.339779	0.340176	0.527728	0.51258	0.586636	0.49085	0.384408	0.51018	0.755242	0.665161	0.701769	0.621785	0.644471	0.565943
ch.4.111469F	NA	0.98938	-5.89966	4.42656	0.000133872	0.0484459	1.07879	0.417756	0.575982	0.158225	0.453035	0.46602	0.375262	0.417285	0.489123	0.446843	0.362332	0.452364	0.310292	0.41084	0.423999	0.405681	0.519182	0.554235	0.397014	0.475833	0.528663	0.466304	0.771909	0.734818	0.815313	0.577463	0.527162	0.543883
ch.12.17725596F	NA	1.03525	-4.7258	4.91762	3.51474e-05	0.0224883	2.26401	0.415654	0.573495	0.157841	0.236271	0.402409	0.327117	0.349269	0.372369	0.381846	0.364496	0.498041	0.585527	0.448029	0.552511	0.469956	0.481874	0.371134	0.391469	0.45069	0.517926	0.353179	0.782687	0.790536	0.859573	0.712956	0.61832	0.551598
cg06462220	PPP1R18	1.06396	-4.30281	6.06855	1.55191e-06	0.00273301	5.00584	0.424407	0.581959	0.157552	0.369202	0.272573	0.24066	0.311171	0.429168	0.374803	0.363662	0.649289	0.553542	0.446759	0.585785	0.496276	0.51262	0.355614	0.449871	0.457855	0.521654	0.299779	0.726275	0.732539	0.776851	0.691538	0.765252	0.693663
ch.11.1434436R	MRPL21	0.989686	-4.89003	4.6245	7.81572e-05	0.036034	1.55609	0.420917	0.5784	0.157483	0.481163	0.362637	0.337153	0.503117	0.485323	0.479772	0.417951	0.427657	0.428876	0.30136	0.371486	0.454513	0.379983	0.435583	0.555111	0.544639	0.52699	0.468033	0.772569	0.680372	0.771153	0.639151	0.634802	0.532413
cg03139489	NA	0.966195	4.14751	4.65728	7.14817e-05	0.0342437	1.63524	0.423233	0.580626	0.157393	0.42034	0.503709	0.380628	0.325751	0.457235	0.540379	0.368856	0.401385	0.39627	0.359414	0.539657	0.385173	0.599533	0.693	0.520551	0.543562	0.608713	0.65772	0.393622	0.656458	0.66554	0.611536	0.485412	0.53186
cg03391426	MAP7D1	0.962255	3.43208	5.99363	1.89707e-06	0.00314387	4.83082	0.420198	0.577582	0.157383	0.42408	0.460001	0.361095	0.443108	0.483076	0.452019	0.383603	0.425089	0.385784	0.391043	0.429018	0.404462	0.5031	0.505045	0.474159	0.548091	0.498635	0.435167	0.714225	0.685802	0.770448	0.600192	0.566805	0.629309
ch.17.75722220R	NA	0.958455	-4.94147	5.44091	8.44632e-06	0.00932066	3.52236	0.420781	0.577973	0.157191	0.418345	0.487177	0.434956	0.478538	0.428512	0.455255	0.429412	0.460452	0.396982	0.301928	0.389819	0.367999	0.494933	0.539751	0.501483	0.505844	0.491649	0.45425	0.744068	0.724676	0.670459	0.620475	0.629416	0.558667
ch.20.437154R	NA	0.98402	-6.57875	5.39179	9.65292e-06	0.0101506	3.40484	0.425705	0.58242	0.156715	0.416625	0.351653	0.418597	0.41448	0.581282	0.461264	0.445242	0.523103	0.26867	0.350099	0.476534	0.400909	0.523283	0.641507	0.540536	0.501776	0.568446	0.465394	0.659076	0.670594	0.663592	0.573841	0.597405	0.583588
ch.17.1996417R	NA	0.997294	-3.96301	7.15605	8.93248e-08	0.000367482	7.46451	0.426213	0.582789	0.156576	0.433691	0.368387	0.310047	0.445622	0.499109	0.441604	0.422066	0.387888	0.457159	0.49496	0.409719	0.444305	0.525764	0.584466	0.570805	0.508442	0.526342	0.404439	0.725688	0.64734	0.618502	0.610388	0.656391	0.614898
ch.1.3577855R	NA	0.943661	-3.69962	6.57831	4.01e-07	0.00107462	6.17862	0.423586	0.578759	0.155173	0.384164	0.487829	0.47506	0.393089	0.447784	0.492717	0.413935	0.370499	0.451396	0.405455	0.372337	0.388764	0.505576	0.552179	0.584917	0.581124	0.529226	0.438526	0.694873	0.664803	0.668196	0.614168	0.595527	0.515989
ch.21.825836R	NA	0.986273	-4.12836	4.88033	3.89118e-05	0.0233967	2.17396	0.422286	0.57737	0.155084	0.387364	0.501449	0.414463	0.421564	0.521855	0.423496	0.325144	0.483421	0.392135	0.394987	0.378087	0.423466	0.514333	0.513082	0.474709	0.438165	0.467569	0.388647	0.762042	0.692682	0.779334	0.693864	0.626458	0.57756
cg17377263	RHOBTB1	0.981622	4.4365	4.60136	8.32396e-05	0.0373579	1.50023	0.424237	0.5793	0.155063	0.374463	0.521135	0.484474	0.474044	0.512604	0.510765	0.361723	0.34653	0.453881	0.414931	0.374948	0.261346	0.475433	0.526366	0.523366	0.720867	0.484434	0.508721	0.734262	0.746575	0.625653	0.504793	0.556479	0.544652
cg06747543	ELL	0.923559	-5.10043	7.11464	9.93519e-08	0.000399384	7.37399	0.422959	0.577498	0.15454	0.408391	0.490999	0.380954	0.373251	0.447258	0.491894	0.362937	0.437369	0.458756	0.372778	0.407932	0.442985	0.511555	0.478643	0.506395	0.611205	0.538591	0.59002	0.648596	0.557731	0.531095	0.65771	0.661846	0.636592
ch.17.480931F	NA	1.0104	-6.68364	4.46989	0.000119014	0.0451282	1.18316	0.421016	0.575009	0.153993	0.239154	0.392108	0.331837	0.392792	0.285513	0.392829	0.494862	0.52665	0.634412	0.482096	0.455662	0.424276	0.46741	0.361501	0.512689	0.55605	0.485281	0.3185	0.834891	0.754835	0.7939	0.531207	0.657316	0.626532
ch.12.2515819F	NA	0.965852	-3.25471	6.31574	8.02721e-07	0.00172928	5.57864	0.426366	0.580149	0.153783	0.364949	0.440796	0.409342	0.428255	0.512101	0.470138	0.397145	0.508417	0.349521	0.424254	0.373945	0.437526	0.448049	0.588186	0.592208	0.593142	0.553386	0.407745	0.684794	0.661989	0.708958	0.572836	0.628802	0.521692
cg05146536	NA	0.913813	-6.10812	5.99882	1.87086e-06	0.00311489	4.84295	0.422703	0.57623	0.153527	0.431307	0.453108	0.456046	0.422839	0.372177	0.465735	0.36873	0.528697	0.375054	0.41681	0.348721	0.433211	0.512769	0.514251	0.596013	0.471689	0.563054	0.458281	0.692995	0.637444	0.650753	0.580534	0.663712	0.573261
cg21135560	EPPK1	0.971418	2.93281	6.31899	7.95805e-07	0.00172791	5.58614	0.427675	0.58111	0.153436	0.407726	0.543271	0.548493	0.542193	0.632804	0.538911	0.353189	0.379475	0.209841	0.248715	0.413665	0.313813	0.644379	0.667011	0.669923	0.639511	0.502034	0.704062	0.435139	0.565432	0.528856	0.514318	0.602451	0.500206
cg18780288	XPNPEP1	1.12217	-0.923247	5.9984	1.87294e-06	0.00311489	4.84198	0.435106	0.588246	0.15314	0.632249	0.689844	0.773446	0.774642	0.664139	0.665392	0.17584	0.223938	0.132382	0.151498	0.197168	0.140733	0.725511	0.693913	0.734893	0.701116	0.636441	0.822218	0.374606	0.397042	0.338784	0.51315	0.57709	0.544189
ch.2.42601115R	NA	0.995964	-5.01896	4.5367	9.92509e-05	0.040656	1.34422	0.4307	0.583831	0.153131	0.499082	0.531443	0.493637	0.58563	0.636085	0.498612	0.330391	0.470383	0.297311	0.292753	0.294092	0.238983	0.635302	0.556528	0.583753	0.522752	0.501829	0.471386	0.694021	0.616621	0.569214	0.628408	0.594836	0.631325
ch.5.28120096R	NA	1.13167	-5.30199	5.11949	2.02648e-05	0.01633	2.75084	0.420806	0.573659	0.152853	0.300434	0.334681	0.15694	0.232547	0.423642	0.326977	0.34079	0.671115	0.655897	0.575553	0.568193	0.462896	0.37045	0.304497	0.36582	0.40628	0.457383	0.195485	0.887078	0.85365	0.815583	0.768513	0.736746	0.72242
cg05955436	RRBP1	1.05205	-1.44558	6.92851	1.60655e-07	0.000570626	6.96396	0.433748	0.586309	0.152561	0.574466	0.65816	0.716175	0.710094	0.636699	0.628304	0.209845	0.245965	0.165416	0.196193	0.272498	0.19116	0.690957	0.667386	0.68043	0.69886	0.665298	0.7358	0.383448	0.437932	0.415683	0.520677	0.613369	0.525869
ch.4.1889364R	EIF4E	0.961501	-3.22573	5.09456	2.16903e-05	0.0169413	2.69079	0.427149	0.579396	0.152248	0.422121	0.417582	0.324933	0.504826	0.61226	0.48669	0.373037	0.479406	0.383818	0.386528	0.409301	0.325282	0.51645	0.523691	0.505638	0.579793	0.538803	0.484255	0.643294	0.711265	0.724987	0.61102	0.60381	0.509751
ch.19.1787100F	NA	0.966539	-4.21226	5.39318	9.6164e-06	0.0101506	3.40818	0.426697	0.578661	0.151964	0.453274	0.314671	0.430653	0.446319	0.434183	0.468085	0.348889	0.488393	0.509124	0.447556	0.385432	0.393782	0.522353	0.512257	0.473736	0.60816	0.547331	0.362896	0.729391	0.684851	0.737179	0.643904	0.540993	0.580878
ch.11.319992F	NA	0.936468	-3.1845	4.55445	9.45749e-05	0.0396266	1.38702	0.425171	0.576959	0.151788	0.366553	0.483469	0.41192	0.456377	0.507778	0.443368	0.44195	0.404531	0.323928	0.434365	0.437654	0.390157	0.487534	0.582392	0.585547	0.548168	0.499778	0.303009	0.677883	0.678087	0.753529	0.675026	0.523509	0.609045
ch.17.1131311F	NA	0.938778	-4.2334	5.07772	2.27099e-05	0.0174033	2.6502	0.425972	0.577303	0.151332	0.439253	0.438944	0.309532	0.309876	0.492925	0.472025	0.441183	0.472323	0.397421	0.39876	0.449594	0.489822	0.552522	0.548697	0.493001	0.577383	0.494596	0.425917	0.666064	0.672668	0.739211	0.632363	0.555563	0.569654
ch.6.3068315F	ARID1B	0.942605	-5.059	4.78158	5.09401e-05	0.0279971	1.93545	0.42356	0.574806	0.151246	0.433011	0.316344	0.388579	0.469778	0.427254	0.436304	0.407491	0.468759	0.406326	0.439822	0.473537	0.415513	0.336788	0.475761	0.501364	0.541029	0.569781	0.326652	0.745769	0.691523	0.774858	0.698624	0.650593	0.58493
cg04124888	CAPZB	0.90266	3.562	4.76025	5.39903e-05	0.0291383	1.88394	0.423975	0.575219	0.151245	0.514271	0.407065	0.371574	0.531713	0.421112	0.47266	0.46399	0.283522	0.366982	0.489619	0.382092	0.383094	0.469165	0.588247	0.600091	0.559727	0.494656	0.479546	0.710743	0.664799	0.581225	0.653432	0.591537	0.509464
cg21156912	TBCD	1.11708	-3.11224	5.48199	7.55453e-06	0.00857845	3.6205	0.421368	0.572567	0.151199	0.320459	0.264054	0.123544	0.276356	0.339008	0.324515	0.389691	0.663185	0.723158	0.565124	0.533324	0.534	0.31304	0.354581	0.359492	0.403531	0.376223	0.199132	0.783506	0.816745	0.814722	0.866559	0.811705	0.771568
cg05621131	UBXN1	0.93552	4.36335	4.69788	6.39957e-05	0.032169	1.73329	0.423373	0.574529	0.151157	0.432682	0.551427	0.404031	0.411916	0.421978	0.534848	0.406521	0.423301	0.332609	0.436259	0.39193	0.332972	0.60575	0.710816	0.529201	0.618959	0.496404	0.813607	0.583723	0.485118	0.44644	0.602999	0.588506	0.41283
ch.12.2105166R	NA	0.918196	-4.65261	6.12479	1.33516e-06	0.0024177	5.13679	0.426331	0.577083	0.150752	0.518346	0.516163	0.368237	0.447776	0.370889	0.503652	0.383398	0.431758	0.471911	0.428009	0.355172	0.320665	0.560661	0.451582	0.508367	0.561886	0.547707	0.541035	0.698715	0.632228	0.613431	0.632872	0.583433	0.593078
cg15675456	IFFO2	0.946669	-2.68422	6.92572	1.61821e-07	0.000570626	6.95777	0.426101	0.576808	0.150707	0.40143	0.368959	0.276588	0.451661	0.469964	0.427469	0.372177	0.484941	0.542096	0.401614	0.451153	0.465158	0.485087	0.504233	0.473254	0.472864	0.514218	0.373921	0.658526	0.675393	0.705483	0.695459	0.680772	0.682488
cg26247373	R3HDM2	0.913716	2.21874	8.22503	6.1688e-09	5.45875e-05	9.70538	0.426929	0.577594	0.150665	0.500763	0.478242	0.49876	0.488529	0.47837	0.503635	0.362669	0.344275	0.306742	0.423012	0.367903	0.370246	0.635884	0.632698	0.534544	0.58004	0.565889	0.541682	0.593837	0.573349	0.621785	0.494417	0.626194	0.530805
ch.20.998519F	ZMYND8	0.931877	-4.48516	4.60701	8.19706e-05	0.0370008	1.51386	0.424815	0.575274	0.150459	0.490349	0.445388	0.280207	0.506477	0.505247	0.456818	0.373839	0.482538	0.382742	0.405647	0.365879	0.402649	0.57295	0.441974	0.437001	0.484311	0.538559	0.484124	0.697744	0.722301	0.730076	0.690933	0.574732	0.528583
cg23753610	DNAH17	1.30376	0.330196	10.3045	5.21494e-11	1.28725e-06	13.5188	0.43519	0.58555	0.15036	0.612172	0.752849	0.846082	0.771141	0.689341	0.736676	0.156619	0.158074	0.0892077	0.134023	0.161072	0.115019	0.825704	0.786033	0.810273	0.831876	0.748426	0.900883	0.294343	0.280459	0.247933	0.366997	0.469072	0.464597
ch.19.1066737F	NA	0.992751	-4.9517	5.22505	1.51977e-05	0.0134993	3.00483	0.42873	0.578802	0.150072	0.384745	0.432826	0.292504	0.508462	0.50466	0.426621	0.355737	0.551002	0.442405	0.338127	0.481415	0.426254	0.491744	0.485869	0.544831	0.581707	0.442206	0.470007	0.768951	0.729197	0.750384	0.566592	0.594381	0.51975
cg09173378	KCNT2	0.919339	-3.58416	6.58532	3.93657e-07	0.00106528	6.19452	0.425337	0.574566	0.149229	0.383284	0.434646	0.294728	0.292577	0.456532	0.451667	0.378588	0.472759	0.582833	0.402162	0.523067	0.431198	0.432082	0.471026	0.494503	0.489472	0.513646	0.44343	0.669164	0.655852	0.679417	0.731967	0.646863	0.667372
cg06120000	ATP6V0D1	1.03742	-4.26452	7.44396	4.28783e-08	0.000220986	8.08631	0.430247	0.579458	0.149211	0.307023	0.314284	0.142134	0.268189	0.398463	0.383011	0.473999	0.670487	0.624805	0.53882	0.507602	0.534148	0.450605	0.363828	0.476535	0.425897	0.534953	0.348041	0.733832	0.756751	0.673118	0.784489	0.705374	0.700071
cg19284277	SLC16A3	0.915618	-4.17043	6.40058	6.41e-07	0.00154161	5.77351	0.428987	0.577448	0.148461	0.485447	0.486751	0.441184	0.408514	0.558588	0.521129	0.363951	0.43439	0.408882	0.303344	0.413685	0.321983	0.515547	0.604684	0.575366	0.553379	0.549913	0.499223	0.581967	0.611033	0.614601	0.537273	0.678321	0.608074
ch.14.782543R	NA	0.936064	-6.14102	5.87163	2.63335e-06	0.0040283	4.54449	0.427667	0.575851	0.148184	0.385888	0.420803	0.34458	0.374213	0.429238	0.444739	0.451466	0.526761	0.46496	0.440998	0.381132	0.467221	0.468524	0.620118	0.572471	0.58552	0.391192	0.41352	0.750757	0.647182	0.728908	0.516527	0.641561	0.573934
ch.17.1150167F	HDAC5	0.937029	-5.24704	4.78147	5.09557e-05	0.0279971	1.93518	0.426502	0.574359	0.147857	0.467131	0.437832	0.361673	0.316447	0.561909	0.447853	0.389933	0.418511	0.431752	0.433463	0.423114	0.428403	0.386394	0.573963	0.544437	0.460468	0.4526	0.369924	0.758673	0.688496	0.76044	0.638281	0.657986	0.600643
cg12751042	CDKN1B	0.941976	-1.65996	9.65651	2.17221e-10	3.77317e-06	12.4072	0.427533	0.575175	0.147642	0.340356	0.352917	0.233384	0.295134	0.396215	0.38691	0.429089	0.574636	0.577897	0.487796	0.527625	0.528432	0.537651	0.443808	0.480975	0.415448	0.486041	0.384209	0.73565	0.673481	0.708318	0.701682	0.678994	0.65584
cg27604897	COL1A1	0.943691	-0.431608	6.65459	3.28179e-07	0.000938503	6.35118	0.432138	0.579454	0.147316	0.585144	0.593355	0.604195	0.632299	0.586775	0.591543	0.273083	0.268955	0.256217	0.261425	0.297551	0.235114	0.659781	0.638154	0.629318	0.629586	0.621533	0.668339	0.435818	0.433457	0.426623	0.563706	0.628753	0.618382
ch.9.129616782F	NA	0.916382	-4.96408	5.43263	8.63845e-06	0.0095103	3.50257	0.426829	0.574132	0.147303	0.432114	0.49093	0.390194	0.425143	0.456893	0.450052	0.39079	0.46558	0.473846	0.393507	0.338465	0.414438	0.486402	0.596229	0.528966	0.436928	0.476946	0.381261	0.730009	0.714068	0.726937	0.602234	0.609793	0.599813
ch.10.80061816F	NA	0.930772	-5.35969	4.80274	4.80841e-05	0.0267829	1.98656	0.422607	0.569803	0.147196	0.400866	0.41497	0.326001	0.363399	0.340754	0.417697	0.417235	0.566019	0.573031	0.461499	0.331571	0.458239	0.37216	0.521715	0.390815	0.395281	0.46563	0.346453	0.766893	0.796763	0.735966	0.74466	0.643347	0.657953
cg16391792	LIPC	0.905153	-2.13203	4.61895	7.93485e-05	0.036413	1.54268	0.429406	0.576313	0.146907	0.563247	0.558311	0.450686	0.527089	0.545229	0.530895	0.328116	0.414279	0.356499	0.265423	0.312969	0.300133	0.555984	0.5693	0.514299	0.523364	0.523625	0.546274	0.571049	0.595283	0.537496	0.690111	0.664797	0.624175
ch.5.696714R	NA	0.936404	-3.62886	4.95311	3.19042e-05	0.0214157	2.34966	0.430993	0.577836	0.146843	0.435325	0.449707	0.339668	0.531331	0.576626	0.473249	0.33551	0.504022	0.423102	0.349781	0.443043	0.310559	0.575178	0.482251	0.565629	0.525026	0.554349	0.452521	0.689447	0.676442	0.69145	0.585132	0.511904	0.624705
cg09682183	UNC93A	0.884919	-4.66154	6.84058	2.01878e-07	0.000664531	6.76844	0.4275	0.574015	0.146516	0.396981	0.440304	0.423575	0.463624	0.355905	0.476883	0.405484	0.508655	0.505324	0.433095	0.393781	0.326387	0.527401	0.541739	0.534168	0.537846	0.522701	0.471365	0.588805	0.669522	0.621668	0.700156	0.578455	0.59436
cg15544071	LIFR	0.90927	-4.11223	5.83683	2.89218e-06	0.00428512	4.46253	0.430903	0.57728	0.146376	0.472639	0.491806	0.449034	0.645517	0.4611	0.491053	0.336531	0.451736	0.392273	0.334128	0.300677	0.344343	0.587872	0.582406	0.549734	0.544484	0.532301	0.513989	0.570489	0.622032	0.591264	0.567057	0.650479	0.615248
ch.2.4104651R	PARD3B	0.960816	-5.43832	6.19558	1.10522e-06	0.0021331	5.30112	0.427643	0.573945	0.146302	0.385245	0.396753	0.290558	0.366007	0.454204	0.393073	0.357633	0.510143	0.492119	0.436635	0.492095	0.557252	0.455235	0.455091	0.484861	0.462112	0.474693	0.3058	0.762874	0.759898	0.784248	0.667357	0.645547	0.62963
cg25744682	TAP2	0.893664	1.87667	5.30445	1.22421e-05	0.0117527	3.19552	0.429729	0.575994	0.146266	0.544514	0.521575	0.534543	0.529901	0.585738	0.555734	0.318979	0.351304	0.357344	0.277906	0.298687	0.280521	0.570289	0.57728	0.627191	0.559411	0.535456	0.577212	0.550475	0.550576	0.49003	0.616004	0.669741	0.58827
ch.1.2582316R	NA	0.935431	-4.69346	4.96001	3.13093e-05	0.0211917	2.36631	0.430081	0.576345	0.146264	0.376552	0.452322	0.387192	0.5834	0.551677	0.430108	0.35694	0.478045	0.355862	0.396784	0.411604	0.380481	0.595493	0.526639	0.55988	0.468422	0.478379	0.430498	0.704672	0.698474	0.738135	0.58043	0.614129	0.520988
ch.17.1945262F	NA	0.930133	-4.92074	4.90113	3.67649e-05	0.0228014	2.22419	0.429128	0.57526	0.146132	0.438935	0.40771	0.428501	0.402565	0.561018	0.459126	0.330677	0.517126	0.433177	0.288133	0.472896	0.409668	0.460125	0.505099	0.54707	0.452896	0.519058	0.401429	0.694678	0.655681	0.761619	0.668745	0.619052	0.617662
cg09768970	PRKAR1B	0.872897	5.37934	4.7188	6.04493e-05	0.0309841	1.78381	0.427521	0.573183	0.145662	0.474708	0.474207	0.618151	0.36153	0.332105	0.551251	0.337163	0.356386	0.326062	0.368889	0.587447	0.342351	0.529853	0.667821	0.65722	0.63474	0.668555	0.614587	0.474733	0.462052	0.580323	0.607197	0.433013	0.5481
ch.2.2008119R	NA	0.898795	-5.4236	4.83502	4.40316e-05	0.0254318	2.06453	0.425924	0.571311	0.145387	0.389521	0.351444	0.392697	0.350351	0.582163	0.442278	0.430742	0.501083	0.436764	0.399282	0.451378	0.383385	0.516616	0.514211	0.413432	0.482399	0.495577	0.388574	0.737852	0.776469	0.688303	0.626589	0.617811	0.597893
cg17449759	NA	0.858908	-5.15715	5.7782	3.38759e-06	0.00481443	4.3242	0.428015	0.573147	0.145132	0.328565	0.456345	0.500477	0.556831	0.525775	0.488988	0.352191	0.361023	0.410458	0.3058	0.392959	0.456763	0.577014	0.545819	0.527068	0.588	0.546087	0.556243	0.508663	0.593531	0.626802	0.599553	0.622978	0.585999
cg21867850	LTK	0.871962	5.19152	4.56074	9.29697e-05	0.039283	1.40221	0.426352	0.571412	0.145061	0.481924	0.326031	0.299357	0.43428	0.504564	0.45875	0.510999	0.363825	0.403529	0.450509	0.489265	0.393189	0.466781	0.555545	0.502611	0.596096	0.404144	0.544567	0.746512	0.690131	0.628617	0.619306	0.479966	0.622671
cg10196532	RCBTB1	0.908044	-2.82581	5.13934	1.91968e-05	0.0156305	2.79865	0.425997	0.570438	0.144441	0.422229	0.405232	0.315286	0.346101	0.482283	0.425172	0.345247	0.540834	0.535118	0.424562	0.444458	0.425437	0.486149	0.461394	0.447682	0.449817	0.408266	0.369698	0.670106	0.706036	0.79704	0.694942	0.688211	0.665915
cg06342438	DNAH17	1.10842	1.04656	10.2327	6.09117e-11	1.36035e-06	13.399	0.432874	0.577046	0.144172	0.549	0.693151	0.770751	0.744423	0.635974	0.695351	0.203243	0.210956	0.13968	0.151323	0.224598	0.176036	0.756632	0.71461	0.794226	0.757893	0.705738	0.898708	0.34337	0.306506	0.274651	0.37785	0.493724	0.500641
ch.9.1009386R	PSAT1	0.901091	-5.5872	4.99193	2.86979e-05	0.0200584	2.44334	0.429527	0.573466	0.143939	0.431284	0.381898	0.408117	0.394291	0.527054	0.471121	0.384489	0.491468	0.491871	0.411281	0.378513	0.382932	0.590206	0.418964	0.594408	0.538725	0.479326	0.384173	0.642725	0.742015	0.727372	0.591697	0.556228	0.615748
cg16733714	YIPF1	0.875503	3.8938	5.24619	1.4347e-05	0.0131669	3.05564	0.42931	0.573135	0.143825	0.347469	0.443631	0.530328	0.407328	0.500275	0.505848	0.463266	0.461908	0.317805	0.46009	0.361068	0.3527	0.664067	0.520333	0.527326	0.714418	0.514809	0.493199	0.579083	0.620657	0.618761	0.588887	0.550905	0.485176
ch.17.1212751R	NA	0.921133	-4.82399	5.2567	1.3942e-05	0.0128462	3.08089	0.427969	0.571491	0.143522	0.432682	0.345315	0.315721	0.471354	0.434397	0.403591	0.349921	0.50751	0.528231	0.438911	0.475142	0.43285	0.517534	0.433543	0.479063	0.499289	0.423264	0.387376	0.777873	0.74892	0.750579	0.653792	0.601051	0.585606
ch.2.4964537R	HDLBP	0.914851	-6.04086	4.75441	5.48579e-05	0.02937	1.86981	0.427207	0.570728	0.143521	0.42915	0.377064	0.399117	0.469836	0.487951	0.44065	0.426015	0.474618	0.431183	0.410037	0.347102	0.433758	0.463407	0.561086	0.534659	0.48213	0.472902	0.388231	0.816207	0.663459	0.765456	0.52763	0.607958	0.565605
cg23296792	FBXO38	1.54329	-0.450689	5.22745	1.50987e-05	0.0134823	3.0106	0.453975	0.596951	0.142976	0.79362	0.855498	0.948742	0.917579	0.787223	0.813822	0.08414	0.0700521	0.0339872	0.0418094	0.0737099	0.0275162	0.899545	0.874613	0.866216	0.810261	0.757078	0.934196	0.160829	0.191343	0.15262	0.391349	0.541239	0.584128
cg00525597	AGRN	0.941126	-0.678809	9.78647	1.62457e-10	3.17464e-06	12.6356	0.433092	0.575784	0.142692	0.332411	0.333009	0.195596	0.329053	0.400181	0.398033	0.418313	0.575299	0.594407	0.565095	0.532844	0.522865	0.489346	0.509481	0.468673	0.500971	0.49056	0.388634	0.646198	0.674752	0.63879	0.756382	0.666536	0.679084
cg00812557	TBC1D1	1.09805	-1.94568	7.94723	1.2184e-08	8.7911e-05	9.14113	0.433637	0.576275	0.142638	0.220443	0.153368	0.0878445	0.265283	0.312011	0.305621	0.533837	0.707692	0.742353	0.632269	0.606483	0.636445	0.369433	0.417141	0.387262	0.425713	0.415249	0.28198	0.800637	0.81561	0.827116	0.775153	0.731219	0.668787
cg17106450	NA	0.910744	6.00427	4.75979	5.40584e-05	0.0291415	1.88282	0.432334	0.574919	0.142585	0.441526	0.387881	0.371105	0.46885	0.392004	0.423256	0.301299	0.409255	0.397002	0.602807	0.552264	0.440766	0.62125	0.515395	0.619962	0.708247	0.418689	0.462678	0.704233	0.536263	0.481852	0.651073	0.52333	0.656059
cg03557445	LINC00312	0.859916	3.91431	5.16163	1.80649e-05	0.0150431	2.85231	0.428885	0.57133	0.142445	0.447175	0.342825	0.44424	0.388812	0.438404	0.479841	0.416085	0.518444	0.454076	0.338454	0.413546	0.464719	0.639562	0.435661	0.584001	0.51966	0.467987	0.524647	0.576475	0.728469	0.584934	0.532578	0.646439	0.615546
cg16799805	RFX1	0.878396	4.41054	4.50015	0.000109621	0.0433125	1.25608	0.432296	0.573977	0.141681	0.365793	0.489615	0.453949	0.680945	0.421705	0.479097	0.33581	0.463361	0.36894	0.297891	0.436191	0.394251	0.510069	0.588883	0.626993	0.563288	0.624017	0.49868	0.58429	0.65434	0.555165	0.470235	0.680632	0.531132
cg04593859	FOXK2	0.869483	-3.50091	8.84316	1.40686e-09	1.83281e-05	10.9143	0.431643	0.573262	0.141619	0.342171	0.357963	0.34231	0.373964	0.486958	0.475328	0.437589	0.487145	0.5072	0.495196	0.4128	0.461091	0.497343	0.535862	0.479069	0.582421	0.56698	0.503412	0.646091	0.611796	0.616815	0.59455	0.618007	0.626798
cg06988897	PIEZO1	0.882668	-2.20501	4.51785	0.000104473	0.0420218	1.29874	0.43408	0.57499	0.14091	0.548724	0.561477	0.514465	0.577908	0.562619	0.520005	0.292243	0.408725	0.367404	0.308845	0.301418	0.245122	0.566758	0.571534	0.563015	0.507243	0.505216	0.505583	0.633464	0.569255	0.626592	0.601015	0.618313	0.631891
cg26205890	ACOX1	0.879986	-3.6313	5.30048	1.23753e-05	0.0117527	3.18599	0.431647	0.572517	0.14087	0.4619	0.560665	0.595672	0.519959	0.404399	0.507024	0.388581	0.457555	0.329933	0.310086	0.342847	0.301146	0.729496	0.696404	0.687261	0.518314	0.482697	0.577135	0.577162	0.566211	0.618159	0.449349	0.495213	0.472801
cg02806733	ITM2C	0.814929	4.04389	4.74464	5.63387e-05	0.0297233	1.84621	0.428146	0.56833	0.140184	0.468808	0.51766	0.453714	0.394642	0.481885	0.509212	0.292157	0.408851	0.400805	0.32488	0.459243	0.425896	0.577101	0.459275	0.544845	0.500628	0.482721	0.700832	0.509075	0.576112	0.646414	0.601817	0.606524	0.614615
ch.8.419879R	NA	0.918366	-3.24613	4.65929	7.10925e-05	0.0341619	1.64008	0.437806	0.577971	0.140166	0.404392	0.492319	0.433504	0.635183	0.650514	0.474017	0.343751	0.471835	0.264095	0.282431	0.441839	0.359787	0.550651	0.598131	0.595578	0.562168	0.568814	0.459621	0.646587	0.601658	0.591093	0.604416	0.629149	0.527791
cg10237442	NA	0.906831	-5.30175	4.88117	3.88223e-05	0.0233729	2.17599	0.429687	0.569548	0.139861	0.394694	0.242126	0.177143	0.361113	0.508984	0.389182	0.438118	0.513442	0.58743	0.499431	0.487643	0.556944	0.455515	0.327157	0.398565	0.455348	0.424526	0.448437	0.761609	0.66747	0.717457	0.732288	0.725477	0.720725
ch.3.344014F	NA	0.873283	-4.65014	5.08025	2.25538e-05	0.0173916	2.6563	0.431533	0.571357	0.139825	0.467309	0.379821	0.414257	0.379126	0.498616	0.443894	0.428174	0.41107	0.393382	0.375836	0.465353	0.521553	0.647318	0.529639	0.498682	0.634601	0.421199	0.49204	0.754258	0.614214	0.682608	0.538805	0.54194	0.500983
ch.19.11524367R	NA	0.854205	-5.60829	5.10787	2.0917e-05	0.0165429	2.72286	0.429224	0.569008	0.139784	0.455767	0.457706	0.380855	0.32206	0.445575	0.476633	0.478118	0.364327	0.51604	0.409566	0.3641	0.479943	0.491412	0.501931	0.573979	0.48019	0.480732	0.428278	0.756806	0.597863	0.728919	0.605329	0.628857	0.553801
cg06363243	IFT140	0.902651	3.35743	5.1034	2.11734e-05	0.0167175	2.7121	0.433859	0.57353	0.139671	0.593892	0.60876	0.524481	0.658553	0.515641	0.573947	0.410714	0.28474	0.196706	0.217437	0.300288	0.321146	0.757723	0.640304	0.702169	0.46423	0.684548	0.678724	0.402123	0.545315	0.385881	0.566627	0.524075	0.530638
cg12338137	TNS1	0.85984	3.38592	4.53408	9.99609e-05	0.0407681	1.3379	0.42838	0.567559	0.13918	0.41657	0.399123	0.296445	0.351739	0.502611	0.446102	0.35141	0.427654	0.544624	0.573513	0.364898	0.465867	0.521049	0.442517	0.45766	0.406056	0.470426	0.417248	0.642714	0.743443	0.671059	0.736051	0.566283	0.736207
ch.20.230983F	NA	0.846492	-5.17671	6.29375	8.51e-07	0.00179783	5.528	0.431523	0.57021	0.138687	0.406879	0.459993	0.423173	0.428622	0.4843	0.469049	0.35873	0.494628	0.425679	0.388859	0.46749	0.370877	0.553891	0.476325	0.549634	0.530061	0.491252	0.509948	0.659497	0.688993	0.706014	0.513836	0.59382	0.569252
cg04919234	FBXL4	0.840622	-3.26139	4.90465	3.64133e-05	0.0226795	2.23269	0.430124	0.568684	0.138561	0.447923	0.371453	0.432009	0.414906	0.59055	0.459601	0.393726	0.388215	0.406948	0.455423	0.387894	0.412835	0.492211	0.525561	0.519244	0.477275	0.43503	0.453551	0.69475	0.679901	0.714973	0.61007	0.664041	0.557601
cg06392753	IL1R1	1.023	0.849681	5.66957	4.54337e-06	0.00605347	4.06701	0.438123	0.576145	0.138021	0.624767	0.66445	0.828615	0.794271	0.685319	0.672541	0.195702	0.171128	0.100432	0.166703	0.212255	0.141299	0.763583	0.704878	0.731998	0.745367	0.599908	0.857909	0.347405	0.419745	0.300818	0.424065	0.514867	0.503194
cg26918756	S1PR5	0.93183	-0.870377	4.9302	3.39622e-05	0.0221531	2.29436	0.440345	0.578161	0.137816	0.321674	0.213046	0.189893	0.248487	0.273818	0.431745	0.510244	0.61245	0.658885	0.606062	0.617135	0.600698	0.497588	0.526689	0.549737	0.603805	0.621127	0.462908	0.635467	0.628041	0.625201	0.61749	0.576176	0.5937
cg03511957	NA	0.845651	2.46615	4.71616	6.08867e-05	0.0311742	1.77743	0.431358	0.569143	0.137785	0.472919	0.505514	0.391117	0.532998	0.518823	0.502272	0.354105	0.425105	0.442377	0.32216	0.364097	0.344805	0.562797	0.533174	0.559705	0.487903	0.498631	0.573313	0.559459	0.605445	0.527547	0.789096	0.548105	0.584534
ch.1.2344685R	NA	0.867879	-5.40061	5.47634	7.67126e-06	0.00864851	3.60702	0.433776	0.571084	0.137308	0.349502	0.414126	0.405915	0.393671	0.496674	0.455481	0.320468	0.527381	0.507224	0.467028	0.481124	0.386714	0.461599	0.493041	0.580615	0.51312	0.483497	0.467674	0.681424	0.633687	0.69532	0.718808	0.537862	0.586364
ch.22.740407F	NA	0.847217	-5.0243	4.55653	9.40404e-05	0.0395556	1.39205	0.431143	0.568373	0.13723	0.467254	0.515418	0.383678	0.359796	0.434157	0.470887	0.418356	0.548725	0.434288	0.288178	0.439447	0.413532	0.50881	0.412889	0.437564	0.522721	0.502678	0.454701	0.675736	0.725408	0.735825	0.628045	0.575171	0.640931
cg09397716	SAMD4A	0.822152	2.82296	4.70047	6.35472e-05	0.032059	1.73953	0.431909	0.568572	0.136663	0.468356	0.474682	0.532696	0.426309	0.419289	0.517134	0.428249	0.421984	0.422709	0.337095	0.397104	0.337297	0.569936	0.575927	0.485707	0.685755	0.468193	0.487599	0.500193	0.523446	0.622727	0.675853	0.662099	0.565427
cg15853028	NA	0.863519	-2.65922	4.81103	4.70085e-05	0.0264773	2.00659	0.436667	0.572994	0.136327	0.533993	0.511424	0.478498	0.599714	0.561562	0.514334	0.302743	0.437144	0.366361	0.317441	0.335507	0.281281	0.60588	0.584285	0.563989	0.573511	0.537925	0.515331	0.542598	0.550623	0.458176	0.67378	0.666231	0.6036
ch.10.2774258R	NA	0.836174	-5.58366	6.37557	6.84892e-07	0.00161412	5.71615	0.434367	0.570439	0.136072	0.340049	0.460699	0.325468	0.47619	0.361287	0.452174	0.4807	0.49955	0.438048	0.405327	0.530293	0.442624	0.516991	0.489251	0.635499	0.564536	0.548244	0.514982	0.594911	0.649678	0.613217	0.547921	0.6474	0.522643
ch.17.45797972F	NA	0.864752	-5.08779	5.31556	1.18775e-05	0.0117027	3.22218	0.436168	0.572078	0.13591	0.39885	0.398132	0.400788	0.57877	0.525314	0.466472	0.359288	0.521879	0.423337	0.35956	0.402817	0.398803	0.550288	0.551921	0.53277	0.545791	0.499453	0.502576	0.68178	0.669892	0.689213	0.479321	0.590455	0.57147
ch.1.24684R	UBE2J2	0.861654	-4.44866	4.93118	3.38714e-05	0.0221531	2.29673	0.43218	0.56783	0.13565	0.431469	0.408186	0.346439	0.512623	0.429207	0.422928	0.444317	0.495022	0.430041	0.431023	0.442717	0.392191	0.483616	0.434503	0.51386	0.525401	0.443914	0.373192	0.739557	0.71664	0.747817	0.708	0.606864	0.520595
cg11664818	CLDN14	0.83652	-3.65518	8.32236	4.87159e-09	4.50832e-05	9.90001	0.433481	0.569031	0.13555	0.380447	0.418775	0.329323	0.395808	0.447346	0.432337	0.392144	0.497444	0.493329	0.512713	0.472545	0.429561	0.502302	0.519805	0.501262	0.495411	0.482368	0.431467	0.639989	0.629367	0.621946	0.708969	0.664002	0.631484
cg16706260	REP15	0.829626	-3.63456	6.56484	4.15452e-07	0.00110082	6.14806	0.434966	0.570458	0.135492	0.516713	0.576572	0.564792	0.535695	0.471969	0.554509	0.292433	0.382934	0.253459	0.416099	0.329609	0.32481	0.627618	0.609946	0.6062	0.604779	0.614059	0.639402	0.402385	0.441117	0.530389	0.571879	0.63405	0.563678
ch.5.252072R	NA	0.845231	-5.46311	5.3634	1.04278e-05	0.0107612	3.33685	0.434707	0.570184	0.135477	0.410756	0.369048	0.402443	0.601721	0.436922	0.469458	0.348483	0.518657	0.467619	0.395174	0.410387	0.385818	0.474066	0.566497	0.517196	0.558672	0.515724	0.504154	0.692624	0.614663	0.70646	0.503201	0.556447	0.6325
cg15980656	SDC2	0.928021	-0.259766	5.23288	1.48767e-05	0.0134175	3.02366	0.440484	0.575795	0.135311	0.587878	0.572019	0.699876	0.749166	0.708328	0.651157	0.337078	0.216012	0.178546	0.188934	0.222754	0.174054	0.696477	0.66642	0.687126	0.66292	0.70188	0.747953	0.410495	0.402364	0.331722	0.491603	0.57785	0.532729
cg26787199	SYNGR3	0.825191	-4.93209	8.38108	4.22745e-09	4.18679e-05	10.0167	0.434085	0.569282	0.135197	0.427862	0.347974	0.386107	0.434668	0.449139	0.459382	0.429809	0.498867	0.49388	0.399033	0.415827	0.466475	0.524101	0.531206	0.518855	0.573285	0.512205	0.426015	0.650341	0.626532	0.571986	0.604661	0.639423	0.652778
cg15161171	NA	0.846267	-3.84813	5.36702	1.03255e-05	0.0107612	3.34553	0.429719	0.564822	0.135103	0.368394	0.351354	0.312106	0.279711	0.40079	0.427755	0.414632	0.523489	0.657733	0.491659	0.411124	0.517878	0.409946	0.411749	0.39564	0.431797	0.495524	0.343975	0.711706	0.713616	0.724873	0.77525	0.690086	0.6737
ch.12.1993261F	NA	0.812907	-6.08159	6.63761	3.43128e-07	0.00096943	6.31285	0.432626	0.567631	0.135005	0.425457	0.422113	0.37249	0.427688	0.418183	0.457361	0.463972	0.473638	0.515125	0.392761	0.422673	0.400051	0.614678	0.554983	0.452154	0.47123	0.525357	0.463077	0.672341	0.680761	0.6501	0.520154	0.620921	0.585813
cg23067228	NA	0.817174	3.01289	4.71436	6.1185e-05	0.0312928	1.77309	0.432604	0.567569	0.134965	0.508229	0.466948	0.476147	0.461453	0.459013	0.492514	0.306116	0.410591	0.428978	0.418634	0.424234	0.338389	0.531099	0.434619	0.469804	0.583544	0.513379	0.478525	0.607799	0.610266	0.645358	0.741016	0.614	0.581417
ch.19.23069876R	NA	0.841227	-5.01682	5.29552	1.25434e-05	0.0118605	3.17409	0.431562	0.566204	0.134642	0.439755	0.366524	0.31884	0.422677	0.44579	0.407288	0.427258	0.469428	0.457568	0.427517	0.513228	0.482866	0.38924	0.50968	0.473601	0.476153	0.474594	0.350427	0.768224	0.697036	0.739512	0.666528	0.64076	0.608689
cg23950157	COL1A1	0.8529	-3.59649	8.12342	7.90325e-09	6.1949e-05	9.5005	0.438074	0.572593	0.134518	0.489542	0.535775	0.471069	0.544261	0.495811	0.502442	0.301954	0.443913	0.361559	0.329681	0.385646	0.39524	0.627563	0.614964	0.590874	0.594099	0.541167	0.553982	0.568876	0.49089	0.480346	0.586337	0.617335	0.60468
ch.16.406779R	NA	0.86327	-5.03108	5.04696	2.46973e-05	0.0182985	2.57607	0.435553	0.56855	0.132996	0.433218	0.430107	0.306444	0.395289	0.514737	0.402757	0.429982	0.538359	0.417209	0.435531	0.494686	0.428321	0.566455	0.507495	0.402317	0.507555	0.456281	0.323893	0.756492	0.716271	0.751253	0.633665	0.594424	0.606493
ch.1.58573617F	NA	0.800347	-6.29093	4.55155	9.53235e-05	0.0397041	1.38003	0.43129	0.564248	0.132958	0.414182	0.391476	0.335486	0.317549	0.43615	0.466377	0.505458	0.451103	0.437578	0.477958	0.447255	0.494902	0.329354	0.505349	0.493955	0.590262	0.527354	0.425402	0.766098	0.71413	0.69803	0.5686	0.593618	0.558819
ch.16.1235821R	NA	0.817183	-5.09156	4.87913	3.9039e-05	0.0234132	2.17107	0.433575	0.566022	0.132448	0.428241	0.45473	0.310845	0.384165	0.42903	0.432954	0.477865	0.470391	0.397037	0.478918	0.413483	0.525235	0.424907	0.522381	0.410551	0.541405	0.580186	0.324755	0.731144	0.691021	0.700708	0.691033	0.651562	0.522612
cg11192895	LATS2	0.927672	-3.28815	6.86775	1.88104e-07	0.000639274	6.82898	0.432811	0.565136	0.132326	0.356667	0.253915	0.185798	0.152765	0.317835	0.362621	0.439331	0.625231	0.752141	0.630444	0.568945	0.548034	0.374684	0.371519	0.330439	0.421521	0.412764	0.261452	0.754243	0.792002	0.801716	0.793678	0.746343	0.721274
cg12832565	CD160	0.807514	5.8473	4.45113	0.000125235	0.046615	1.13795	0.434406	0.566463	0.132057	0.475322	0.488803	0.293697	0.422273	0.358396	0.445969	0.430443	0.441579	0.472315	0.389369	0.469142	0.525568	0.594051	0.475374	0.574783	0.497625	0.393484	0.58259	0.666542	0.642064	0.640523	0.731258	0.462166	0.537098
cg22809726	COL1A1	0.789423	-4.93628	4.46554	0.000120429	0.0453295	1.17267	0.433895	0.565804	0.131909	0.486391	0.449637	0.424584	0.533762	0.445776	0.494099	0.352775	0.381746	0.441135	0.375765	0.502919	0.318157	0.464713	0.570844	0.475013	0.505445	0.620471	0.492659	0.574421	0.508897	0.580953	0.67883	0.622703	0.694702
ch.4.104561249F	NA	0.834098	-4.13089	4.63005	7.69843e-05	0.0356952	1.5695	0.434685	0.566291	0.131607	0.414041	0.488613	0.302846	0.381619	0.449513	0.409802	0.41869	0.441563	0.408184	0.442567	0.42559	0.633186	0.476238	0.418012	0.514438	0.464731	0.48528	0.344089	0.728471	0.683398	0.760824	0.653056	0.63774	0.629218
cg17069650	RFC2	0.997001	1.68617	12.4491	6.68492e-13	3.91899e-08	16.7406	0.440277	0.571845	0.131567	0.554487	0.70724	0.796559	0.742197	0.670737	0.690541	0.231024	0.199892	0.123426	0.165628	0.231741	0.169857	0.808909	0.743951	0.768849	0.716711	0.751725	0.856039	0.297311	0.283423	0.258848	0.379265	0.477645	0.519464
cg02596427	TTC7A	0.978138	1.62333	5.33951	1.1128e-05	0.0112236	3.2796	0.429823	0.561327	0.131504	0.321704	0.287286	0.13037	0.223876	0.28591	0.326451	0.490414	0.69748	0.707926	0.625682	0.542321	0.518461	0.30763	0.384288	0.341372	0.36456	0.3695	0.187424	0.800775	0.842371	0.896868	0.759538	0.736385	0.745212
cg14177865	LPP	0.868941	3.23992	4.58496	8.70404e-05	0.0384031	1.46064	0.431536	0.562932	0.131396	0.537854	0.640115	0.739014	0.613888	0.465787	0.670763	0.306204	0.262108	0.166757	0.289747	0.263892	0.222304	0.610443	0.780819	0.774304	0.725172	0.716365	0.859771	0.395649	0.261873	0.281974	0.349647	0.482142	0.517022
ch.22.427671F	NA	0.7966	-5.46774	4.5014	0.00010925	0.0432386	1.25909	0.433926	0.564822	0.130896	0.484238	0.382082	0.409771	0.43226	0.422421	0.444942	0.365488	0.548346	0.473202	0.440349	0.339377	0.464633	0.53641	0.534854	0.38544	0.533246	0.424968	0.440033	0.729111	0.664043	0.716198	0.615041	0.60747	0.59105
ch.16.612655R	NA	0.805195	-5.45214	6.09033	1.46405e-06	0.00260088	5.05659	0.437208	0.567874	0.130665	0.429314	0.461609	0.419591	0.557236	0.501017	0.456288	0.395099	0.466231	0.401456	0.389395	0.3966	0.372665	0.582657	0.562542	0.568064	0.498383	0.495551	0.487427	0.661896	0.638439	0.638346	0.531991	0.614679	0.534513
ch.12.1121679R	ATP5G2	0.821002	-3.75581	4.68529	6.62307e-05	0.0330039	1.70287	0.438551	0.569184	0.130633	0.462951	0.456588	0.438961	0.572887	0.554639	0.475843	0.292574	0.390786	0.376713	0.405583	0.459811	0.375282	0.464878	0.578617	0.53963	0.529815	0.577645	0.48844	0.663183	0.60044	0.657545	0.548389	0.639356	0.542268
cg06747907	FBLIM1	0.781916	1.70444	8.47369	3.38324e-09	3.58868e-05	10.1994	0.436184	0.566723	0.130539	0.481596	0.514866	0.474767	0.456699	0.495407	0.533462	0.376809	0.386517	0.335756	0.405129	0.416513	0.356685	0.567195	0.600086	0.507675	0.595164	0.616916	0.608593	0.531055	0.497134	0.532224	0.570723	0.578784	0.595129
cg26746309	ERLIN1	0.810945	-1.65964	7.28356	6.44581e-08	0.000282528	7.7415	0.436628	0.567161	0.130533	0.418276	0.4039	0.302696	0.458075	0.424564	0.447672	0.393375	0.51444	0.553351	0.41176	0.475043	0.436377	0.489135	0.504653	0.50114	0.473922	0.518777	0.452839	0.623881	0.627183	0.623033	0.683999	0.679846	0.627522
cg06250214	SLC38A7	0.786177	4.73203	6.03976	1.67633e-06	0.00285888	4.93865	0.435631	0.566029	0.130398	0.51567	0.41978	0.444802	0.448443	0.478923	0.505318	0.368755	0.397809	0.384788	0.385914	0.44234	0.435025	0.589019	0.599802	0.713351	0.530958	0.458489	0.613997	0.590424	0.558711	0.506881	0.593741	0.477081	0.559892
ch.12.1173053R	NA	0.807368	-4.00337	4.84461	4.28943e-05	0.0249903	2.08769	0.437263	0.567544	0.130282	0.358083	0.467617	0.488496	0.525513	0.563611	0.474522	0.339618	0.48191	0.366446	0.383586	0.41152	0.386231	0.528286	0.660435	0.490226	0.518444	0.551286	0.461857	0.64887	0.639118	0.679699	0.570959	0.487151	0.5742
ch.4.132387F	NA	0.788592	-6.22071	4.57588	8.92167e-05	0.0387528	1.43875	0.434369	0.564346	0.129977	0.499479	0.349676	0.458007	0.357922	0.367766	0.4745	0.482678	0.491272	0.492021	0.430117	0.357915	0.451077	0.517748	0.533045	0.56425	0.389295	0.501685	0.410974	0.691023	0.70526	0.709483	0.642463	0.576197	0.530734
cg01959238	NA	0.824636	-3.55732	5.41901	8.9642e-06	0.0096674	3.46999	0.435216	0.565005	0.129789	0.426268	0.400873	0.295525	0.352858	0.503758	0.417543	0.394763	0.485139	0.567959	0.465364	0.428859	0.483684	0.500692	0.448793	0.42377	0.453468	0.440407	0.341008	0.701618	0.643075	0.692744	0.753846	0.699361	0.681276
cg05052407	GLIS2	0.795257	4.38203	4.42633	0.000133958	0.0484459	1.07822	0.436399	0.565808	0.129409	0.54954	0.553822	0.433238	0.604398	0.51993	0.530717	0.374617	0.296229	0.261801	0.294869	0.431323	0.386305	0.679314	0.535392	0.551494	0.478534	0.6894	0.726402	0.564215	0.408797	0.580886	0.562532	0.516787	0.495945
cg10154812	NA	0.777126	4.91316	5.78008	3.37047e-06	0.00480466	4.32863	0.436006	0.565377	0.12937	0.461306	0.446223	0.414754	0.434897	0.393587	0.50679	0.442387	0.417281	0.37099	0.427864	0.359523	0.556472	0.664015	0.652553	0.487527	0.652333	0.567288	0.589352	0.531701	0.526207	0.460801	0.524587	0.518493	0.609661
cg14376033	RAB8B	1.10326	-0.758088	7.85492	1.53099e-08	0.000104062	8.95077	0.44676	0.575764	0.129004	0.701393	0.747902	0.815874	0.797658	0.65016	0.710325	0.252722	0.17792	0.0916907	0.112429	0.213032	0.0900143	0.855867	0.728129	0.792552	0.783712	0.691772	0.86777	0.294404	0.320666	0.247932	0.350665	0.539223	0.436472
cg06838283	NREP	0.775939	0.0723199	6.45693	5.52218e-07	0.0013703	5.9024	0.436404	0.565205	0.128801	0.3868	0.402547	0.358303	0.373271	0.446345	0.48541	0.459746	0.572041	0.480239	0.400017	0.39134	0.48079	0.536489	0.559106	0.561237	0.494157	0.488923	0.541334	0.575473	0.594945	0.66259	0.678506	0.532428	0.557272
ch.15.1141100F	PKM	0.789614	-6.38465	4.966	3.08011e-05	0.020966	2.38079	0.437941	0.566438	0.128497	0.383147	0.487367	0.487383	0.433831	0.564057	0.500049	0.383477	0.484812	0.331917	0.405318	0.371944	0.421995	0.510785	0.526234	0.586667	0.593509	0.51845	0.568191	0.635794	0.62634	0.690403	0.516244	0.548492	0.476152
cg08189843	LTBP2	0.803158	-2.76092	5.35339	1.07155e-05	0.0109728	3.31288	0.436251	0.564345	0.128095	0.338592	0.398259	0.294016	0.330151	0.408051	0.426663	0.408948	0.568879	0.559388	0.434387	0.529872	0.537803	0.429074	0.439672	0.408946	0.519333	0.543534	0.414576	0.616895	0.609493	0.642469	0.72937	0.716561	0.702223
cg00012576	GPC6	0.808506	3.63065	6.22098	1.03285e-06	0.00206129	5.35994	0.439617	0.56764	0.128023	0.398283	0.369275	0.325733	0.389271	0.475298	0.455959	0.500563	0.53591	0.546117	0.389939	0.490528	0.398524	0.60417	0.529147	0.593857	0.430421	0.542019	0.4062	0.610328	0.635889	0.676019	0.649319	0.542494	0.591818
cg05361750	DNAH17	0.956243	2.30079	6.1791	1.1549e-06	0.00217	5.26291	0.439239	0.567211	0.127972	0.56947	0.605579	0.75858	0.607294	0.598132	0.644228	0.261061	0.259509	0.149636	0.265799	0.308117	0.243459	0.838143	0.715184	0.862932	0.665296	0.716114	0.787092	0.32546	0.273853	0.253241	0.371747	0.489329	0.508141
cg22514229	BCAR3	0.801594	-0.773933	5.32996	1.1421e-05	0.0113966	3.25671	0.440641	0.56848	0.127839	0.577794	0.605435	0.599046	0.637774	0.583686	0.576549	0.324994	0.306273	0.289042	0.229111	0.311059	0.246925	0.641407	0.59357	0.581862	0.600025	0.578674	0.642781	0.507841	0.52354	0.466545	0.559528	0.54069	0.585296
cg14061497	SLC2A13	0.777033	3.82782	5.55609	6.17841e-06	0.00735485	3.79723	0.438495	0.565961	0.127466	0.402892	0.4368	0.303711	0.472928	0.4457	0.49209	0.531228	0.3834	0.590636	0.418771	0.356351	0.427428	0.579601	0.527337	0.58938	0.500021	0.519913	0.568829	0.634672	0.52231	0.598281	0.59943	0.602845	0.548914
cg24228231	NA	0.772494	1.76733	5.3647	1.0391e-05	0.0107612	3.33996	0.437947	0.565304	0.127357	0.532109	0.500635	0.620919	0.56082	0.520223	0.582572	0.363349	0.386069	0.253656	0.306144	0.303106	0.32576	0.589952	0.610056	0.588066	0.616609	0.639248	0.649717	0.407283	0.49309	0.463731	0.523241	0.667058	0.535595
cg23875758	SREBF1	0.806391	1.50197	8.61026	2.44097e-09	2.7922e-05	10.4664	0.440192	0.567524	0.127333	0.55084	0.566411	0.581526	0.650857	0.562331	0.587053	0.331211	0.33516	0.25075	0.286443	0.320627	0.259091	0.662686	0.648577	0.663429	0.606891	0.641141	0.685001	0.425227	0.424138	0.408183	0.51624	0.547874	0.580903
ch.3.1042115R	QRICH1	0.793136	-5.32161	4.65342	7.22375e-05	0.034419	1.62592	0.440052	0.566953	0.126901	0.359517	0.467348	0.390217	0.519361	0.628818	0.447796	0.367211	0.434172	0.38063	0.314859	0.439535	0.531163	0.593976	0.50893	0.579715	0.556341	0.414235	0.540611	0.633267	0.627183	0.657249	0.617023	0.569156	0.505754
ch.2.4636382R	NA	0.77862	-5.39219	5.05637	2.40714e-05	0.0180341	2.59875	0.437422	0.56422	0.126798	0.428805	0.461859	0.410773	0.445761	0.517235	0.46003	0.409319	0.440618	0.402687	0.353135	0.500935	0.41791	0.460763	0.534192	0.492399	0.55507	0.495659	0.416918	0.698104	0.647713	0.703587	0.546349	0.621589	0.598293
cg05364179	PCGF3	0.769106	4.34014	4.56997	9.06641e-05	0.0389346	1.42447	0.435898	0.562299	0.126402	0.58693	0.41912	0.469021	0.616557	0.374933	0.559152	0.347224	0.350257	0.303566	0.355151	0.512978	0.335886	0.65108	0.591937	0.667245	0.616623	0.601878	0.781836	0.418918	0.504588	0.489958	0.457133	0.505898	0.460501
ch.11.1155333R	NA	0.808066	-4.51077	5.2455	1.43742e-05	0.0131669	3.05397	0.438305	0.564668	0.126362	0.400281	0.437282	0.381586	0.446758	0.491007	0.423311	0.394436	0.505114	0.439496	0.419537	0.442767	0.478089	0.461125	0.491009	0.469261	0.536195	0.471972	0.339316	0.751606	0.697581	0.717112	0.669803	0.574339	0.596695
cg08190615	SIK3	0.949154	0.128484	4.9708	3.04008e-05	0.020784	2.39236	0.448234	0.574535	0.126301	0.647956	0.779892	0.840344	0.76625	0.694392	0.700506	0.236476	0.157643	0.0961646	0.173848	0.168046	0.117296	0.725755	0.73837	0.798782	0.713267	0.717617	0.762419	0.320048	0.291858	0.270596	0.439182	0.561002	0.555524
cg02322205	KRT7	0.789999	-1.28764	5.55955	6.12075e-06	0.00732297	3.80546	0.440473	0.566721	0.126248	0.518387	0.520272	0.444536	0.391144	0.511924	0.506211	0.318126	0.44259	0.400363	0.410204	0.478704	0.343213	0.582584	0.599762	0.493626	0.569752	0.530637	0.530555	0.481961	0.541814	0.545366	0.617495	0.673892	0.633203
ch.15.1530357F	POLG	0.798433	-5.21083	5.83288	2.92311e-06	0.00428512	4.45323	0.441218	0.56717	0.125951	0.464739	0.481808	0.402777	0.44189	0.47235	0.471268	0.39904	0.533778	0.4244	0.350826	0.435306	0.416439	0.588402	0.514434	0.562814	0.539244	0.548262	0.437955	0.653879	0.637618	0.661617	0.608509	0.549117	0.504186
cg25132782	NA	0.745892	-5.04028	4.57968	8.83002e-05	0.038559	1.4479	0.435792	0.56163	0.125839	0.487394	0.387546	0.394195	0.429029	0.437164	0.474266	0.480716	0.450774	0.46045	0.429121	0.386747	0.412096	0.496443	0.564618	0.465352	0.587771	0.519791	0.434779	0.587207	0.543128	0.50523	0.692269	0.709535	0.63344
cg22139500	LRRC3	0.800179	-3.02535	6.51285	4.76432e-07	0.00121437	6.0299	0.438198	0.563929	0.125731	0.418248	0.271456	0.240636	0.258463	0.345165	0.419156	0.46162	0.601645	0.653701	0.591192	0.49865	0.498448	0.454048	0.468279	0.394657	0.5047	0.492743	0.340475	0.65113	0.683337	0.726261	0.682688	0.670975	0.697856
cg12329933	DEPDC1B	0.852159	-3.32705	5.06758	2.33465e-05	0.0176035	2.62578	0.43779	0.563483	0.125693	0.369173	0.342037	0.169285	0.306444	0.447942	0.388412	0.423116	0.586146	0.710653	0.519236	0.436223	0.554812	0.45324	0.412864	0.449245	0.374762	0.34966	0.346191	0.687728	0.74192	0.771286	0.777686	0.71057	0.686641
cg08237401	BCAR3	0.792502	-5.12449	4.8679	4.02538e-05	0.0237769	2.14394	0.436478	0.561852	0.125373	0.425126	0.387834	0.290899	0.316707	0.513111	0.419237	0.410025	0.465092	0.610152	0.444811	0.522931	0.431812	0.442596	0.437069	0.466117	0.468735	0.422317	0.351791	0.747254	0.738571	0.693011	0.69517	0.68347	0.596119
cg11364420	ETFB	0.788531	0.612267	6.77429	2.39944e-07	0.000757897	6.62031	0.439309	0.564386	0.125076	0.342995	0.352834	0.297762	0.318117	0.336545	0.422544	0.414696	0.634445	0.612085	0.478991	0.60728	0.45342	0.48346	0.484481	0.480737	0.515806	0.484049	0.454872	0.640637	0.676558	0.628203	0.726632	0.56413	0.633063
cg07136635	NA	0.771036	-4.0933	7.9741	1.14028e-08	8.48863e-05	9.19626	0.440778	0.565479	0.124701	0.448302	0.424586	0.402284	0.384827	0.507099	0.483594	0.397955	0.492328	0.466373	0.427595	0.398472	0.455915	0.610353	0.5421	0.541672	0.564521	0.527762	0.492638	0.617329	0.572168	0.572104	0.518285	0.628924	0.597889
ch.17.1102270R	MLX	0.798793	-6.01225	4.87393	3.95971e-05	0.0235671	2.1585	0.43879	0.563466	0.124676	0.394528	0.407251	0.372627	0.485706	0.499524	0.416571	0.370848	0.468271	0.464267	0.40486	0.493512	0.48751	0.55869	0.42357	0.445618	0.534771	0.471966	0.41182	0.751907	0.659373	0.760211	0.581811	0.577243	0.584611
ch.17.1746650F	PITPNC1	0.753775	-5.71951	5.03132	2.57741e-05	0.018741	2.53834	0.436927	0.561602	0.124675	0.486045	0.415839	0.396431	0.425052	0.45243	0.45826	0.480051	0.452606	0.339548	0.430268	0.477479	0.429111	0.521841	0.445873	0.52955	0.527751	0.52337	0.452939	0.742255	0.698169	0.629795	0.535744	0.546294	0.585644
cg16089233	NA	0.786855	2.0724	4.92482	3.44636e-05	0.0223558	2.28139	0.439016	0.563434	0.124418	0.517234	0.405523	0.327044	0.472664	0.366189	0.450277	0.360292	0.449396	0.549794	0.466148	0.465347	0.438285	0.478862	0.481828	0.500786	0.556826	0.453041	0.482443	0.723751	0.525632	0.683272	0.524128	0.736171	0.614472
cg02216394	TRIM26	0.713541	3.86238	4.79505	4.91029e-05	0.0272211	1.96799	0.436221	0.560597	0.124376	0.438009	0.417518	0.509151	0.379958	0.446222	0.539695	0.467939	0.511827	0.37428	0.352596	0.390853	0.406605	0.566236	0.512719	0.660837	0.534264	0.602428	0.577421	0.496702	0.558381	0.55329	0.619787	0.542889	0.502208
cg27449572	LOXL4	0.757169	2.92034	5.22998	1.4995e-05	0.0134466	3.01668	0.436733	0.560817	0.124084	0.388799	0.317032	0.237312	0.350706	0.404255	0.456947	0.514963	0.482091	0.57852	0.562139	0.414415	0.533618	0.395285	0.415894	0.50123	0.502382	0.515182	0.410996	0.61923	0.691565	0.713184	0.725862	0.611869	0.62713
ch.2.216208170F	NA	0.790664	-3.01342	5.14267	1.90232e-05	0.0155796	2.80667	0.443307	0.567352	0.124045	0.469166	0.473082	0.439663	0.58588	0.629647	0.500803	0.334518	0.418386	0.367976	0.385123	0.37775	0.337689	0.566692	0.5911	0.597879	0.558043	0.544231	0.524562	0.643435	0.581091	0.613907	0.493677	0.579297	0.514315
cg14081744	MICAL2	0.922894	0.340853	6.48329	5.15082e-07	0.00128495	5.96255	0.436727	0.560683	0.123956	0.377225	0.26784	0.134218	0.235214	0.351515	0.333904	0.465675	0.651868	0.714267	0.587949	0.548123	0.572925	0.34254	0.377508	0.346367	0.384954	0.36976	0.212175	0.784682	0.854542	0.835428	0.789666	0.74069	0.689886
cg00900642	DNLZ	0.750413	3.05175	4.67168	6.87327e-05	0.0336332	1.67	0.439942	0.563424	0.123482	0.452531	0.451586	0.524166	0.64649	0.524158	0.53012	0.311286	0.352597	0.334128	0.369691	0.398253	0.384293	0.485386	0.523356	0.68107	0.572994	0.574854	0.612901	0.517435	0.481045	0.498751	0.605913	0.572514	0.634869
ch.6.2771202R	PHACTR2	0.775141	-3.92211	5.55524	6.1927e-06	0.00735485	3.7952	0.440326	0.563792	0.123466	0.448078	0.42407	0.390226	0.42833	0.513931	0.459728	0.371962	0.459636	0.475295	0.462158	0.454291	0.396209	0.49738	0.504456	0.526924	0.535953	0.52244	0.396784	0.719775	0.64087	0.705375	0.559669	0.572081	0.583798
cg00216180	RASA3	0.754387	-3.68801	4.53705	9.91584e-05	0.040656	1.34505	0.438228	0.561189	0.122962	0.428484	0.423303	0.406678	0.407856	0.463768	0.448238	0.423843	0.571834	0.47775	0.410674	0.408869	0.387435	0.530207	0.519583	0.437979	0.490604	0.464754	0.402412	0.596317	0.634759	0.604973	0.692674	0.750984	0.609028
ch.20.904058R	NA	0.764598	-5.27625	4.49883	0.000110014	0.0433691	1.25291	0.439246	0.562203	0.122957	0.442016	0.42487	0.401793	0.465992	0.514259	0.462535	0.38884	0.547572	0.417801	0.394139	0.420617	0.390522	0.405216	0.493726	0.5755	0.409961	0.511093	0.45684	0.697298	0.720244	0.681723	0.616924	0.643364	0.53455
cg05696406	SNX17	0.743776	4.35352	4.91659	3.52463e-05	0.0224903	2.26152	0.438197	0.561105	0.122908	0.395836	0.390175	0.344367	0.382171	0.467092	0.471088	0.491925	0.513193	0.529391	0.313084	0.437733	0.522307	0.48156	0.500108	0.471952	0.488117	0.527829	0.489336	0.532882	0.687692	0.625362	0.663438	0.705415	0.559567
cg16691158	NA	0.882291	-3.59799	6.35557	7.22194e-07	0.00166243	5.67023	0.440384	0.563288	0.122904	0.282639	0.256563	0.187872	0.186676	0.376435	0.354848	0.444394	0.687869	0.771673	0.60464	0.613093	0.517904	0.361328	0.411958	0.40469	0.388522	0.409362	0.259193	0.771776	0.743002	0.788595	0.790415	0.745086	0.68553
ch.2.3376566R	NA	0.741291	-4.5436	4.43177	0.000131993	0.0479876	1.09133	0.437327	0.560174	0.122846	0.430429	0.385301	0.394418	0.404001	0.479403	0.441227	0.490585	0.51917	0.342268	0.462606	0.396711	0.501808	0.461223	0.527363	0.541713	0.515076	0.497567	0.375918	0.732983	0.624047	0.731132	0.583608	0.527277	0.604174
cg27052709	DNAH17	0.815177	-1.23833	4.95025	3.21541e-05	0.0215123	2.34276	0.445816	0.568467	0.122651	0.591196	0.629274	0.710438	0.664446	0.629476	0.627577	0.255179	0.327981	0.248918	0.206655	0.270733	0.18792	0.635817	0.627667	0.654388	0.619657	0.63042	0.712674	0.419952	0.379259	0.426619	0.53516	0.60005	0.579942
cg10308396	DNAH17	0.89486	-0.173655	8.38278	4.21014e-09	4.18679e-05	10.02	0.443458	0.5659	0.122442	0.553283	0.684348	0.701024	0.690852	0.582652	0.658073	0.302864	0.264396	0.142019	0.209829	0.33968	0.192476	0.742685	0.729846	0.693668	0.73391	0.725083	0.862539	0.407509	0.259744	0.293846	0.377717	0.48571	0.478542
cg04351665	PRKCQ	0.780076	-3.7112	4.46586	0.000120324	0.0453295	1.17345	0.436389	0.55883	0.122441	0.419549	0.330088	0.27494	0.336252	0.441917	0.39499	0.388588	0.575598	0.606515	0.514174	0.492727	0.461334	0.399224	0.427102	0.427363	0.430662	0.411656	0.294051	0.710736	0.70962	0.670748	0.795768	0.724861	0.704175
cg09388414	MIR96	0.741686	2.34465	6.74685	2.57773e-07	0.000785026	6.55878	0.440774	0.563198	0.122424	0.490435	0.425703	0.506818	0.555362	0.473645	0.488874	0.38083	0.395886	0.393641	0.39847	0.404711	0.374913	0.565276	0.569351	0.608628	0.542505	0.514405	0.488572	0.632923	0.523536	0.606721	0.578891	0.559881	0.567683
cg01949002	SKI	0.745472	-1.60437	7.19408	8.1e-08	0.000342346	7.5474	0.440998	0.563413	0.122415	0.443727	0.461324	0.438237	0.489736	0.492833	0.502585	0.339672	0.443559	0.455446	0.432769	0.416433	0.375659	0.57855	0.544727	0.505268	0.554032	0.542667	0.565631	0.526233	0.533965	0.558839	0.623233	0.647798	0.580016
cg03382501	TXNDC11	1.07834	-2.31247	5.48166	7.56132e-06	0.00857845	3.61971	0.4549	0.577225	0.122325	0.697895	0.78647	0.839404	0.82389	0.758569	0.723716	0.232181	0.145015	0.0383958	0.0895999	0.149687	0.173975	0.817139	0.754503	0.777263	0.782808	0.747614	0.865968	0.235058	0.298651	0.245821	0.350751	0.574179	0.476949
ch.1.193863993R	NA	0.771642	-6.6648	4.81638	4.63273e-05	0.0263361	2.01952	0.438854	0.561069	0.122215	0.485743	0.367641	0.394381	0.334748	0.433937	0.437923	0.399562	0.486701	0.57071	0.350846	0.560336	0.443713	0.452189	0.471494	0.481356	0.480783	0.462509	0.373828	0.770315	0.701397	0.693091	0.612102	0.654191	0.579573
ch.7.102590751F	NA	1.0856	-4.32899	5.88885	2.51409e-06	0.00390428	4.585	0.430454	0.552607	0.122153	0.262757	0.21417	0.101272	0.128653	0.222081	0.259776	0.41631	0.685073	0.838599	0.733886	0.612494	0.690377	0.339144	0.20403	0.300149	0.309358	0.30573	0.174337	0.900923	0.910934	0.917038	0.847385	0.739955	0.682299
cg22186291	APLP2	0.782526	-3.88756	5.70978	4.07523e-06	0.0055722	4.16233	0.440599	0.562509	0.121911	0.351854	0.399814	0.246833	0.320654	0.421484	0.411404	0.425603	0.564244	0.583999	0.490396	0.463797	0.607103	0.481065	0.331307	0.484092	0.527985	0.508501	0.317125	0.690228	0.668207	0.750825	0.72705	0.660224	0.603501
cg16056219	LTBP2	0.758159	-1.80004	5.87552	2.60594e-06	0.0040203	4.55364	0.442772	0.564399	0.121627	0.43385	0.499247	0.378108	0.561883	0.529503	0.512124	0.400613	0.395484	0.419655	0.327854	0.459688	0.395254	0.580304	0.588093	0.546543	0.6273	0.589975	0.591983	0.531593	0.476201	0.417333	0.64943	0.580432	0.593599
ch.16.73882809F	NA	0.745788	-5.39416	4.4843	0.000114447	0.0442786	1.21787	0.439199	0.560782	0.121583	0.345086	0.329118	0.429072	0.530596	0.483647	0.440059	0.393349	0.53867	0.470636	0.446791	0.402543	0.460821	0.430959	0.50593	0.521744	0.481596	0.502677	0.417194	0.727037	0.695789	0.636344	0.648303	0.614219	0.547597
cg26283127	WDR81	0.750932	-3.2813	6.21671	1.04469e-06	0.00206732	5.35005	0.440697	0.561937	0.12124	0.459794	0.446985	0.33937	0.342674	0.476612	0.449983	0.37222	0.498034	0.497823	0.442764	0.479344	0.482759	0.520765	0.50261	0.484172	0.459947	0.520686	0.404947	0.624176	0.558574	0.6638	0.690955	0.648394	0.664215
cg03789294	RGL2	0.751835	-3.63142	6.33551	7.61661e-07	0.0016802	5.62414	0.442027	0.56322	0.121193	0.486801	0.52506	0.528398	0.621827	0.53666	0.552544	0.394158	0.365673	0.322123	0.31765	0.358102	0.295324	0.693519	0.616237	0.60153	0.603542	0.599756	0.632941	0.397354	0.400457	0.480618	0.52761	0.658479	0.546594
ch.6.41978480R	NA	0.753218	-5.08469	4.94653	3.24823e-05	0.0216392	2.33378	0.442052	0.563052	0.121	0.419139	0.420322	0.395393	0.474893	0.499578	0.443325	0.322726	0.43747	0.465331	0.444543	0.46235	0.519552	0.50244	0.488478	0.608163	0.528053	0.466619	0.395518	0.654931	0.604406	0.64838	0.604375	0.648098	0.607162
ch.3.1045756F	NA	0.739957	-6.17429	4.76358	5.3503e-05	0.0289085	1.89197	0.43958	0.560394	0.120813	0.370674	0.464839	0.433972	0.401971	0.444206	0.419009	0.397801	0.502088	0.381754	0.521035	0.512513	0.425101	0.532225	0.532687	0.567305	0.50049	0.393155	0.451309	0.639256	0.64345	0.757239	0.589431	0.618228	0.49995
cg01773203	DDAH1	0.748217	4.32361	4.90949	3.59361e-05	0.0226795	2.24437	0.441877	0.562559	0.120682	0.346393	0.560761	0.654436	0.560716	0.515763	0.535846	0.246649	0.330959	0.411021	0.34623	0.38046	0.413292	0.701076	0.569945	0.677516	0.574294	0.603752	0.657348	0.477321	0.497205	0.5429	0.414652	0.536984	0.497719
cg23665802	NA	0.770085	-2.92283	6.43878	5.79358e-07	0.0014226	5.86093	0.444662	0.565298	0.120636	0.411219	0.519619	0.570263	0.598927	0.547787	0.525602	0.320916	0.456309	0.283272	0.360176	0.367289	0.374567	0.638999	0.63678	0.607123	0.596228	0.654066	0.593123	0.539395	0.462515	0.494558	0.500221	0.535058	0.525513
ch.9.98936572R	NA	0.73254	-3.12872	6.21738	1.04281e-06	0.00206732	5.35161	0.440438	0.560915	0.120477	0.414632	0.434763	0.355185	0.446027	0.511819	0.45951	0.426199	0.432343	0.491544	0.461315	0.431678	0.420243	0.496624	0.4718	0.485951	0.540192	0.511506	0.426896	0.664714	0.640908	0.665821	0.572991	0.653054	0.600522
cg02552945	C5	0.748637	-2.59656	6.30282	8.30741e-07	0.00177906	5.5489	0.442428	0.56283	0.120402	0.450519	0.453893	0.340409	0.312958	0.416966	0.478853	0.396254	0.517823	0.528424	0.500049	0.445872	0.467118	0.602179	0.521901	0.468636	0.559399	0.502062	0.482684	0.573249	0.612228	0.609446	0.546792	0.588031	0.68735
cg23243343	KRT80	0.8786	-2.00702	5.63529	4.98517e-06	0.00637381	3.98561	0.448113	0.568489	0.120375	0.685063	0.680225	0.736427	0.699193	0.669032	0.663849	0.280332	0.210479	0.129257	0.205992	0.265993	0.151517	0.769454	0.71532	0.713926	0.654905	0.666165	0.816005	0.312293	0.314561	0.297053	0.470428	0.602223	0.48953
cg16727416	ANKRD9	0.760043	-3.42976	9.34481	4.39927e-10	6.87746e-06	11.8481	0.441983	0.562243	0.120259	0.386163	0.34234	0.296369	0.306644	0.368335	0.421277	0.420306	0.567329	0.618761	0.516831	0.558365	0.50108	0.484498	0.475573	0.4722	0.482215	0.508181	0.392695	0.661433	0.612427	0.657963	0.674653	0.674985	0.65009
cg03187073	CDYL	0.7041	4.01664	4.87534	3.94451e-05	0.0235632	2.16191	0.440021	0.559917	0.119896	0.486307	0.459471	0.421426	0.463174	0.402816	0.501925	0.375855	0.510895	0.440178	0.451019	0.368455	0.398725	0.634649	0.463865	0.533781	0.586683	0.52505	0.574651	0.591831	0.553539	0.613839	0.551678	0.523614	0.565824
cg09152949	TBCD	0.828611	-0.412073	4.98969	2.88734e-05	0.020151	2.43795	0.43986	0.559712	0.119852	0.329417	0.305081	0.182077	0.325338	0.349966	0.365044	0.519578	0.707634	0.538264	0.564554	0.468813	0.622561	0.319871	0.423779	0.472922	0.418225	0.497606	0.276251	0.812037	0.643561	0.75521	0.828123	0.642826	0.626137
cg19880947	SLC43A2	0.75379	-1.29109	8.7105	1.92391e-09	2.25576e-05	10.6603	0.443213	0.563026	0.119813	0.347456	0.345351	0.252506	0.424631	0.428416	0.423787	0.442937	0.530034	0.563799	0.554796	0.506738	0.498113	0.523251	0.51905	0.537075	0.492752	0.487181	0.459842	0.61801	0.614721	0.626884	0.676655	0.604835	0.596059
cg10170269	GMEB2	0.739072	2.52736	5.16112	1.80904e-05	0.0150431	2.85106	0.443614	0.563381	0.119767	0.548539	0.574036	0.600466	0.631322	0.544617	0.573851	0.336768	0.361188	0.300292	0.261358	0.320522	0.270414	0.586131	0.562304	0.598196	0.580952	0.593708	0.623377	0.477099	0.535259	0.519386	0.588533	0.577557	0.518075
cg03429152	PDGFA	0.722332	3.27395	4.48219	0.000115103	0.0443208	1.2128	0.438973	0.55864	0.119666	0.437298	0.353955	0.265031	0.445713	0.447296	0.405196	0.373095	0.444246	0.489661	0.452841	0.525395	0.62795	0.529437	0.499261	0.435739	0.373651	0.457635	0.500631	0.640965	0.737885	0.641139	0.6496	0.564079	0.673654
cg14470976	NA	0.714141	4.90728	4.58104	8.79727e-05	0.0385215	1.4512	0.44042	0.559934	0.119514	0.466083	0.408931	0.434055	0.474038	0.336812	0.512165	0.471217	0.437193	0.423282	0.388696	0.442576	0.489987	0.465441	0.631152	0.514315	0.532067	0.611992	0.620709	0.610323	0.682395	0.537412	0.556146	0.512202	0.445054
ch.3.2438620R	NA	0.759685	-4.54903	4.59602	8.44585e-05	0.0377492	1.48734	0.444617	0.5641	0.119483	0.466382	0.518269	0.418356	0.510589	0.622975	0.461579	0.375032	0.418009	0.337698	0.330081	0.517172	0.359259	0.550136	0.598435	0.588556	0.547144	0.437573	0.50997	0.688109	0.608023	0.610368	0.500804	0.58169	0.548385
cg25216662	RTN4IP1	0.73046	3.71017	5.31105	1.20241e-05	0.0117246	3.21136	0.44256	0.561986	0.119426	0.394907	0.505676	0.445878	0.541078	0.480438	0.489306	0.366854	0.473244	0.379515	0.301494	0.501484	0.430846	0.612755	0.494886	0.509312	0.619024	0.561932	0.619517	0.531049	0.475752	0.566318	0.638553	0.587309	0.52743
ch.9.126316596R	NA	0.74797	-6.48012	4.66511	6.99744e-05	0.0339912	1.65413	0.443794	0.563174	0.11938	0.375985	0.455071	0.423253	0.412611	0.54899	0.471974	0.363562	0.500931	0.385934	0.458374	0.547366	0.381476	0.500333	0.585815	0.585076	0.620767	0.436531	0.565999	0.596175	0.599657	0.636175	0.430411	0.639042	0.562102
cg01244270	DLX1	0.72801	-1.63864	7.13495	9.42969e-08	0.000384563	7.41843	0.442366	0.561641	0.119275	0.436372	0.414403	0.478334	0.492347	0.444731	0.52727	0.400035	0.423367	0.425712	0.450399	0.429053	0.386368	0.619337	0.573047	0.56214	0.656549	0.626455	0.590405	0.470242	0.539734	0.412202	0.555225	0.622678	0.511682
cg01858089	NA	0.983135	-2.2185	6.06605	1.56235e-06	0.00273301	5	0.44973	0.568605	0.118876	0.71003	0.809392	0.888029	0.755517	0.614505	0.724776	0.243817	0.128177	0.0495198	0.135992	0.191878	0.145123	0.83486	0.812256	0.81085	0.777333	0.748283	0.873986	0.246087	0.185475	0.198195	0.354782	0.508961	0.472195
cg10820084	COL1A1	0.753186	-1.16707	5.38107	9.9384e-06	0.0104274	3.37918	0.444963	0.563563	0.1186	0.5608	0.597536	0.618378	0.625949	0.601924	0.597623	0.287787	0.32775	0.265609	0.242945	0.305328	0.307925	0.622752	0.645579	0.654806	0.620136	0.619669	0.671712	0.384619	0.471798	0.409932	0.472755	0.586449	0.602545
cg22153994	ARHGAP27	0.751216	-2.96401	7.40126	4.77786e-08	0.000235688	7.99492	0.444584	0.563026	0.118442	0.429523	0.350694	0.290479	0.398247	0.463926	0.455707	0.450737	0.50181	0.532393	0.497225	0.49137	0.472891	0.54564	0.542231	0.537917	0.511132	0.529223	0.457829	0.564313	0.548984	0.607911	0.592812	0.6883	0.630019
cg24629438	TRIM71	0.692553	2.89229	5.61534	5.26189e-06	0.00661609	3.93821	0.439528	0.557943	0.118415	0.440044	0.368547	0.381698	0.427481	0.430261	0.449369	0.466763	0.509514	0.422871	0.48762	0.476222	0.41395	0.557546	0.484329	0.488514	0.491881	0.47584	0.474291	0.65224	0.607637	0.664433	0.621986	0.585474	0.591144
ch.1.4512450F	NA	0.741155	-4.503	4.86977	4.00491e-05	0.0237457	2.14846	0.444416	0.562791	0.118376	0.423826	0.498943	0.515847	0.513894	0.499276	0.4689	0.335322	0.483715	0.390137	0.424418	0.377653	0.401058	0.622473	0.507956	0.483775	0.594164	0.57666	0.36944	0.66014	0.591876	0.602776	0.551733	0.585244	0.607259
cg14645027	KRT7	0.759801	-2.65868	4.73771	5.74133e-05	0.030052	1.82947	0.44598	0.564209	0.118229	0.583997	0.56462	0.584251	0.662313	0.603147	0.589709	0.264183	0.308203	0.301034	0.314352	0.325759	0.250192	0.645224	0.613981	0.605823	0.612571	0.61179	0.685031	0.383109	0.389323	0.419271	0.59672	0.638816	0.568849
cg12622597	NA	0.71563	3.73811	4.68636	6.60377e-05	0.0329483	1.70545	0.440982	0.559112	0.11813	0.432886	0.353099	0.29694	0.291564	0.379138	0.458415	0.457967	0.588527	0.563985	0.412888	0.570254	0.486124	0.518118	0.471796	0.490921	0.354518	0.586583	0.495608	0.630578	0.689798	0.662615	0.540179	0.591089	0.677544
cg00730077	NA	0.734117	-3.8936	5.23026	1.49834e-05	0.0134466	3.01736	0.443605	0.561675	0.11807	0.455512	0.431458	0.40774	0.352862	0.418701	0.481986	0.449257	0.565252	0.574913	0.327318	0.485318	0.372939	0.529063	0.51012	0.548579	0.541391	0.503407	0.427993	0.631794	0.576596	0.582903	0.676214	0.625306	0.58673
cg26661718	THRAP3	0.784312	-1.50261	5.09098	2.19028e-05	0.0170354	2.68218	0.447151	0.565108	0.117956	0.574227	0.656341	0.703217	0.711416	0.618739	0.625464	0.279562	0.306047	0.198862	0.252816	0.276508	0.162615	0.645538	0.64322	0.671314	0.665204	0.623616	0.724665	0.424624	0.39327	0.406963	0.432138	0.592283	0.558455
ch.15.65986670F	NA	0.764521	-3.36202	5.00003	2.80705e-05	0.0197375	2.46289	0.447105	0.565029	0.117923	0.436422	0.569385	0.488369	0.608137	0.595114	0.502015	0.361495	0.385511	0.326603	0.330337	0.402371	0.359506	0.586864	0.607526	0.624066	0.56198	0.557666	0.532759	0.651619	0.576205	0.594893	0.430262	0.557412	0.499092
ch.9.1241711R	NA	0.737529	-5.37052	4.85048	4.22133e-05	0.0246856	2.10186	0.443092	0.560998	0.117906	0.479366	0.405138	0.413078	0.448697	0.553698	0.465402	0.402047	0.507585	0.416162	0.433181	0.406117	0.386638	0.495255	0.506041	0.488608	0.575945	0.44049	0.405267	0.673287	0.68005	0.644826	0.655636	0.630889	0.535682
ch.9.1104901R	NA	0.729313	-4.578	5.3079	1.21278e-05	0.0117284	3.20379	0.44216	0.560032	0.117872	0.467595	0.466026	0.415204	0.454525	0.428279	0.454011	0.381031	0.52887	0.4527	0.457633	0.414702	0.385349	0.513924	0.461241	0.537771	0.482009	0.47941	0.421214	0.67284	0.678716	0.695145	0.639969	0.574555	0.563591
ch.17.1730525R	NA	0.743165	-3.99844	4.54073	9.81709e-05	0.040494	1.35393	0.443057	0.56064	0.117583	0.467382	0.382967	0.370846	0.448748	0.577112	0.453539	0.363707	0.49809	0.397706	0.48799	0.474371	0.394224	0.44596	0.468449	0.475482	0.529017	0.487467	0.438896	0.708724	0.613006	0.719077	0.625955	0.597118	0.618531
ch.1.374405F	UBE4B	0.759075	-4.65376	4.92508	3.44392e-05	0.0223558	2.28202	0.445276	0.562776	0.1175	0.43346	0.482573	0.405252	0.556812	0.477624	0.450754	0.366809	0.500522	0.411342	0.401594	0.443546	0.413031	0.572051	0.469523	0.590428	0.564433	0.48977	0.422029	0.672069	0.544466	0.731925	0.579232	0.602082	0.515307
cg18738367	CTSH	0.753654	-3.47915	5.69564	4.234e-06	0.00572262	4.12882	0.443507	0.560948	0.117441	0.353021	0.404578	0.265298	0.385348	0.38619	0.41615	0.396356	0.584943	0.573112	0.49897	0.520627	0.537488	0.424799	0.435559	0.383647	0.506631	0.563382	0.404159	0.68588	0.652606	0.640734	0.71391	0.650898	0.669167
ch.3.3598421F	NA	0.762836	-3.95204	4.64368	7.41792e-05	0.0348245	1.6024	0.44571	0.562905	0.117195	0.415051	0.471325	0.420319	0.495046	0.576037	0.453163	0.353016	0.528802	0.41804	0.370978	0.48835	0.358399	0.507643	0.499396	0.53417	0.545076	0.486441	0.431103	0.727308	0.6534	0.673908	0.577397	0.582287	0.536733
cg19554037	TOLLIP	0.738379	1.59753	11.0284	1.12747e-11	3.77699e-07	14.6821	0.444112	0.561176	0.117063	0.513168	0.514339	0.613379	0.569673	0.521654	0.566699	0.36481	0.363857	0.283757	0.311976	0.385693	0.320344	0.707236	0.647709	0.615479	0.653672	0.610991	0.691443	0.441611	0.439537	0.393518	0.491108	0.53936	0.502444
cg04254242	LBH	0.734885	-1.8952	5.34004	1.11121e-05	0.0112236	3.28086	0.442068	0.559081	0.117013	0.384493	0.42572	0.273459	0.353333	0.424411	0.415814	0.4225	0.560241	0.515345	0.478264	0.460982	0.590253	0.429049	0.483785	0.438573	0.471681	0.490643	0.390795	0.667871	0.613859	0.625714	0.703475	0.714392	0.679132
cg04317047	NA	0.722474	-1.83941	6.18725	1.13e-06	0.00215307	5.28182	0.445041	0.561684	0.116643	0.523157	0.543155	0.487502	0.53101	0.555909	0.547775	0.326698	0.412461	0.377162	0.378493	0.350688	0.306482	0.591795	0.55144	0.579185	0.5985	0.562666	0.618417	0.528749	0.453824	0.524686	0.515296	0.630052	0.585598
cg14399839	NAIF1	0.712851	3.95367	4.98645	2.91299e-05	0.0202449	2.43013	0.444219	0.560779	0.11656	0.51918	0.492663	0.595848	0.47081	0.482169	0.567945	0.351415	0.441017	0.337928	0.404408	0.360382	0.306857	0.59307	0.591783	0.626077	0.568776	0.645475	0.534374	0.37891	0.53939	0.568535	0.512148	0.624913	0.54589
cg18931633	CLU	0.724437	-4.39154	5.82052	3.02214e-06	0.00440177	4.42409	0.444821	0.561104	0.116284	0.437918	0.360425	0.389894	0.33385	0.542152	0.487199	0.408678	0.496719	0.463395	0.545239	0.437148	0.435231	0.537704	0.571943	0.482712	0.483722	0.595483	0.502806	0.675181	0.58001	0.606553	0.570335	0.569236	0.557569
ch.7.107350695F	NA	0.719614	-5.01261	4.57229	9.00927e-05	0.0388355	1.43008	0.442691	0.558792	0.116101	0.435524	0.449654	0.475541	0.434719	0.449671	0.454086	0.373033	0.493607	0.39089	0.5143	0.435101	0.406168	0.53271	0.522709	0.507696	0.530287	0.452397	0.505255	0.733079	0.694305	0.639296	0.481143	0.620041	0.486588
cg13970540	NA	0.694171	3.63774	5.05301	2.42928e-05	0.0180558	2.59066	0.441607	0.557651	0.116044	0.419023	0.46564	0.293818	0.314028	0.357017	0.437188	0.511073	0.487043	0.575818	0.479236	0.504321	0.455083	0.568514	0.476903	0.600633	0.440232	0.429092	0.485316	0.674131	0.626505	0.644523	0.538388	0.551682	0.655897
cg06483820	AKAP1	0.715965	4.79474	4.65317	7.2288e-05	0.034419	1.6253	0.442291	0.558317	0.116026	0.362218	0.427272	0.245479	0.421101	0.41088	0.404574	0.434787	0.382078	0.548535	0.489692	0.589578	0.591299	0.544055	0.387088	0.448587	0.437872	0.570416	0.448036	0.69402	0.643416	0.683953	0.6853	0.640202	0.516855
cg01870834	PLEC	0.74251	1.44404	5.9052	2.40591e-06	0.0037487	4.62342	0.441767	0.557353	0.115586	0.415838	0.372412	0.230977	0.326439	0.397159	0.41574	0.462537	0.569611	0.595609	0.501493	0.520054	0.493334	0.358575	0.438368	0.410253	0.445067	0.48771	0.346023	0.660662	0.760009	0.737883	0.669883	0.7053	0.668498
ch.17.1247542F	NA	0.734826	-4.70813	4.82761	4.49301e-05	0.0258235	2.04664	0.445892	0.561306	0.115414	0.419586	0.440258	0.467707	0.497978	0.473168	0.456353	0.340728	0.435923	0.450825	0.446621	0.457151	0.464402	0.562593	0.430364	0.503143	0.564992	0.574951	0.389148	0.675451	0.626256	0.676238	0.612381	0.617507	0.502645
cg08107354	NA	0.732693	3.91577	6.16091	1.21236e-06	0.00222976	5.22071	0.446902	0.561963	0.115061	0.432136	0.519591	0.331875	0.377706	0.441814	0.456767	0.45435	0.493619	0.462484	0.404353	0.52721	0.460918	0.596332	0.614781	0.56214	0.528938	0.492769	0.485512	0.608793	0.567179	0.594607	0.650082	0.546022	0.496397
ch.22.22597277R	NA	0.732231	-5.47539	4.43678	0.000130211	0.0475239	1.10339	0.444954	0.559843	0.114889	0.406074	0.419139	0.368915	0.489631	0.555059	0.459883	0.472707	0.472725	0.490026	0.398844	0.460571	0.345872	0.467754	0.521682	0.52302	0.534636	0.484905	0.389806	0.713341	0.67591	0.706708	0.585747	0.595885	0.51872
cg26025580	CCDC19	0.766263	3.79221	4.41532	0.000138018	0.0493005	1.05174	0.446086	0.560779	0.114693	0.49128	0.497937	0.517134	0.592448	0.505793	0.557226	0.382242	0.500466	0.276971	0.342601	0.389293	0.299636	0.596782	0.635135	0.808779	0.484903	0.607731	0.683665	0.521284	0.475782	0.420423	0.597537	0.447675	0.449651
cg01859549	PHLDB1	0.709791	4.23132	4.49086	0.000112423	0.0439016	1.23369	0.445689	0.560272	0.114583	0.384844	0.427881	0.465025	0.505403	0.689922	0.496402	0.383054	0.423345	0.389776	0.405192	0.355844	0.421579	0.572769	0.634801	0.572798	0.65473	0.424797	0.546447	0.567107	0.500698	0.514815	0.580657	0.596622	0.557018
cg18744482	NELFE	0.721838	2.41328	4.53414	9.9944e-05	0.0407681	1.33805	0.440119	0.554206	0.114088	0.417651	0.35082	0.227095	0.363037	0.442059	0.411685	0.482771	0.436587	0.605983	0.499913	0.466638	0.577186	0.43437	0.404617	0.386385	0.447638	0.442518	0.330224	0.610526	0.724692	0.791525	0.7488	0.687485	0.641694
cg02186748	COL1A1	0.858219	-3.65785	4.88797	3.81094e-05	0.0231217	2.1924	0.442054	0.556119	0.114065	0.351618	0.283183	0.141119	0.158235	0.305321	0.323405	0.449769	0.721527	0.768628	0.608382	0.573922	0.619545	0.369924	0.27397	0.349835	0.344135	0.372113	0.210416	0.768276	0.770499	0.81337	0.847924	0.802438	0.750528
cg17130486	NA	0.689767	1.5975	4.97637	2.9942e-05	0.0206206	2.40581	0.442872	0.556771	0.1139	0.441909	0.478262	0.377092	0.465396	0.487745	0.464662	0.363819	0.445433	0.463342	0.472588	0.421855	0.43236	0.479593	0.429989	0.478274	0.474154	0.523718	0.446375	0.62653	0.677525	0.699809	0.591274	0.614949	0.639065
ch.2.105901354F	NA	0.727135	-5.45381	4.46565	0.000120394	0.0453295	1.17293	0.448997	0.562246	0.11325	0.419101	0.499822	0.451943	0.465767	0.608562	0.529024	0.425145	0.507686	0.329916	0.434149	0.409076	0.307766	0.661719	0.665654	0.607926	0.553161	0.635996	0.586021	0.572194	0.493709	0.293428	0.553707	0.585717	0.537727
ch.22.40657F	NA	0.693425	-4.61473	5.71693	3.99721e-06	0.00551374	4.17927	0.445996	0.558968	0.112972	0.409777	0.513931	0.446287	0.479533	0.510244	0.477936	0.380371	0.427923	0.367621	0.400137	0.52523	0.412966	0.537264	0.521519	0.578557	0.51381	0.577875	0.522864	0.609945	0.618934	0.605489	0.586089	0.594668	0.440603
cg15406425	DNAH17	0.847128	2.43319	7.33536	5.64873e-08	0.0002623	7.85331	0.445485	0.558454	0.112969	0.532219	0.624694	0.717383	0.752061	0.686948	0.656405	0.285199	0.226025	0.139691	0.196014	0.290168	0.239011	0.832245	0.664149	0.77177	0.757384	0.677114	0.861832	0.309186	0.322624	0.242086	0.362824	0.4569	0.443332
cg09726623	NA	0.706272	-2.64145	4.82876	4.47892e-05	0.0257741	2.04942	0.44396	0.556811	0.11285	0.418711	0.424858	0.307199	0.321808	0.454805	0.434302	0.432927	0.575338	0.564074	0.461556	0.498831	0.433117	0.50279	0.463756	0.405608	0.49048	0.470203	0.3475	0.601061	0.637082	0.642641	0.711685	0.705365	0.703557
ch.9.2215767R	NCS1	0.716202	-5.61861	4.72866	5.88472e-05	0.0305621	1.80762	0.446722	0.559529	0.112807	0.428894	0.469268	0.379299	0.494035	0.492547	0.471668	0.398328	0.554966	0.450614	0.422911	0.465169	0.332964	0.443198	0.53063	0.608078	0.434908	0.521988	0.465436	0.612887	0.696907	0.617818	0.66596	0.553115	0.563421
cg10029177	NA	0.700747	-3.68696	5.04272	2.49846e-05	0.0183662	2.56584	0.443144	0.55571	0.112566	0.382223	0.440549	0.304727	0.321122	0.407541	0.428718	0.423129	0.530671	0.618543	0.486553	0.486931	0.487021	0.373439	0.463994	0.471664	0.491326	0.460999	0.32216	0.619877	0.677855	0.669711	0.743647	0.709514	0.664328
cg25161868	CACNA2D1	0.739634	-2.71648	5.00011	2.80647e-05	0.0197375	2.46307	0.444648	0.557081	0.112433	0.34705	0.350847	0.25475	0.226653	0.343743	0.391135	0.41611	0.602672	0.674077	0.618233	0.495264	0.615237	0.37916	0.386342	0.558039	0.462642	0.347121	0.308842	0.645514	0.711707	0.725948	0.762885	0.682973	0.713797
cg17612680	NA	0.808345	-4.34319	6.62412	3.55495e-07	0.000998357	6.28236	0.446038	0.558454	0.112415	0.265551	0.22644	0.154214	0.221918	0.275315	0.332749	0.501242	0.713588	0.764866	0.672565	0.602063	0.621947	0.294391	0.431266	0.33935	0.403848	0.484893	0.204421	0.726523	0.75181	0.810548	0.806973	0.75739	0.690029
ch.13.1182684F	NDFIP2	0.689213	-4.75708	5.56777	5.98585e-06	0.0072354	3.82504	0.446071	0.558432	0.112361	0.42953	0.534535	0.47172	0.529649	0.514588	0.507171	0.415643	0.365084	0.379112	0.37172	0.431094	0.403001	0.556298	0.645808	0.571327	0.509516	0.541852	0.610342	0.559328	0.653112	0.531751	0.472714	0.490352	0.558782
cg26933686	RHBDF1	0.68311	-5.63692	5.79918	3.20117e-06	0.00459124	4.37373	0.444913	0.557213	0.1123	0.457412	0.469386	0.440975	0.437752	0.419941	0.470781	0.39756	0.509501	0.415135	0.453577	0.409232	0.4577	0.521553	0.5178	0.500769	0.497338	0.582805	0.438002	0.667035	0.535357	0.528273	0.614463	0.626867	0.656289
cg27507284	NFE2L2	0.695293	-1.18685	7.81721	1.68121e-08	0.00011264	8.87261	0.446457	0.558514	0.112056	0.521492	0.587484	0.598794	0.571994	0.547223	0.577626	0.34281	0.340825	0.2758	0.329736	0.356381	0.307324	0.609748	0.612494	0.638047	0.610147	0.607642	0.697502	0.444897	0.469889	0.44805	0.495625	0.573026	0.495096
cg08247806	NA	0.777675	2.00388	7.11166	1.00115e-07	0.000399384	7.36748	0.450037	0.561984	0.111947	0.535109	0.663808	0.720425	0.722568	0.624527	0.623423	0.284451	0.292155	0.197537	0.225567	0.271379	0.239494	0.717298	0.77964	0.711324	0.659874	0.677351	0.730563	0.345125	0.309617	0.300683	0.437532	0.565065	0.509736
cg13320842	GIPR	0.725084	1.08538	5.57825	5.81824e-06	0.00705097	3.84998	0.443964	0.555851	0.111887	0.390694	0.375524	0.243826	0.298134	0.437616	0.399437	0.424863	0.507342	0.647658	0.542611	0.52007	0.539796	0.382579	0.42581	0.401128	0.44384	0.456093	0.297433	0.689788	0.705109	0.698887	0.752081	0.697763	0.719702
cg23096144	EPHX1	0.69688	-4.78602	5.61675	5.24182e-06	0.00660857	3.94156	0.445833	0.557567	0.111734	0.411447	0.496288	0.342832	0.454108	0.433497	0.435022	0.403269	0.47878	0.507595	0.46432	0.511299	0.411536	0.47384	0.479048	0.490209	0.49078	0.503455	0.37442	0.653259	0.628175	0.661164	0.658905	0.669892	0.607657
cg01942849	ACSF3	0.908022	2.46023	5.21077	1.58007e-05	0.0137997	2.9705	0.439615	0.551256	0.111641	0.546852	0.688497	0.889753	0.864852	0.564066	0.689763	0.225086	0.157792	0.120346	0.195304	0.206436	0.126628	0.90635	0.763029	0.872298	0.756546	0.64901	0.898489	0.226355	0.194676	0.229486	0.278248	0.420032	0.420553
cg16283183	LIMD1	0.777472	1.14588	7.38931	4.92487e-08	0.000235688	7.96931	0.44828	0.559808	0.111528	0.542232	0.630468	0.71078	0.729377	0.618338	0.636299	0.275294	0.316625	0.216119	0.182194	0.289672	0.23196	0.758452	0.694029	0.722285	0.66277	0.619638	0.810399	0.327825	0.372695	0.322726	0.439561	0.50559	0.481733
cg17543218	SHROOM3	0.660596	4.22452	5.05552	2.41273e-05	0.0180352	2.5967	0.44438	0.555615	0.111236	0.442077	0.408904	0.478202	0.539924	0.528731	0.535068	0.416033	0.426035	0.396313	0.343306	0.42546	0.392504	0.623887	0.581929	0.651196	0.548665	0.582308	0.683768	0.458722	0.580135	0.494432	0.488932	0.523723	0.449686
cg11817589	ONECUT2	0.791661	-1.51044	5.19255	1.6605e-05	0.0142893	2.92669	0.452334	0.56355	0.111216	0.649245	0.706185	0.788112	0.684915	0.694092	0.664157	0.198063	0.214325	0.166481	0.239906	0.264826	0.1577	0.754941	0.682345	0.702336	0.688897	0.650771	0.783836	0.309707	0.386291	0.269499	0.413206	0.571103	0.549667
cg23895495	TNS3	0.655274	-4.92069	5.11608	2.04539e-05	0.0163731	2.74263	0.444752	0.555848	0.111096	0.515139	0.524659	0.503586	0.455209	0.456468	0.547896	0.325852	0.427279	0.394093	0.434661	0.360439	0.391738	0.510404	0.558255	0.456345	0.634316	0.609142	0.581344	0.520365	0.543322	0.519565	0.551664	0.574333	0.61112
cg07353685	S100A2	0.666266	2.53906	4.62637	7.77597e-05	0.0359654	1.56061	0.445506	0.556554	0.111047	0.496898	0.468804	0.526194	0.469973	0.518036	0.520213	0.412843	0.437605	0.368918	0.372823	0.413132	0.340639	0.471578	0.509965	0.607865	0.631635	0.537556	0.426969	0.541952	0.626539	0.568462	0.609653	0.583052	0.563415
ch.9.2051689R	MAPKAP1	0.685236	-6.45322	4.89734	3.71469e-05	0.0228583	2.21504	0.444873	0.555838	0.110964	0.406779	0.430376	0.429523	0.314432	0.487173	0.450991	0.455742	0.52598	0.446465	0.458015	0.48543	0.447575	0.522445	0.570861	0.456732	0.464264	0.480768	0.431191	0.656424	0.702198	0.701071	0.650161	0.558121	0.475818
cg08264376	CLDN14	0.66297	1.22477	4.67603	6.79219e-05	0.0334963	1.68052	0.44573	0.556637	0.110907	0.559631	0.53205	0.554278	0.451913	0.540865	0.541876	0.316692	0.407235	0.36862	0.380566	0.365956	0.32908	0.516218	0.528532	0.567721	0.540561	0.551915	0.529461	0.523565	0.532571	0.538325	0.616082	0.618173	0.616522
cg06601666	OGFOD3	0.665321	-0.84238	4.90518	3.63614e-05	0.0226795	2.23396	0.445547	0.556378	0.110831	0.472017	0.517979	0.454282	0.472048	0.511641	0.51384	0.394307	0.449456	0.449651	0.448168	0.33208	0.331095	0.496366	0.537996	0.548763	0.536271	0.500528	0.467633	0.550064	0.601825	0.556122	0.640768	0.608439	0.631756
cg14898779	STK31	0.759994	1.46221	4.49232	0.000111979	0.0438377	1.23721	0.44128	0.552021	0.110741	0.390494	0.290799	0.195899	0.304978	0.297252	0.339519	0.539359	0.561036	0.672401	0.603407	0.614187	0.486032	0.420231	0.342201	0.362473	0.417213	0.377061	0.223823	0.796943	0.775533	0.773546	0.832691	0.587474	0.715064
cg05414903	DNAH17	0.783161	0.24893	7.95787	1.18682e-08	8.69711e-05	9.16297	0.449778	0.560113	0.110335	0.594229	0.626441	0.721596	0.714624	0.639146	0.670636	0.271418	0.275853	0.155577	0.239627	0.280717	0.207474	0.714438	0.709195	0.697907	0.707575	0.725839	0.831112	0.291536	0.289867	0.32203	0.39274	0.500437	0.538678
cg09210964	NA	0.684282	-3.93186	5.34977	1.08216e-05	0.0110093	3.3042	0.446762	0.557076	0.110314	0.423301	0.333359	0.285789	0.303409	0.353149	0.482991	0.443651	0.553486	0.596455	0.522156	0.522456	0.540946	0.425366	0.469053	0.473011	0.58241	0.580777	0.509515	0.529919	0.561556	0.622616	0.672358	0.638538	0.619796
ch.2.1903814R	NA	0.696003	-5.28221	4.45807	0.000122899	0.0460219	1.15466	0.446897	0.55708	0.110183	0.250854	0.429433	0.316097	0.418942	0.396055	0.385168	0.446264	0.514017	0.559387	0.600208	0.435497	0.610842	0.598283	0.470205	0.529543	0.530449	0.426689	0.404675	0.741563	0.569854	0.63132	0.623287	0.582323	0.576768
ch.17.1646506R	NA	0.721222	-5.13058	4.51796	0.000104441	0.0420218	1.29901	0.450199	0.560328	0.11013	0.428477	0.365807	0.380109	0.55841	0.493638	0.450993	0.388033	0.525003	0.500225	0.45368	0.491759	0.366251	0.503904	0.526697	0.499897	0.58119	0.547163	0.431531	0.676623	0.6199	0.656854	0.529122	0.627358	0.523701
cg05120428	AFAP1L2	0.719805	-3.70286	4.54189	9.78608e-05	0.0404547	1.35673	0.445061	0.554988	0.109927	0.436717	0.314708	0.252705	0.299368	0.460651	0.401933	0.445487	0.59763	0.599542	0.565188	0.472685	0.494119	0.379574	0.398172	0.387304	0.465531	0.453699	0.256083	0.685242	0.697725	0.73598	0.765026	0.742679	0.692842
ch.17.1009718F	CDK12	0.674234	-4.99645	4.93989	3.30753e-05	0.0218999	2.31777	0.445053	0.554885	0.109832	0.390408	0.375716	0.35133	0.323628	0.531808	0.451422	0.541666	0.489226	0.50978	0.431974	0.48382	0.459858	0.434324	0.541122	0.518004	0.472676	0.473404	0.372983	0.661725	0.717746	0.700447	0.580343	0.577473	0.608377
cg16998950	ELL2	0.896403	-1.32844	5.0787	2.26492e-05	0.0173916	2.65257	0.455405	0.565134	0.109729	0.661938	0.767161	0.838398	0.817913	0.729148	0.717384	0.228837	0.199562	0.0860394	0.102674	0.196604	0.119203	0.783	0.716939	0.753202	0.769361	0.656039	0.871241	0.248218	0.288264	0.270642	0.394127	0.523565	0.507018
cg12587615	LPPR2	0.685817	0.499711	6.68837	3.00374e-07	0.000869593	6.42734	0.448239	0.557602	0.109363	0.509769	0.585041	0.570167	0.675914	0.596505	0.571368	0.32586	0.3143	0.261281	0.321612	0.355499	0.291555	0.622251	0.633843	0.61833	0.639081	0.562652	0.703587	0.455342	0.424963	0.479775	0.477851	0.510186	0.563363
cg12918696	NA	0.781246	-2.79567	5.87041	2.642e-06	0.0040283	4.54162	0.4518	0.561066	0.109266	0.591648	0.742166	0.74339	0.725014	0.659514	0.654175	0.295034	0.160175	0.140704	0.162867	0.316999	0.22991	0.708223	0.659403	0.708165	0.733164	0.681046	0.79901	0.362791	0.383248	0.296802	0.439422	0.49855	0.462963
cg25726549	SCHIP1	0.652432	-5.23754	4.89978	3.69007e-05	0.0228014	2.22093	0.44639	0.555641	0.109251	0.425607	0.489462	0.556054	0.44444	0.570905	0.519916	0.415754	0.397559	0.350413	0.342064	0.464023	0.380481	0.568457	0.562361	0.519364	0.541423	0.603857	0.551215	0.51162	0.561888	0.522579	0.621269	0.624383	0.479274
cg01468567	TEAD2	0.8169	-2.38302	5.41891	8.96666e-06	0.0096674	3.46975	0.455056	0.564307	0.10925	0.636132	0.706159	0.768352	0.754314	0.67903	0.633201	0.237768	0.230194	0.098298	0.188778	0.280902	0.247548	0.746838	0.757575	0.713985	0.687666	0.657328	0.795909	0.449487	0.329254	0.249785	0.333737	0.546723	0.503394
cg15402232	PDGFB	0.677911	2.99464	5.09428	2.1707e-05	0.0169413	2.69011	0.448031	0.556657	0.108626	0.421497	0.452054	0.441936	0.520143	0.537977	0.500837	0.426632	0.451683	0.424812	0.355459	0.411691	0.431655	0.648097	0.566298	0.535911	0.586316	0.550725	0.527424	0.52443	0.494094	0.465973	0.608424	0.462213	0.70998
cg15108060	RB1	0.868779	0.145732	5.7558	3.59882e-06	0.00502331	4.27124	0.452132	0.560724	0.108592	0.615037	0.748221	0.865663	0.795281	0.716841	0.721842	0.199717	0.147253	0.0858831	0.119401	0.251846	0.158602	0.720753	0.780328	0.752821	0.790775	0.724755	0.891627	0.26463	0.250178	0.216668	0.40355	0.491027	0.441577
cg18935832	RASA3	0.678198	-3.45629	5.93673	2.21031e-06	0.00351398	4.69747	0.44927	0.55783	0.10856	0.478991	0.538547	0.459413	0.542616	0.542612	0.517316	0.38357	0.462336	0.377846	0.317257	0.398214	0.372526	0.587106	0.607449	0.558429	0.575855	0.583407	0.500871	0.477265	0.510861	0.494288	0.563614	0.624184	0.610633
cg02819992	NA	0.670345	-1.91854	4.7442	5.64052e-05	0.0297233	1.84517	0.449081	0.557466	0.108384	0.533194	0.618057	0.602109	0.642035	0.584374	0.559608	0.315209	0.288447	0.311054	0.281152	0.349461	0.304275	0.598983	0.61017	0.57847	0.578108	0.588394	0.596956	0.457	0.50092	0.46336	0.559985	0.544099	0.613141
cg07898573	ANKRD2	0.664286	-1.70676	6.83649	2.04e-07	0.000664531	6.75932	0.446586	0.554539	0.107953	0.377453	0.378786	0.34966	0.415474	0.45553	0.426807	0.417882	0.533208	0.57153	0.481001	0.477657	0.474047	0.484233	0.49535	0.449286	0.493059	0.457268	0.395657	0.662438	0.673389	0.663775	0.651393	0.629305	0.59932
cg02272576	LOC100132354	0.781651	-4.23485	4.61784	7.9588e-05	0.0364872	1.54001	0.444929	0.552795	0.107866	0.305859	0.240029	0.173232	0.221113	0.356899	0.335735	0.472245	0.710601	0.779611	0.589795	0.533022	0.621004	0.296291	0.335847	0.377771	0.379859	0.380972	0.18793	0.813244	0.781842	0.818953	0.814841	0.722613	0.723376
cg10560420	TANC1	0.647261	3.16302	5.21583	1.55842e-05	0.0136871	2.98267	0.445889	0.553678	0.107789	0.452548	0.387599	0.365448	0.408681	0.435775	0.480809	0.423971	0.491049	0.493787	0.480651	0.497839	0.43251	0.460494	0.44976	0.518472	0.517733	0.590642	0.463348	0.504754	0.629661	0.595351	0.625109	0.707947	0.580869
cg06511276	ZDHHC18	0.637532	2.19211	5.02005	2.65789e-05	0.0191237	2.51116	0.446333	0.554067	0.107734	0.44991	0.416018	0.503821	0.483736	0.554497	0.506188	0.414671	0.438747	0.398094	0.411843	0.395265	0.383211	0.534963	0.569006	0.502353	0.570472	0.474304	0.540375	0.581857	0.647278	0.638195	0.48458	0.561721	0.543705
ch.19.1906967F	NA	0.655088	-4.71569	6.42458	6.01523e-07	0.00146933	5.82846	0.446555	0.554223	0.107668	0.454575	0.430192	0.366494	0.428414	0.46662	0.457677	0.461266	0.461413	0.47207	0.483018	0.460703	0.416224	0.499204	0.507118	0.510934	0.460543	0.516683	0.431293	0.686268	0.627996	0.688835	0.564371	0.573054	0.584381
ch.3.948191R	NA	0.649668	-6.68059	4.74723	5.5941e-05	0.0296453	1.85249	0.447004	0.55454	0.107536	0.347968	0.448324	0.43895	0.49999	0.404879	0.454148	0.427669	0.430368	0.393339	0.512318	0.467782	0.538313	0.611144	0.5902	0.483212	0.507569	0.59902	0.497727	0.506149	0.695563	0.558189	0.531031	0.569484	0.505189
cg01947415	SUN1	0.671859	-2.04532	6.26527	9.18e-07	0.00189308	5.4623	0.448327	0.555615	0.107288	0.385986	0.413842	0.293806	0.367553	0.515644	0.438687	0.388992	0.529849	0.552998	0.519622	0.493648	0.479299	0.480254	0.485992	0.505523	0.453655	0.489918	0.433412	0.642984	0.619089	0.634039	0.657249	0.665395	0.599866
ch.19.1348515F	HNRNPUL1	0.665317	-5.42236	5.45054	8.22824e-06	0.00912294	3.54537	0.44879	0.555874	0.107084	0.41432	0.45753	0.441382	0.467658	0.504271	0.473421	0.392398	0.442857	0.507403	0.409203	0.475944	0.399094	0.496467	0.532867	0.52511	0.5586	0.524114	0.438041	0.65077	0.597518	0.676614	0.558308	0.594844	0.517232
cg09304357	NA	0.676603	0.652162	5.83726	2.88882e-06	0.00428512	4.46355	0.447317	0.554262	0.106945	0.444325	0.371024	0.272784	0.333293	0.4444	0.432127	0.469872	0.558455	0.566929	0.523754	0.462164	0.488684	0.407483	0.460772	0.40716	0.465014	0.509461	0.341364	0.664888	0.652286	0.679393	0.699828	0.696675	0.666823
cg06109876	FBXO32	0.757015	0.314571	4.99299	2.86148e-05	0.0200302	2.4459	0.447942	0.55456	0.106618	0.413611	0.322909	0.145169	0.232334	0.344245	0.381232	0.472841	0.60053	0.696617	0.621149	0.507075	0.637592	0.33308	0.383183	0.338908	0.386201	0.447116	0.285471	0.73212	0.761741	0.777765	0.754991	0.703001	0.751141
cg16739503	RASA3	0.66616	-0.410584	4.78599	5.03304e-05	0.02776	1.94612	0.446687	0.553267	0.10658	0.43359	0.424582	0.335544	0.322926	0.413026	0.44815	0.476005	0.600738	0.570368	0.455853	0.455359	0.424109	0.480919	0.439289	0.454386	0.500839	0.481994	0.342528	0.587812	0.688238	0.653315	0.760773	0.63741	0.611701
cg13895650	TLE1	1.15839	0.732702	5.53598	6.52485e-06	0.00765031	3.7493	0.456083	0.562317	0.106234	0.738413	0.79665	0.941411	0.919616	0.773351	0.780492	0.174309	0.0924831	0.0304544	0.0737771	0.0873882	0.0646556	0.843511	0.890663	0.904224	0.735755	0.709046	0.934112	0.196285	0.231087	0.184759	0.279863	0.441001	0.397502
cg09113915	ELMOD3	0.682995	2.46372	5.07055	2.31579e-05	0.0175764	2.63295	0.446774	0.55298	0.106206	0.42081	0.371976	0.252437	0.358247	0.38844	0.410833	0.489598	0.620392	0.59071	0.572677	0.450627	0.434538	0.426564	0.456842	0.44979	0.450021	0.423567	0.311987	0.669766	0.684338	0.780542	0.648664	0.710329	0.623347
cg27307975	LIPC	0.709758	4.80141	4.64804	7.33038e-05	0.0345866	1.61293	0.450835	0.556876	0.106042	0.350325	0.340338	0.188001	0.279888	0.395783	0.399269	0.455867	0.525803	0.635658	0.600835	0.544353	0.693896	0.472501	0.442735	0.599048	0.504124	0.38575	0.399512	0.58189	0.591067	0.742417	0.72093	0.634836	0.607708
cg02297838	NA	0.623949	-2.77087	6.17552	1.166e-06	0.00217	5.25461	0.44744	0.55337	0.105931	0.454842	0.466622	0.502774	0.436254	0.496626	0.519176	0.41238	0.383994	0.400844	0.365503	0.482835	0.447425	0.610343	0.585172	0.573734	0.571236	0.593257	0.587702	0.508502	0.47345	0.529145	0.578804	0.519771	0.50933
cg23039250	TLR5	0.615021	3.69895	4.8516	4.20838e-05	0.0246616	2.10458	0.446037	0.55181	0.105773	0.40867	0.419526	0.321246	0.454744	0.439581	0.464863	0.463556	0.438478	0.502876	0.547597	0.430129	0.461181	0.507497	0.503051	0.534779	0.394363	0.582352	0.528707	0.566192	0.681688	0.589957	0.566072	0.581892	0.58517
cg17475857	DNMT3B	0.650642	-1.31922	9.73006	1.84241e-10	3.45632e-06	12.5368	0.449249	0.554871	0.105622	0.412949	0.415002	0.337878	0.4439	0.433931	0.441915	0.460002	0.512523	0.492312	0.468699	0.493853	0.478019	0.523778	0.532502	0.510014	0.528475	0.482029	0.434291	0.593394	0.603997	0.624399	0.624522	0.618289	0.582766
cg10133100	PPP6R3	0.642802	4.88751	6.75181	2.54451e-07	0.000785026	6.56991	0.44892	0.55448	0.10556	0.460855	0.442465	0.450506	0.479868	0.446826	0.467635	0.395052	0.454772	0.424724	0.434193	0.488942	0.441202	0.644116	0.552023	0.551808	0.496928	0.513154	0.488257	0.5149	0.637994	0.588595	0.543536	0.581723	0.540724
cg20036207	NA	0.847832	2.31647	4.97443	3.01013e-05	0.0206417	2.40111	0.445788	0.551301	0.105513	0.306404	0.216493	0.105109	0.168144	0.288472	0.305949	0.632555	0.703459	0.805932	0.593898	0.621869	0.601178	0.314003	0.307435	0.318768	0.305492	0.381495	0.151212	0.791498	0.82882	0.863123	0.878961	0.772762	0.702042
cg27015773	ADAMTS10	0.66416	4.40934	4.93037	3.3946e-05	0.0221531	2.29478	0.450487	0.555863	0.105376	0.463146	0.468854	0.510991	0.564941	0.603178	0.533445	0.346875	0.381034	0.329642	0.409325	0.359378	0.435039	0.549238	0.527343	0.710621	0.550778	0.605353	0.571336	0.539108	0.529595	0.457265	0.475189	0.533098	0.621434
cg26741373	NA	0.639339	-2.89476	6.76918	2.43165e-07	0.000760288	6.60886	0.449708	0.554773	0.105065	0.469913	0.432826	0.427676	0.541716	0.527368	0.495423	0.388096	0.4221	0.436615	0.42447	0.460818	0.369475	0.556504	0.570265	0.558922	0.560339	0.503098	0.553627	0.540309	0.514413	0.553964	0.592134	0.586704	0.566993
ch.11.1613249R	NA	0.641676	-5.22769	4.91145	3.57442e-05	0.0226381	2.24911	0.449276	0.554146	0.104869	0.428816	0.470157	0.436987	0.491451	0.426105	0.480998	0.35923	0.420374	0.514372	0.464465	0.382326	0.516034	0.519363	0.524603	0.539362	0.586634	0.536127	0.439607	0.613866	0.575303	0.651686	0.512555	0.510251	0.640391
cg25672027	TSPO	0.628702	-0.794366	4.74739	5.59167e-05	0.0296453	1.85288	0.44663	0.551452	0.104822	0.469007	0.441238	0.368939	0.404471	0.452855	0.451691	0.413666	0.429655	0.534515	0.502535	0.419465	0.471519	0.451936	0.461824	0.447406	0.508651	0.460542	0.371805	0.63894	0.628432	0.663075	0.68658	0.657324	0.640904
cg24403338	DNMT3B	0.653406	-1.92877	7.3964	4.83706e-08	0.000235688	7.98452	0.450747	0.555324	0.104577	0.433134	0.453172	0.344799	0.425521	0.490596	0.459992	0.40678	0.532931	0.469322	0.45322	0.497679	0.441823	0.525781	0.519624	0.500466	0.51606	0.524316	0.463291	0.598673	0.602284	0.596691	0.610553	0.610497	0.595654
cg17529823	NA	0.643472	2.33211	4.42984	0.000132688	0.0481655	1.08668	0.449676	0.554188	0.104512	0.438287	0.413257	0.410698	0.556212	0.46042	0.49112	0.400475	0.34491	0.433797	0.401207	0.560458	0.485271	0.606253	0.512294	0.626232	0.507517	0.657068	0.633689	0.628687	0.466857	0.433457	0.554451	0.535788	0.487958
cg02387510	KRT80	0.645471	-1.85348	5.23947	1.46121e-05	0.0132985	3.03949	0.450441	0.554897	0.104456	0.523418	0.524476	0.484575	0.533416	0.53334	0.537425	0.349102	0.415056	0.411401	0.358314	0.37225	0.362524	0.611495	0.587804	0.557679	0.598308	0.533237	0.602594	0.444771	0.480924	0.448192	0.637194	0.613935	0.542631
cg02707277	BRD2	0.678899	-0.389833	6.54334	4.39642e-07	0.00114318	6.09925	0.451491	0.5559	0.104409	0.551059	0.654387	0.737007	0.641788	0.617076	0.617332	0.284408	0.277061	0.256554	0.274568	0.290577	0.21608	0.694841	0.675053	0.650041	0.621575	0.602116	0.722485	0.412358	0.420419	0.393511	0.432104	0.528115	0.518186
cg25980489	LTBP2	0.72475	0.348881	5.77134	3.45092e-06	0.00486025	4.30798	0.452759	0.557106	0.104347	0.628829	0.691167	0.765344	0.729143	0.634567	0.654535	0.247351	0.240081	0.15302	0.230414	0.251362	0.207302	0.743851	0.649357	0.659929	0.691615	0.653882	0.806285	0.306975	0.353405	0.329083	0.47821	0.533164	0.47952
cg05807722	ENKD1	0.631423	2.91618	5.14064	1.91289e-05	0.0156024	2.80178	0.449446	0.553731	0.104284	0.522544	0.526698	0.590468	0.63797	0.53045	0.555044	0.417922	0.309005	0.324195	0.291252	0.337016	0.350789	0.56902	0.604549	0.662799	0.626307	0.577934	0.54748	0.486238	0.476422	0.473045	0.496171	0.594963	0.529839
cg04397137	TIMP2	0.672482	2.7965	4.61714	7.974e-05	0.0365131	1.53832	0.45171	0.555994	0.104284	0.559059	0.61715	0.651547	0.706903	0.646474	0.593464	0.306132	0.278463	0.223897	0.288826	0.326695	0.221915	0.677428	0.635185	0.686139	0.547039	0.614036	0.711467	0.346246	0.416204	0.435647	0.460928	0.57635	0.56526
ch.5.3276032R	NA	0.65132	-2.92095	5.14246	1.90346e-05	0.0155796	2.80614	0.450966	0.555229	0.104262	0.412744	0.501186	0.423262	0.533242	0.544441	0.468433	0.349931	0.461353	0.437512	0.383763	0.487531	0.408197	0.51932	0.542695	0.528756	0.487753	0.528627	0.48302	0.620568	0.592281	0.649132	0.55882	0.571039	0.580735
cg26674445	NA	0.647823	-5.10214	4.51619	0.000104943	0.0420841	1.29476	0.448975	0.552996	0.104021	0.347401	0.408447	0.378385	0.344862	0.412514	0.422573	0.393791	0.529324	0.60315	0.459016	0.549986	0.538252	0.548221	0.495967	0.484468	0.393831	0.564125	0.387878	0.638344	0.584137	0.509938	0.722192	0.639791	0.667056
cg13345299	HPS4	0.710878	-4.65292	4.569	9.09037e-05	0.0389346	1.42213	0.447257	0.551226	0.103969	0.309491	0.424461	0.182374	0.276688	0.326145	0.385223	0.484937	0.651733	0.733802	0.528828	0.509769	0.553637	0.319757	0.371566	0.411657	0.382571	0.412083	0.327272	0.704907	0.768655	0.766873	0.785366	0.672556	0.691452
cg04782982	RAD51B	0.616732	0.149517	5.64468	4.85993e-06	0.00633134	4.00793	0.448257	0.552196	0.103939	0.480123	0.520233	0.575804	0.502357	0.480252	0.567394	0.388908	0.335003	0.403057	0.377094	0.393457	0.355409	0.660363	0.576742	0.625268	0.563628	0.607479	0.675197	0.385157	0.48648	0.380285	0.559146	0.557064	0.549542
cg14562086	COL1A1	0.72355	-2.04016	4.48447	0.000114392	0.0442786	1.21829	0.448773	0.552659	0.103886	0.36784	0.370301	0.14692	0.224222	0.340839	0.362948	0.485121	0.645842	0.677469	0.627755	0.542627	0.593385	0.270905	0.347082	0.387446	0.446147	0.428734	0.239672	0.758706	0.730217	0.753718	0.793838	0.753631	0.721812
cg00076797	CYMP	0.672676	-4.29083	5.06386	2.35846e-05	0.0177261	2.61681	0.449352	0.553008	0.103656	0.279905	0.311526	0.281076	0.310395	0.3371	0.376634	0.511731	0.645082	0.648362	0.504501	0.572913	0.613	0.377735	0.508702	0.399454	0.466861	0.499285	0.25618	0.702499	0.651581	0.767331	0.738667	0.65005	0.617756
cg18801045	DAP	0.647822	1.89306	4.70534	6.27086e-05	0.031829	1.7513	0.449826	0.553414	0.103588	0.380692	0.49332	0.369915	0.378754	0.46184	0.458296	0.344378	0.479224	0.579613	0.510618	0.494412	0.446845	0.529014	0.486915	0.460951	0.485055	0.510001	0.46111	0.5775	0.61729	0.730786	0.585739	0.583968	0.612641
cg11936643	ABLIM1	0.639028	-5.04211	4.42058	0.000136062	0.0489079	1.0644	0.449643	0.553226	0.103583	0.480684	0.484469	0.351686	0.488002	0.453938	0.429177	0.418882	0.459025	0.494749	0.385044	0.452782	0.497273	0.524749	0.516236	0.509141	0.466162	0.468377	0.342553	0.664802	0.580619	0.606999	0.633941	0.658261	0.666867
cg23457506	LCLAT1	0.625405	0.291161	5.00092	2.80021e-05	0.0197375	2.46504	0.449928	0.553312	0.103384	0.513886	0.487533	0.456167	0.526915	0.533851	0.511918	0.341013	0.41291	0.438388	0.363122	0.405007	0.408423	0.51406	0.540156	0.553564	0.515982	0.561322	0.494003	0.527896	0.534307	0.551702	0.63228	0.59827	0.616196
cg12892471	LIMA1	0.625213	2.6939	4.59542	8.45975e-05	0.0377505	1.48589	0.448546	0.551925	0.10338	0.455927	0.411401	0.399265	0.448353	0.485731	0.455277	0.414996	0.479153	0.431038	0.496365	0.434352	0.470688	0.63078	0.48628	0.604665	0.476029	0.447852	0.488619	0.529138	0.623278	0.501448	0.708172	0.538274	0.588568
cg08201736	RASGRF1	0.638193	3.80641	4.72786	5.89744e-05	0.0305621	1.8057	0.451056	0.55441	0.103354	0.439731	0.662807	0.616892	0.520233	0.53514	0.556219	0.362533	0.386283	0.315491	0.351468	0.280583	0.385293	0.560403	0.579074	0.651329	0.601068	0.603979	0.574918	0.606212	0.462603	0.477963	0.449223	0.549032	0.537113
cg05850884	TRIM26	0.644251	-4.52411	5.11316	2.06174e-05	0.0164167	2.7356	0.45006	0.553395	0.103334	0.303	0.401404	0.367599	0.351484	0.39017	0.399618	0.481778	0.507497	0.613933	0.506151	0.570493	0.507599	0.507188	0.513018	0.517568	0.47454	0.447763	0.324361	0.62824	0.636943	0.658796	0.601796	0.681653	0.648867
cg18699337	KANSL1	0.629638	1.92986	4.68496	6.629e-05	0.0330039	1.70207	0.44993	0.553234	0.103304	0.414597	0.453235	0.559479	0.471679	0.56434	0.548292	0.3488	0.397267	0.440105	0.387057	0.39941	0.414898	0.576215	0.598163	0.532733	0.515023	0.687671	0.598963	0.484773	0.525315	0.465458	0.56349	0.58725	0.503752
cg16096432	SSBP3	0.71344	1.3713	5.33776	1.11812e-05	0.011253	3.2754	0.448875	0.552162	0.103287	0.403722	0.32968	0.181989	0.32533	0.365214	0.361908	0.459775	0.631459	0.656019	0.54682	0.574354	0.550229	0.391456	0.398679	0.363301	0.396062	0.437814	0.240881	0.692769	0.790609	0.762838	0.778108	0.711586	0.661845
cg02397720	NA	0.649849	-2.98583	6.35598	7.21399e-07	0.00166243	5.67119	0.451984	0.555064	0.10308	0.543647	0.581756	0.59216	0.615234	0.529439	0.566076	0.323681	0.391263	0.284051	0.266491	0.395887	0.334123	0.642089	0.619409	0.632896	0.600531	0.612655	0.648524	0.408416	0.459231	0.446489	0.580449	0.503126	0.506948
cg04964471	ZNF385A	0.697771	2.77919	5.96929	2.02518e-06	0.00327613	4.77381	0.4493	0.552371	0.103071	0.503807	0.564303	0.593236	0.651593	0.595188	0.618251	0.324957	0.31059	0.228144	0.311688	0.393402	0.296439	0.646396	0.680726	0.716802	0.662321	0.641287	0.843517	0.351302	0.383676	0.337814	0.458704	0.497968	0.407936
cg03781123	TRIM26	0.640455	3.83546	4.89899	3.69803e-05	0.0228142	2.21902	0.451491	0.554536	0.103045	0.431635	0.435157	0.433031	0.470517	0.431508	0.505519	0.458501	0.520345	0.584428	0.300547	0.40174	0.444967	0.529574	0.525489	0.546321	0.57385	0.530078	0.541106	0.634437	0.508385	0.524625	0.592456	0.565048	0.583063
cg07102450	NA	0.735922	1.65108	4.56113	9.28718e-05	0.039283	1.40314	0.446957	0.549912	0.102955	0.361236	0.3386	0.160339	0.273984	0.382752	0.336014	0.529741	0.624541	0.66861	0.549146	0.556904	0.581613	0.322263	0.35142	0.352414	0.374275	0.389688	0.203057	0.813298	0.791632	0.830357	0.741171	0.730757	0.698608
cg04102384	ABHD16A	0.640193	-0.665182	4.46955	0.000119124	0.0451282	1.18233	0.449925	0.552833	0.102908	0.485301	0.38487	0.299623	0.400398	0.38605	0.472294	0.431523	0.614688	0.609755	0.525923	0.418258	0.370421	0.449755	0.562369	0.464143	0.493533	0.43941	0.459376	0.621125	0.599376	0.702798	0.595342	0.591818	0.65495
cg24539060	DNAH17	0.928254	1.75058	7.54064	3.3588e-08	0.000185325	8.29217	0.449451	0.551844	0.102393	0.573128	0.834112	0.895633	0.803994	0.681914	0.735828	0.169442	0.134242	0.0723533	0.132444	0.223673	0.136648	0.85997	0.828003	0.790077	0.796703	0.718692	0.941064	0.239281	0.19825	0.185787	0.274588	0.365803	0.423908
cg00298595	NA	0.773478	-3.61207	4.77567	5.17672e-05	0.0282586	1.92118	0.445422	0.547643	0.10222	0.341734	0.257811	0.152851	0.162167	0.31231	0.32065	0.444712	0.731182	0.784751	0.640594	0.535813	0.66049	0.306019	0.293587	0.281903	0.364618	0.335689	0.18792	0.79043	0.829757	0.834576	0.855057	0.766287	0.725867
cg12332526	EXOC6	0.638308	-2.52113	5.64545	4.84988e-06	0.00633134	4.00975	0.452327	0.554506	0.10218	0.492609	0.520769	0.53753	0.57609	0.542793	0.545295	0.373167	0.438335	0.390351	0.310005	0.384968	0.316007	0.616873	0.60755	0.551817	0.607951	0.572789	0.609068	0.467901	0.488681	0.425875	0.586094	0.585849	0.533626
cg12004641	TNS1	0.785086	2.00938	7.3903	4.91259e-08	0.000235688	7.97142	0.452962	0.555096	0.102134	0.299308	0.237953	0.122543	0.245844	0.35787	0.320121	0.532326	0.680948	0.657599	0.653937	0.655772	0.671325	0.369528	0.378852	0.359972	0.439003	0.418407	0.258536	0.792347	0.793733	0.766505	0.794657	0.658846	0.630768
cg22609380	NA	0.659079	3.4371	4.44372	0.000127779	0.0471129	1.12012	0.453255	0.55537	0.102114	0.601535	0.520735	0.404768	0.649347	0.503929	0.538481	0.378766	0.382178	0.392328	0.341181	0.401188	0.324625	0.651299	0.616176	0.601859	0.547606	0.558519	0.662727	0.503808	0.477139	0.467905	0.455582	0.659699	0.462115
ch.16.71108803R	NA	0.608	-5.20139	6.82273	2.11481e-07	0.00067934	6.72861	0.449106	0.551096	0.101991	0.428765	0.457934	0.403424	0.41894	0.466974	0.451871	0.403291	0.43632	0.467476	0.505166	0.475392	0.473715	0.54134	0.499026	0.47352	0.52672	0.449898	0.47933	0.6215	0.648074	0.62138	0.611036	0.544873	0.596458
cg20640246	NA	0.653273	-1.06028	7.64849	2.56141e-08	0.000154011	8.52	0.452381	0.554293	0.101912	0.395155	0.405508	0.287503	0.293112	0.385274	0.428597	0.426121	0.559158	0.56667	0.566114	0.562255	0.5531	0.460282	0.519237	0.50382	0.497604	0.51404	0.392556	0.619265	0.60258	0.59032	0.661173	0.637963	0.652675
cg01995548	RPL13	0.668652	2.66299	4.67829	6.75057e-05	0.0333422	1.68597	0.449353	0.551064	0.101711	0.342688	0.309147	0.219031	0.353877	0.339341	0.401923	0.546484	0.585248	0.616598	0.556733	0.54694	0.574232	0.423715	0.435193	0.401715	0.504404	0.533479	0.35896	0.670827	0.673836	0.608417	0.817938	0.603911	0.580374
cg03459809	EPHX1	0.630982	-5.78687	4.72386	5.96217e-05	0.0307276	1.79603	0.450803	0.55248	0.101677	0.475714	0.41069	0.40391	0.344382	0.481014	0.479762	0.46415	0.578036	0.502981	0.431835	0.389864	0.447298	0.503042	0.528575	0.521469	0.516646	0.444802	0.442805	0.616192	0.684636	0.533616	0.586321	0.585875	0.66578
cg00866953	KAZN	0.645809	-5.00578	4.54743	9.6398e-05	0.040009	1.37009	0.449287	0.550835	0.101549	0.434675	0.370771	0.285826	0.287725	0.356325	0.408958	0.444207	0.571159	0.639392	0.604623	0.459648	0.528133	0.497518	0.450087	0.420781	0.427001	0.497766	0.296635	0.625823	0.648597	0.591365	0.775973	0.709305	0.669173
cg12391372	SEMA4B	0.778614	1.45073	4.56939	9.08069e-05	0.0389346	1.42308	0.446799	0.548202	0.101403	0.393664	0.312428	0.141897	0.250907	0.331579	0.333349	0.503325	0.650015	0.715462	0.483032	0.580463	0.665464	0.369579	0.310225	0.329053	0.401144	0.400462	0.231582	0.838016	0.828738	0.850732	0.788503	0.620164	0.610226
cg00673191	DOPEY2	0.593318	-5.87821	5.04329	2.4946e-05	0.0183662	2.56721	0.449392	0.55032	0.100928	0.459711	0.458563	0.548956	0.442134	0.442355	0.507629	0.356157	0.412791	0.452915	0.400273	0.452503	0.458722	0.653519	0.530505	0.524138	0.605633	0.508575	0.546732	0.464539	0.612087	0.544593	0.452642	0.568166	0.59271
cg09045574	NA	0.618211	-2.36541	5.09423	2.17096e-05	0.0169413	2.69	0.449805	0.55073	0.100925	0.451081	0.428606	0.314549	0.314525	0.431941	0.471926	0.450278	0.571479	0.609353	0.491126	0.423898	0.4389	0.48411	0.448576	0.422558	0.487794	0.506709	0.411063	0.588431	0.67044	0.651007	0.647168	0.671985	0.61892
cg14497491	TBC1D16	0.615907	-2.499	5.11538	2.04927e-05	0.0163731	2.74096	0.451865	0.552706	0.100842	0.460045	0.563755	0.469812	0.569866	0.540674	0.536401	0.353572	0.354276	0.405786	0.428718	0.344735	0.394734	0.603289	0.558046	0.560687	0.599477	0.567724	0.600947	0.496937	0.460349	0.469854	0.544058	0.600142	0.570967
cg04563671	SCN2B	0.579491	-2.6938	4.92281	3.46534e-05	0.0223581	2.27653	0.447574	0.548384	0.100811	0.421448	0.44003	0.392127	0.42429	0.439643	0.46331	0.45884	0.41217	0.503907	0.491597	0.403519	0.520003	0.45512	0.467046	0.471121	0.530243	0.480796	0.482534	0.62995	0.577826	0.583707	0.658504	0.640886	0.602881
cg01075002	TIAM2	0.710222	-2.00439	5.95475	2.10584e-06	0.00337948	4.73973	0.454765	0.555543	0.100778	0.272084	0.273255	0.140189	0.247558	0.283931	0.365752	0.527213	0.661949	0.723235	0.699474	0.608912	0.653626	0.38603	0.389866	0.339769	0.511747	0.509367	0.36839	0.728403	0.702149	0.708184	0.705441	0.667574	0.649592
cg17063632	NA	0.838442	-0.69084	6.22644	1.01794e-06	0.0020402	5.37258	0.450585	0.551247	0.100662	0.29885	0.205436	0.0914185	0.192242	0.341698	0.286147	0.515709	0.75434	0.80009	0.668953	0.574867	0.677274	0.317932	0.324682	0.271583	0.351344	0.330316	0.155528	0.809688	0.858377	0.860262	0.829711	0.778867	0.726674
cg01200264	NA	0.627919	-3.22611	5.21899	1.54507e-05	0.0136418	2.99027	0.451811	0.552469	0.100658	0.398431	0.41096	0.29358	0.437829	0.447751	0.468457	0.499443	0.614794	0.478743	0.464704	0.46369	0.443355	0.432507	0.513276	0.482294	0.540252	0.540869	0.469894	0.565448	0.551707	0.633481	0.677024	0.629586	0.593295
cg18745782	NA	0.647752	-1.91946	6.74833	2.56777e-07	0.000785026	6.5621	0.453039	0.553547	0.100508	0.509578	0.642182	0.635858	0.638373	0.54575	0.598243	0.365102	0.294719	0.280856	0.29049	0.356243	0.279075	0.700093	0.62855	0.621664	0.685144	0.653204	0.690305	0.379461	0.368116	0.396523	0.495542	0.470973	0.552986
cg15568009	TMEM185A	0.694982	-2.93322	4.40956	0.000140193	0.0497728	1.03786	0.450213	0.550635	0.100422	0.318634	0.329946	0.18892	0.293061	0.446554	0.37044	0.406972	0.691877	0.735255	0.518308	0.549367	0.553223	0.392881	0.39303	0.374497	0.371997	0.418821	0.291462	0.661445	0.714292	0.773105	0.782038	0.734183	0.699872
cg20817175	MASP2	0.681565	-2.39183	8.05743	9.28992e-09	7.0273e-05	9.3665	0.453041	0.553406	0.100364	0.347133	0.273655	0.176235	0.292068	0.362492	0.364737	0.496134	0.61826	0.69392	0.635512	0.588133	0.588216	0.46452	0.432726	0.433488	0.423128	0.438725	0.309551	0.68801	0.665115	0.72395	0.728643	0.685463	0.647547
cg05489957	TRIM26	0.611956	-0.293016	5.46726	7.86285e-06	0.00880105	3.58532	0.452066	0.552163	0.100097	0.552257	0.590883	0.564448	0.53786	0.51423	0.563961	0.370922	0.401663	0.31861	0.356837	0.385487	0.267631	0.5981	0.618267	0.624774	0.546791	0.58376	0.642387	0.43238	0.477513	0.404319	0.540737	0.593071	0.563854
cg26457013	TMEM86B	0.602755	-6.18009	4.48744	0.000113474	0.044177	1.22544	0.450206	0.550249	0.100043	0.427207	0.462843	0.434959	0.393068	0.517357	0.48096	0.455628	0.507773	0.483353	0.382489	0.409316	0.44752	0.495195	0.484203	0.415671	0.50408	0.557613	0.426455	0.654828	0.617246	0.665022	0.593502	0.631912	0.557263
cg20121012	NA	-0.61337	-2.63132	-6.31523	8.0381e-07	0.00172928	5.57747	0.549382	0.449268	-0.100114	0.465046	0.474286	0.378364	0.473255	0.530889	0.423015	0.565317	0.627214	0.661671	0.660106	0.6535	0.679919	0.336617	0.31084	0.40396	0.333315	0.477532	0.319785	0.589405	0.524404	0.586246	0.538703	0.466954	0.503451
cg06175008	FOXP1	-0.671365	2.52115	-5.3715	1.02005e-05	0.0106548	3.35625	0.545925	0.445705	-0.100221	0.708899	0.716677	0.728011	0.67691	0.582103	0.63079	0.549528	0.411982	0.333032	0.402321	0.489731	0.32112	0.577098	0.489139	0.487589	0.558299	0.558832	0.729304	0.322447	0.312983	0.358246	0.269545	0.313527	0.371449
cg25649765	GREB1	-0.620254	1.49311	-8.31975	4.90249e-09	4.50832e-05	9.89481	0.547419	0.447163	-0.100255	0.56506	0.584629	0.599101	0.583989	0.576333	0.530123	0.542003	0.47941	0.504983	0.524426	0.58716	0.491807	0.422878	0.45062	0.435817	0.489149	0.488982	0.507831	0.413297	0.407843	0.442722	0.426545	0.409114	0.471164
cg22417613	KIAA1549	-0.70269	2.74308	-5.00558	2.76487e-05	0.0195878	2.47627	0.549623	0.449293	-0.10033	0.635985	0.795646	0.852001	0.737102	0.615628	0.640882	0.438636	0.348379	0.23635	0.40928	0.493739	0.391842	0.640154	0.641202	0.699179	0.631802	0.530206	0.75688	0.240558	0.249101	0.228964	0.230065	0.260029	0.283373
cg25843651	KLHL25	-0.663402	-2.68031	-6.5017	4.90648e-07	0.00123716	6.00452	0.548635	0.448264	-0.100371	0.461733	0.345488	0.253403	0.307109	0.465462	0.365793	0.667693	0.751876	0.788188	0.745263	0.691841	0.739771	0.239779	0.28059	0.316007	0.291415	0.357124	0.19384	0.69026	0.712314	0.733566	0.570294	0.483516	0.51046
cg22055891	NA	-0.773001	1.39726	-4.72902	5.87895e-05	0.0305621	1.80849	0.542716	0.440655	-0.102062	0.343227	0.258535	0.144926	0.183145	0.294545	0.276884	0.738074	0.808613	0.869281	0.894649	0.857366	0.843352	0.196415	0.257682	0.237854	0.253951	0.317107	0.146192	0.770737	0.71129	0.830289	0.586826	0.512846	0.466665
cg10051588	TAPT1-AS1	-0.679827	1.99705	-5.91832	2.32246e-06	0.00364289	4.65425	0.548796	0.446304	-0.102492	0.58194	0.721871	0.806397	0.647709	0.662597	0.628207	0.468513	0.366308	0.343167	0.472648	0.480192	0.406009	0.587181	0.556894	0.516737	0.579535	0.562657	0.72532	0.288781	0.298057	0.329474	0.277851	0.302099	0.331067
cg02779592	SRPX2	-0.685344	0.511859	-5.36296	1.04401e-05	0.0107612	3.33581	0.548964	0.446309	-0.102655	0.656434	0.690889	0.731104	0.775717	0.660535	0.615488	0.51111	0.399154	0.302143	0.41904	0.393979	0.431973	0.555868	0.604158	0.535141	0.476182	0.585877	0.723937	0.278354	0.258961	0.394787	0.264512	0.373374	0.304552
cg23439277	PLCE1	-0.699334	1.62457	-6.04931	1.634e-06	0.00279688	4.96093	0.546638	0.443434	-0.103205	0.424392	0.376429	0.250287	0.278965	0.334367	0.371977	0.676908	0.744029	0.842198	0.807597	0.697536	0.754976	0.284557	0.349645	0.282571	0.317908	0.351937	0.247112	0.583419	0.685567	0.67881	0.538756	0.51525	0.485672
cg27133034	MICAL2	-0.72167	0.132406	-5.76639	3.49735e-06	0.00491089	4.29628	0.553411	0.44987	-0.103541	0.689932	0.74002	0.797362	0.779421	0.72929	0.648012	0.494894	0.254573	0.31451	0.328844	0.462398	0.401679	0.707403	0.616229	0.591856	0.568857	0.62143	0.738767	0.212181	0.192041	0.198221	0.263073	0.371884	0.3165
cg00040016	VMP1	-0.668877	1.8479	-5.83449	2.91046e-06	0.00428512	4.45702	0.548858	0.445018	-0.103839	0.630533	0.606367	0.70354	0.701576	0.578063	0.597014	0.469055	0.440172	0.46823	0.485601	0.432742	0.473398	0.537661	0.510288	0.517317	0.459032	0.564664	0.705569	0.357048	0.37624	0.303253	0.30904	0.352252	0.347854
cg26748278	TNS3	-0.709681	0.00155967	-6.60783	3.71e-07	0.00102362	6.2455	0.553052	0.448239	-0.104813	0.623715	0.700107	0.804232	0.677078	0.685975	0.638536	0.500419	0.397473	0.31015	0.393759	0.471516	0.433665	0.633883	0.571225	0.631047	0.58569	0.593608	0.727964	0.261509	0.222662	0.238596	0.244209	0.287093	0.381385
cg03827720	PLCZ1	-0.641324	0.178453	-4.50608	0.000107869	0.042873	1.27037	0.550275	0.444929	-0.105345	0.473856	0.428791	0.408638	0.433796	0.424385	0.453463	0.638557	0.610818	0.654252	0.758608	0.642478	0.675654	0.429238	0.450736	0.383404	0.473147	0.457302	0.406154	0.459864	0.452078	0.531205	0.457941	0.403154	0.434928
cg11891256	ANO4	-0.81075	-0.622613	-5.01034	2.72923e-05	0.0194539	2.48774	0.546319	0.440714	-0.105605	0.351247	0.193163	0.131291	0.189845	0.348591	0.289733	0.77964	0.83098	0.878053	0.861084	0.840388	0.861808	0.227901	0.272092	0.290477	0.245466	0.333436	0.146748	0.69277	0.713467	0.699741	0.634413	0.506195	0.52586
cg10180092	TNIK	-0.662329	-0.230026	-4.5151	0.000105256	0.0420841	1.29212	0.55015	0.44388	-0.106271	0.417865	0.362855	0.323464	0.348645	0.444791	0.405199	0.687392	0.668343	0.729059	0.741636	0.743616	0.728937	0.358902	0.399198	0.398364	0.405251	0.419885	0.321339	0.585768	0.52587	0.583864	0.502443	0.368205	0.457466
cg26167930	NA	-0.631168	-2.96423	-4.55577	9.42363e-05	0.0396025	1.3902	0.552542	0.445879	-0.106663	0.525543	0.501124	0.516605	0.364456	0.469324	0.489208	0.606785	0.581139	0.617131	0.687748	0.614802	0.656637	0.447322	0.471727	0.432334	0.470898	0.46987	0.424521	0.464809	0.424652	0.512265	0.417212	0.391033	0.423902
cg07830557	SH3GL1	-0.663331	3.03756	-6.21368	1.05314e-06	0.00207529	5.34305	0.551938	0.44401	-0.107928	0.630987	0.636699	0.717357	0.488679	0.662446	0.56642	0.510091	0.547907	0.417841	0.471545	0.505136	0.468154	0.503726	0.459835	0.455	0.473286	0.488439	0.571076	0.401326	0.391391	0.370176	0.386355	0.417263	0.410249
cg01638311	PACS1	-0.676165	-5.27948	-5.03161	2.57532e-05	0.018741	2.53906	0.552325	0.443927	-0.108398	0.61062	0.650797	0.739029	0.552235	0.544623	0.578999	0.468362	0.443443	0.464971	0.519537	0.561431	0.493858	0.497973	0.432706	0.45884	0.529823	0.609501	0.580798	0.345672	0.404136	0.362411	0.310233	0.37502	0.420006
cg22365167	AHNAK	-0.641141	0.488014	-6.35768	7.18161e-07	0.00166243	5.67508	0.553705	0.445158	-0.108548	0.511608	0.498106	0.473235	0.472885	0.540282	0.47864	0.617884	0.605191	0.605053	0.621641	0.648535	0.571403	0.427311	0.444648	0.436542	0.443188	0.461832	0.418389	0.476337	0.507544	0.51807	0.412982	0.380395	0.414655
cg20629315	THADA	-0.719243	2.9292	-5.76416	3.51848e-06	0.00492581	4.29101	0.553385	0.444022	-0.109363	0.62867	0.719081	0.782493	0.633704	0.621344	0.616779	0.482254	0.524612	0.33929	0.447028	0.462128	0.383237	0.593786	0.498305	0.619749	0.6152	0.464199	0.698147	0.277099	0.269181	0.251001	0.288477	0.375664	0.37746
cg09030187	NA	-0.690518	-4.83487	-4.78037	5.11083e-05	0.0280345	1.93253	0.552109	0.441957	-0.110152	0.520015	0.448474	0.477127	0.422089	0.603124	0.464269	0.600856	0.56676	0.586604	0.650994	0.575547	0.70945	0.5046	0.341346	0.482132	0.297261	0.466069	0.421594	0.470458	0.528858	0.447787	0.425976	0.45007	0.46734
cg11508429	SGMS1	-0.720738	1.89402	-4.72292	5.97753e-05	0.0307394	1.79375	0.550194	0.439409	-0.110785	0.688894	0.619974	0.704652	0.639351	0.656359	0.549229	0.523833	0.367344	0.484761	0.453129	0.516704	0.398101	0.475471	0.552101	0.4257	0.34977	0.405665	0.595369	0.392418	0.358205	0.409923	0.44159	0.428484	0.438216
cg10818657	NA	-0.690815	-4.24746	-4.63559	7.58318e-05	0.0353175	1.58287	0.552773	0.441274	-0.111499	0.506316	0.538391	0.560637	0.405171	0.433033	0.489644	0.616805	0.584648	0.559591	0.683122	0.587844	0.668077	0.440694	0.443492	0.34787	0.467794	0.502199	0.452405	0.383865	0.495394	0.47504	0.370595	0.469829	0.446109
cg10484211	TGFB2	-0.747879	2.14948	-4.87963	3.89858e-05	0.0234112	2.17228	0.554878	0.44307	-0.111808	0.755846	0.772525	0.797432	0.613518	0.74707	0.634278	0.528311	0.319623	0.245249	0.394298	0.461538	0.388848	0.710953	0.576531	0.560932	0.565141	0.509906	0.690342	0.300927	0.26087	0.239838	0.244074	0.300572	0.356752
cg05850870	NA	-0.696646	5.4818	-4.72436	5.95397e-05	0.0307276	1.79725	0.553726	0.440845	-0.112881	0.62546	0.574141	0.528896	0.528179	0.541077	0.548515	0.542915	0.497748	0.579736	0.554055	0.451288	0.672703	0.426918	0.386455	0.411685	0.510783	0.403268	0.578314	0.375166	0.442277	0.405398	0.491562	0.427791	0.430524
cg22110158	ST14	-0.685998	0.488979	-7.1972	8.03803e-08	0.000342346	7.55418	0.554937	0.441461	-0.113476	0.517642	0.476608	0.413454	0.440059	0.473232	0.450745	0.677128	0.605997	0.668325	0.65828	0.629656	0.648117	0.398738	0.385726	0.412878	0.412179	0.413712	0.369542	0.543339	0.565706	0.532137	0.426958	0.413179	0.423441
cg14480531	MSI2	-0.685101	2.0744	-7.29588	6.24641e-08	0.000276371	7.76813	0.556224	0.441617	-0.114606	0.526512	0.62431	0.562965	0.608883	0.564985	0.48804	0.585456	0.519737	0.495216	0.594283	0.543803	0.560492	0.486395	0.448216	0.467211	0.45562	0.456239	0.43772	0.398968	0.418437	0.419925	0.449447	0.480868	0.380357
cg17338594	CIT	-0.682847	3.51716	-5.21774	1.55035e-05	0.0136418	2.98726	0.556961	0.441904	-0.115056	0.652061	0.505684	0.467526	0.549474	0.544925	0.518039	0.556115	0.607232	0.625903	0.535104	0.529505	0.59196	0.395286	0.41138	0.369999	0.401017	0.453616	0.471303	0.38992	0.408965	0.566175	0.472217	0.494436	0.468537
cg07018107	MIR1208	-0.974434	0.942456	-7.581	3.03436e-08	0.000173549	8.37764	0.54901	0.433922	-0.115088	0.783746	0.839012	0.939166	0.848729	0.8053	0.711108	0.364241	0.228581	0.195943	0.281776	0.301903	0.288617	0.69493	0.642312	0.668067	0.556218	0.55307	0.768822	0.192341	0.205359	0.167819	0.187249	0.314903	0.255976
cg16429725	KIFC3	-0.69628	1.56661	-4.45587	0.000123635	0.0460953	1.14937	0.556683	0.441338	-0.115345	0.513248	0.544113	0.543123	0.535319	0.555834	0.480122	0.561728	0.462814	0.533337	0.589123	0.692284	0.669148	0.43113	0.45662	0.439434	0.456516	0.476537	0.483165	0.495509	0.474433	0.515389	0.360189	0.316713	0.390419
cg16001422	PLEC	-0.700674	1.976	-6.24148	9.78e-07	0.00198556	5.40735	0.556279	0.440133	-0.116146	0.53834	0.519398	0.561329	0.423374	0.514543	0.495544	0.619998	0.554718	0.538201	0.623198	0.64015	0.646549	0.420722	0.402802	0.455895	0.492362	0.476406	0.429795	0.446769	0.504367	0.444907	0.397201	0.396661	0.413706
cg22059413	AAK1	-0.765556	2.64336	-6.68057	3.06581e-07	0.000882115	6.40975	0.555291	0.437662	-0.117629	0.47963	0.449646	0.38965	0.368913	0.479778	0.397175	0.605677	0.653273	0.732085	0.709759	0.650392	0.747513	0.300149	0.308749	0.336318	0.291379	0.332372	0.235473	0.514384	0.719796	0.693593	0.559689	0.470041	0.489999
cg01178795	AMIGO1	-0.732407	-5.21971	-5.31037	1.20465e-05	0.0117246	3.20972	0.556398	0.438707	-0.117691	0.552984	0.595986	0.591422	0.569753	0.514304	0.51399	0.588922	0.616078	0.545965	0.499871	0.515041	0.572459	0.465956	0.438209	0.407797	0.475694	0.403977	0.535097	0.436643	0.416946	0.4691	0.311826	0.326538	0.576704
cg04324276	TOM1L2	-0.689285	-1.97436	-7.42661	4.48038e-08	0.000225943	8.04923	0.5596	0.441462	-0.118138	0.547824	0.561057	0.556698	0.566734	0.596893	0.510835	0.553126	0.557381	0.514208	0.582347	0.605638	0.562463	0.458209	0.425949	0.443733	0.487661	0.500085	0.521204	0.466103	0.399124	0.41675	0.367714	0.413647	0.397363
cg07588216	ENTPD6	-0.732772	0.572164	-7.46689	4.04608e-08	0.000218114	8.13528	0.558253	0.440027	-0.118226	0.60564	0.625166	0.677108	0.666559	0.580917	0.568697	0.535506	0.438224	0.409749	0.537025	0.578828	0.47562	0.505746	0.499007	0.518736	0.543893	0.530678	0.632311	0.350503	0.351835	0.344846	0.305494	0.346551	0.350724
cg24409566	SLC22A18	-0.732372	-1.17799	-6.03494	1.69812e-06	0.00286479	4.9274	0.559115	0.439752	-0.119363	0.50923	0.40562	0.364798	0.45756	0.507119	0.41097	0.616306	0.647962	0.660571	0.749324	0.683872	0.696055	0.343758	0.3683	0.341825	0.450274	0.391091	0.245274	0.440508	0.544413	0.618928	0.531465	0.551525	0.449664
cg15384589	NA	-0.75047	2.20397	-7.74911	1.99177e-08	0.000126234	8.73086	0.558588	0.438999	-0.11959	0.608522	0.624203	0.72063	0.653328	0.555192	0.574837	0.606587	0.497339	0.40959	0.509317	0.513667	0.429846	0.518907	0.590344	0.559751	0.502216	0.498276	0.585058	0.304462	0.328169	0.343916	0.360063	0.33091	0.345913
cg04219977	DDX39B	-0.765333	4.5986	-4.41475	0.000138233	0.0493005	1.05035	0.556266	0.436028	-0.120238	0.547225	0.685432	0.615624	0.51356	0.503873	0.581524	0.665366	0.510985	0.596461	0.482795	0.586386	0.385957	0.359544	0.374384	0.469247	0.526061	0.535321	0.518912	0.336753	0.429619	0.522411	0.415488	0.407465	0.337132
cg05099464	ARHGEF12	-0.733274	-0.849481	-7.72241	2.12897e-08	0.000130413	8.67507	0.560973	0.440599	-0.120374	0.614433	0.654115	0.689453	0.700192	0.616886	0.572992	0.544769	0.439972	0.385395	0.501591	0.571725	0.440152	0.508221	0.536521	0.533568	0.532765	0.568344	0.587288	0.318951	0.318041	0.322034	0.318347	0.374004	0.369104
cg07986257	NA	-0.757109	-2.22619	-4.91662	3.52437e-05	0.0224903	2.26158	0.556406	0.435691	-0.120715	0.403756	0.426136	0.373461	0.339792	0.453163	0.414503	0.602825	0.667761	0.782849	0.765934	0.710383	0.736309	0.385423	0.394218	0.37071	0.375414	0.365655	0.367651	0.510401	0.581539	0.583367	0.371533	0.487984	0.434402
cg19937722	NA	-0.705771	4.47371	-4.55774	9.37306e-05	0.0394607	1.39498	0.563726	0.440735	-0.12299	0.600622	0.569434	0.538324	0.531579	0.58071	0.467551	0.595816	0.586807	0.542025	0.501265	0.564672	0.685905	0.522175	0.474263	0.463262	0.386257	0.490157	0.288747	0.428314	0.42178	0.461344	0.505877	0.415311	0.431338
cg07499182	STARD13	-0.905829	2.28605	-6.33481	7.63082e-07	0.0016802	5.62253	0.559169	0.436041	-0.123127	0.677212	0.652698	0.88076	0.715403	0.693621	0.658327	0.482336	0.336137	0.25322	0.466706	0.456841	0.436762	0.632531	0.547403	0.630362	0.602373	0.620879	0.713526	0.205707	0.254588	0.180832	0.246588	0.249127	0.348581
cg13717434	NA	-0.735582	4.44313	-5.4716	7.77072e-06	0.00871873	3.59569	0.562119	0.43828	-0.12384	0.581031	0.437184	0.617426	0.598836	0.615993	0.536669	0.503564	0.581654	0.559738	0.56255	0.5444	0.606388	0.52057	0.429954	0.45328	0.524049	0.518998	0.525793	0.34801	0.341504	0.375093	0.400675	0.425347	0.396083
cg08140459	NA	-0.895342	-2.88908	-5.26483	1.3637e-05	0.0126366	3.1004	0.554351	0.428842	-0.125508	0.394656	0.310027	0.180915	0.194742	0.329847	0.365708	0.749934	0.805609	0.886499	0.822151	0.781247	0.830876	0.274572	0.233711	0.279331	0.31325	0.376355	0.26833	0.599185	0.633585	0.655435	0.55904	0.437414	0.515902
cg03253556	TRIM54	-0.756898	1.22624	-5.65121	4.77478e-06	0.00628655	4.02344	0.561477	0.435308	-0.126168	0.50377	0.431141	0.433051	0.505226	0.515847	0.481053	0.639835	0.636754	0.627799	0.665228	0.609076	0.68894	0.452345	0.444127	0.454384	0.439879	0.466936	0.443047	0.355388	0.427285	0.463522	0.436699	0.433995	0.406094
cg11960655	NA	-0.741119	1.7684	-4.70667	6.24815e-05	0.0317826	1.75451	0.5644	0.43766	-0.126741	0.515628	0.470702	0.531291	0.553754	0.471875	0.475093	0.62537	0.667338	0.583442	0.589117	0.6614	0.627795	0.466184	0.502212	0.432168	0.476314	0.487398	0.462283	0.531688	0.448739	0.404918	0.33255	0.325762	0.381699
cg17272838	PET112	-0.780623	3.2387	-5.39451	9.58162e-06	0.0101439	3.41137	0.562864	0.436037	-0.126826	0.535693	0.600098	0.610719	0.727137	0.578596	0.534707	0.627881	0.502586	0.391835	0.498595	0.543788	0.60273	0.486952	0.480073	0.515147	0.527288	0.568557	0.585792	0.376657	0.362928	0.310025	0.314122	0.322341	0.382567
cg21549695	NA	-0.764952	2.68819	-5.1231	2.00664e-05	0.016198	2.75953	0.563281	0.435927	-0.127354	0.613204	0.683031	0.703093	0.573754	0.501253	0.538049	0.442106	0.428091	0.528975	0.589813	0.63419	0.523816	0.51585	0.495159	0.477431	0.502367	0.44074	0.550452	0.337711	0.38482	0.409144	0.379722	0.37599	0.361744
cg27113929	DDX4	-0.799531	4.25077	-4.51515	0.000105241	0.0420841	1.29225	0.563756	0.432603	-0.131153	0.573031	0.717429	0.557419	0.553503	0.379889	0.495176	0.694254	0.559929	0.588934	0.555201	0.570601	0.519708	0.416088	0.543859	0.374807	0.359116	0.457794	0.409669	0.441944	0.48098	0.550242	0.45233	0.343949	0.360462
cg16711650	NA	-0.799537	-4.61362	-5.21483	1.56267e-05	0.0136988	2.98027	0.564386	0.431756	-0.13263	0.457541	0.432463	0.346858	0.454064	0.560204	0.443976	0.599438	0.648088	0.718626	0.714998	0.688964	0.707415	0.358987	0.440855	0.37749	0.374097	0.461773	0.422115	0.454381	0.48147	0.423636	0.502094	0.419324	0.464853
cg11229273	ARHGEF3	-0.885106	2.44812	-5.62	5.19587e-06	0.00656829	3.94929	0.566778	0.434116	-0.132662	0.60491	0.644814	0.78293	0.664667	0.601726	0.628804	0.55421	0.441454	0.356715	0.519716	0.513641	0.48775	0.574388	0.583435	0.471142	0.620541	0.644085	0.719695	0.257243	0.213641	0.246101	0.22007	0.313609	0.345448
cg11828470	NLRP1	-0.969606	-3.85122	-4.82571	4.51638e-05	0.0258944	2.04204	0.556011	0.423241	-0.132769	0.303195	0.245871	0.196728	0.2669	0.350257	0.340465	0.758357	0.804926	0.886285	0.835742	0.832124	0.851277	0.237262	0.292518	0.285109	0.338206	0.411455	0.209069	0.583801	0.655587	0.663225	0.551737	0.39633	0.454594
cg13514772	PLEKHA2	-0.815213	-3.01521	-4.60001	8.35465e-05	0.0374597	1.49697	0.566712	0.432717	-0.133996	0.523449	0.455917	0.646694	0.524511	0.579585	0.549514	0.553249	0.531383	0.570601	0.575151	0.638272	0.652221	0.350989	0.52968	0.531618	0.497426	0.558961	0.570574	0.419214	0.329904	0.404246	0.330477	0.322076	0.347437
cg21806747	NA	-0.914948	3.09256	-5.83167	2.93269e-06	0.00428512	4.45036	0.56066	0.426061	-0.134599	0.66016	0.707487	0.842943	0.59807	0.62633	0.602524	0.595184	0.339387	0.315963	0.513227	0.48477	0.441868	0.474457	0.448478	0.537359	0.58834	0.531959	0.535306	0.393435	0.355206	0.262566	0.283024	0.343636	0.358964
cg10586672	SLC6A6	-0.913384	2.3959	-5.41085	9.16534e-06	0.00985895	3.45047	0.570139	0.435069	-0.13507	0.650677	0.648804	0.783261	0.735866	0.647653	0.619182	0.599734	0.397792	0.268834	0.447711	0.545408	0.496744	0.644267	0.620685	0.661536	0.561441	0.59192	0.715579	0.239237	0.221121	0.226724	0.204836	0.243229	0.290248
cg14475840	MSANTD3	-1.03989	-2.22445	-5.94453	2.16447e-06	0.00345281	4.71576	0.572192	0.436754	-0.135439	0.659916	0.740037	0.888428	0.82321	0.721227	0.695557	0.493719	0.344775	0.202689	0.405709	0.461069	0.429973	0.677784	0.657618	0.673235	0.686996	0.653738	0.837803	0.143487	0.141713	0.141815	0.168861	0.212566	0.245429
cg09435170	NA	-0.887406	-0.949452	-5.37854	1.0007e-05	0.010476	3.37312	0.563274	0.42568	-0.137594	0.38895	0.34061	0.392503	0.3035	0.442855	0.396528	0.716482	0.772142	0.730005	0.766445	0.718964	0.790305	0.343851	0.36073	0.310209	0.371834	0.384559	0.284184	0.484761	0.557099	0.665597	0.504196	0.396987	0.44415
cg08514408	DCK	-0.860799	-1.09444	-7.44427	4.28439e-08	0.000220986	8.08699	0.568287	0.430481	-0.137806	0.580966	0.65523	0.710791	0.689354	0.625634	0.560151	0.593848	0.463505	0.381551	0.55663	0.538804	0.462981	0.522811	0.536708	0.521725	0.52483	0.491665	0.599196	0.379271	0.308959	0.350861	0.267074	0.334562	0.32811
cg26522361	NA	-0.920007	-2.06581	-5.45391	8.15331e-06	0.00907684	3.55342	0.56301	0.424882	-0.138128	0.4039	0.353622	0.244359	0.27234	0.380979	0.382126	0.785483	0.782208	0.851286	0.772333	0.739378	0.788103	0.273829	0.325827	0.325747	0.368795	0.374246	0.231981	0.590982	0.659725	0.632327	0.438723	0.454628	0.42177
cg17545002	SLC7A1	-0.860489	4.92871	-5.83608	2.898e-06	0.00428512	4.46078	0.566038	0.427721	-0.138317	0.545736	0.544602	0.630439	0.537921	0.622857	0.486831	0.575559	0.573222	0.562982	0.522668	0.633992	0.555646	0.474627	0.300743	0.503505	0.345527	0.452801	0.373311	0.416149	0.449444	0.47617	0.479718	0.422075	0.438578
cg08729279	NA	-0.890048	3.17542	-4.77531	5.1818e-05	0.0282586	1.92032	0.567435	0.428994	-0.138441	0.547067	0.61768	0.745709	0.507942	0.572513	0.573747	0.625254	0.508512	0.398579	0.605887	0.616561	0.489771	0.580148	0.534868	0.514789	0.462464	0.551153	0.683819	0.343274	0.303697	0.31147	0.291608	0.253524	0.317115
cg07488141	TNS3	-0.880652	-0.920099	-9.44906	3.46943e-10	5.69888e-06	12.0369	0.567708	0.427373	-0.140335	0.642641	0.687247	0.716014	0.655189	0.678456	0.594284	0.514346	0.467691	0.504161	0.438074	0.44871	0.465686	0.495248	0.447505	0.451744	0.529437	0.464016	0.563091	0.297739	0.301737	0.34687	0.434191	0.377663	0.419239
cg11964099	NA	-0.943226	0.798352	-10.2415	5.9759e-11	1.36035e-06	13.4138	0.566992	0.424899	-0.142093	0.684615	0.692684	0.790338	0.738759	0.641324	0.624155	0.482929	0.379083	0.43448	0.49889	0.43385	0.402795	0.504919	0.507819	0.544444	0.540264	0.517863	0.638482	0.265643	0.286317	0.297636	0.332233	0.306673	0.356491
cg02363202	R3HDM2	-0.895276	1.73296	-12.0421	1.46691e-12	7.64414e-08	16.1799	0.569066	0.425624	-0.143441	0.59758	0.600327	0.732034	0.701524	0.655498	0.568545	0.565931	0.477831	0.459608	0.524185	0.477598	0.468124	0.48399	0.476335	0.500382	0.48712	0.478393	0.533827	0.332563	0.383043	0.391738	0.313627	0.37233	0.35414
cg00068038	CRIM1	-1.12366	-0.302384	-8.10611	8.2453e-09	6.33935e-05	9.46541	0.574278	0.430619	-0.143659	0.713084	0.791278	0.882834	0.809288	0.723749	0.709091	0.531401	0.280025	0.28338	0.438813	0.36418	0.364214	0.677884	0.648587	0.641072	0.632442	0.644767	0.800792	0.145939	0.14675	0.139124	0.161381	0.257473	0.271218
cg20938708	SAP30BP	-0.873026	-0.734288	-5.02582	2.61633e-05	0.0189067	2.5251	0.5738	0.429391	-0.144409	0.516365	0.570026	0.650712	0.597522	0.62215	0.539681	0.581515	0.506506	0.43835	0.64833	0.648992	0.565451	0.527452	0.505734	0.520169	0.529305	0.497879	0.626428	0.342958	0.333561	0.331838	0.346832	0.252644	0.337887
cg16349612	GRB10	-1.02657	4.18244	-5.87357	2.61963e-06	0.00402818	4.54906	0.570191	0.422919	-0.147272	0.680973	0.852492	0.839075	0.667564	0.762017	0.634231	0.542339	0.317855	0.307528	0.361704	0.488275	0.388239	0.730941	0.551062	0.602436	0.559579	0.460817	0.671283	0.242177	0.223981	0.254077	0.241993	0.269817	0.266858
cg14079656	MLLT4	-0.942282	3.85559	-4.57513	8.9399e-05	0.0387528	1.43694	0.57368	0.425039	-0.148642	0.682581	0.532307	0.783258	0.574044	0.496966	0.609112	0.579138	0.552607	0.451008	0.514182	0.537008	0.571953	0.401028	0.546629	0.45676	0.552561	0.633937	0.529371	0.330057	0.26945	0.285306	0.239591	0.371911	0.483864
cg15418499	IL18	-0.898928	-3.61879	-8.77082	1.6682e-09	2.0061e-05	10.7762	0.572838	0.423666	-0.149172	0.554911	0.541989	0.562123	0.649621	0.566988	0.497155	0.597381	0.57208	0.599125	0.544547	0.554121	0.634012	0.426776	0.455022	0.440442	0.403211	0.446998	0.46758	0.390229	0.406879	0.426012	0.357278	0.3839	0.479662
cg16582517	BHLHE40	-0.93613	0.43141	-8.81461	1.5046e-09	1.90716e-05	10.8599	0.572428	0.420881	-0.151547	0.632411	0.541531	0.586991	0.581753	0.559614	0.495412	0.63468	0.502422	0.540036	0.581209	0.592883	0.620192	0.458072	0.442057	0.44831	0.392818	0.365466	0.468664	0.401729	0.454675	0.48487	0.423039	0.329911	0.380957
cg11640565	STS	-0.959714	4.83636	-4.62987	7.70233e-05	0.0356952	1.56905	0.575839	0.423923	-0.151916	0.748807	0.563779	0.776664	0.538327	0.5162	0.585362	0.575145	0.496207	0.47408	0.476061	0.605353	0.554079	0.503207	0.624257	0.361355	0.588305	0.526804	0.531725	0.347527	0.366491	0.315608	0.198197	0.391661	0.331937
cg27049539	USP40	-1.2027	-0.983626	-5.71101	4.06176e-06	0.00557001	4.16523	0.581739	0.429472	-0.152267	0.670168	0.764708	0.908743	0.825006	0.723359	0.688515	0.474027	0.285391	0.22369	0.469466	0.54402	0.40378	0.714054	0.663173	0.701593	0.659676	0.618497	0.8325	0.136747	0.121435	0.184115	0.112504	0.223165	0.186211
cg08467103	SPRED2	-1.1226	1.05306	-7.3934	4.87406e-08	0.000235688	7.97808	0.57699	0.423462	-0.153528	0.66962	0.780938	0.868041	0.7986	0.751015	0.678117	0.403638	0.332155	0.253636	0.522081	0.473174	0.392862	0.579186	0.587663	0.593604	0.615286	0.588495	0.770546	0.141629	0.262685	0.173739	0.195124	0.223574	0.350015
cg14728071	MLLT10	-0.978976	3.12589	-5.97777	1.97957e-06	0.00323503	4.79369	0.570804	0.417192	-0.153612	0.51532	0.592427	0.612504	0.497519	0.428141	0.497144	0.703558	0.572505	0.589939	0.669899	0.577286	0.59341	0.352038	0.383251	0.468432	0.381104	0.441914	0.460472	0.42823	0.372283	0.463471	0.421166	0.491859	0.342084
cg24156261	NA	-1.0874	-2.66312	-10.7789	1.89723e-11	5.56121e-07	14.2904	0.577358	0.423434	-0.153924	0.690423	0.79335	0.841904	0.825402	0.723124	0.649836	0.48912	0.360599	0.278201	0.41752	0.467545	0.391274	0.595602	0.609125	0.588115	0.600188	0.580075	0.70735	0.22873	0.20063	0.189391	0.193718	0.260223	0.328058
cg11926444	ARHGAP31	-0.925411	3.50004	-5.33091	1.13915e-05	0.0113913	3.25899	0.57788	0.423761	-0.154119	0.526519	0.564215	0.585287	0.544749	0.581629	0.536977	0.705284	0.679789	0.52102	0.567738	0.573871	0.547481	0.484658	0.50289	0.436302	0.441686	0.564787	0.50608	0.445295	0.329798	0.449306	0.295373	0.29579	0.333171
cg05988358	NA	-0.929801	2.06492	-8.95043	1.09416e-09	1.50928e-05	11.1175	0.576517	0.420956	-0.155561	0.567878	0.51516	0.530514	0.577767	0.53886	0.490909	0.643338	0.614431	0.547862	0.67163	0.593357	0.6265	0.381927	0.420345	0.404953	0.446862	0.472388	0.417861	0.473979	0.464763	0.435174	0.385796	0.366752	0.380671
cg24921221	LONRF1	-0.97423	-3.89326	-5.36412	1.04072e-05	0.0107612	3.33859	0.579615	0.421012	-0.158603	0.51433	0.575122	0.53057	0.552133	0.643229	0.539864	0.604876	0.52686	0.531947	0.683454	0.635185	0.617814	0.49151	0.401588	0.438967	0.53349	0.551835	0.536738	0.2411	0.403672	0.376686	0.258829	0.413748	0.403983
cg09075968	PCID2	-1.16638	0.0828282	-5.69838	4.20281e-06	0.00571333	4.13531	0.587327	0.426922	-0.160405	0.677489	0.731933	0.862301	0.747699	0.679513	0.680374	0.54526	0.337137	0.263454	0.479381	0.572473	0.470913	0.637563	0.599238	0.65856	0.685766	0.647289	0.792364	0.158036	0.161676	0.14999	0.14004	0.221202	0.271342
cg25250968	NEDD9	-0.981712	-2.72625	-8.55398	2.79158e-09	3.04474e-05	10.3568	0.580104	0.418242	-0.161862	0.522263	0.442647	0.39619	0.411478	0.584595	0.429927	0.683932	0.661126	0.703591	0.699612	0.707905	0.717979	0.30695	0.366004	0.388322	0.375888	0.393726	0.276833	0.538985	0.53128	0.532228	0.494314	0.386754	0.427619
cg20968743	TSPAN18	-1.26	-3.61448	-5.51856	6.84065e-06	0.00800057	3.70776	0.5667	0.402673	-0.164028	0.374149	0.285237	0.16799	0.231716	0.314559	0.349794	0.802955	0.799602	0.87858	0.889532	0.82323	0.883062	0.164076	0.209228	0.30791	0.337341	0.33863	0.277755	0.59216	0.570924	0.64646	0.592582	0.364451	0.430557
cg10266121	PDLIM1	-1.58083	-0.391765	-10.4189	4.07575e-11	1.06195e-06	13.7081	0.586141	0.420286	-0.165855	0.788361	0.846136	0.95015	0.895486	0.832657	0.767561	0.473122	0.246182	0.171777	0.317866	0.423222	0.321176	0.689516	0.646078	0.718515	0.705038	0.661585	0.885314	0.100368	0.0819518	0.0588458	0.102625	0.195507	0.198088
cg05345310	NA	-1.31991	2.91562	-6.69538	2.94913e-07	0.000859086	6.44312	0.573403	0.407106	-0.166296	0.822854	0.832552	0.858347	0.926878	0.851348	0.690775	0.402661	0.224115	0.185143	0.332392	0.456985	0.29678	0.684638	0.479795	0.609403	0.524538	0.573863	0.831059	0.177803	0.214196	0.154566	0.170181	0.213997	0.251235
cg22367981	NA	-1.06206	-2.758	-5.17982	1.71913e-05	0.0146109	2.89606	0.57958	0.412455	-0.167125	0.544632	0.567756	0.437756	0.38312	0.518032	0.493556	0.723002	0.601753	0.678133	0.652873	0.650171	0.704177	0.479247	0.39319	0.3451	0.315229	0.496748	0.481505	0.249023	0.457102	0.417672	0.41457	0.568698	0.331375
cg04277993	MAEA	-1.07504	2.22796	-7.34789	5.47149e-08	0.000259202	7.88029	0.584085	0.416076	-0.168009	0.62166	0.658969	0.819054	0.69332	0.586525	0.569245	0.532254	0.486371	0.388534	0.535757	0.573162	0.544169	0.610048	0.501687	0.572809	0.567674	0.467793	0.601195	0.302251	0.272333	0.279466	0.2622	0.266701	0.288758
cg26650359	R3HDM2	-1.00199	-1.97198	-5.80302	3.16819e-06	0.00457189	4.3828	0.587553	0.419095	-0.168458	0.558913	0.618856	0.726354	0.579227	0.615673	0.546632	0.560492	0.526763	0.479203	0.599685	0.640463	0.598375	0.535967	0.539296	0.495885	0.521267	0.553868	0.49939	0.287066	0.27019	0.33389	0.334631	0.317434	0.340263
cg16018921	PALLD	-1.5801	-0.123885	-4.68896	6.55711e-05	0.0327503	1.71174	0.554877	0.386026	-0.168851	0.229708	0.173259	0.0913892	0.134511	0.242662	0.252367	0.851867	0.93641	0.977834	0.906533	0.906873	0.955106	0.208176	0.191576	0.213766	0.186291	0.268546	0.132108	0.623365	0.676086	0.698761	0.522462	0.41024	0.500933
cg20893936	TBC1D8	-1.0478	2.15722	-7.60802	2.83516e-08	0.00016535	8.43472	0.584259	0.41284	-0.171419	0.599579	0.667679	0.678938	0.545402	0.585862	0.551372	0.560713	0.481647	0.530295	0.683523	0.538719	0.587384	0.440226	0.472571	0.485851	0.484963	0.440607	0.534461	0.375879	0.310513	0.398975	0.324944	0.331972	0.353123
cg09502149	SLC2A1	-1.07949	0.893412	-11.7157	2.79221e-12	1.31e-07	15.7137	0.584629	0.412128	-0.172501	0.609226	0.649106	0.716645	0.710548	0.64335	0.561261	0.562326	0.464684	0.429674	0.561476	0.545317	0.561938	0.502966	0.427553	0.485809	0.514335	0.498145	0.579145	0.317247	0.292415	0.29385	0.309644	0.315466	0.408964
cg13019306	PRELID2	-1.03536	-3.06932	-8.35936	4.45484e-09	4.26387e-05	9.97359	0.585582	0.412671	-0.17291	0.51579	0.574926	0.553061	0.593467	0.630376	0.508249	0.586542	0.63126	0.595004	0.578355	0.670661	0.589287	0.329263	0.388499	0.425324	0.400497	0.477293	0.453191	0.365503	0.380925	0.542579	0.425599	0.398566	0.364815
cg26915370	CALD1	-1.05016	-1.47456	-14.8802	8.7113e-15	2e-09	19.6597	0.585186	0.41108	-0.174105	0.605748	0.57697	0.598058	0.563394	0.594624	0.523484	0.608961	0.58118	0.596612	0.582085	0.58498	0.606134	0.413526	0.42752	0.401609	0.405105	0.467371	0.473178	0.375098	0.357401	0.403385	0.355836	0.417157	0.435781
cg02091781	NA	-1.08236	-1.67831	-8.18587	6.78581e-09	5.78638e-05	9.62663	0.589587	0.409215	-0.180371	0.570418	0.57309	0.663023	0.635847	0.617989	0.485563	0.637726	0.535364	0.536667	0.610499	0.603882	0.604972	0.470965	0.451637	0.457046	0.383438	0.425438	0.388787	0.48074	0.374118	0.465983	0.37182	0.309973	0.330639
cg16002660	LOC284009	-1.18805	3.10521	-4.728	5.89532e-05	0.0305621	1.80602	0.5948	0.408614	-0.186186	0.511946	0.534261	0.680928	0.668859	0.641064	0.549699	0.749549	0.525929	0.46786	0.571279	0.670989	0.565234	0.588194	0.708422	0.472344	0.417492	0.523084	0.627039	0.274367	0.316362	0.286116	0.19531	0.237402	0.257234
cg20910008	PPP3CC	-1.3702	2.66472	-4.60988	8.13326e-05	0.0368547	1.52078	0.603595	0.41655	-0.187045	0.661609	0.81071	0.831884	0.743062	0.630064	0.681192	0.561871	0.320384	0.328781	0.506037	0.620602	0.54694	0.689557	0.643928	0.689162	0.609545	0.59596	0.882847	0.111201	0.122214	0.125337	0.15119	0.169213	0.20844
cg12232146	NA	-1.2504	0.173906	-7.78913	1.8e-08	0.000119084	8.81426	0.597626	0.407461	-0.190166	0.656669	0.69423	0.777772	0.743945	0.612183	0.6107	0.607848	0.436517	0.394365	0.55732	0.576958	0.503011	0.526327	0.495759	0.580971	0.571565	0.542255	0.695934	0.254062	0.185081	0.23515	0.186316	0.292575	0.323532
cg21822187	HMGA2	-1.28148	0.235887	-7.47128	4e-08	0.000218114	8.14465	0.596498	0.402583	-0.193915	0.576747	0.687944	0.795774	0.740175	0.623895	0.596621	0.601294	0.473315	0.398799	0.542489	0.579086	0.541842	0.50441	0.498211	0.583889	0.533828	0.499758	0.668251	0.289446	0.276532	0.299398	0.196059	0.199448	0.281769
cg13005635	NA	-1.97915	2.03414	-4.6125	8.0753e-05	0.0367697	1.52713	0.610613	0.41598	-0.194633	0.675513	0.862738	0.959458	0.819824	0.806171	0.810824	0.593667	0.258433	0.228593	0.43395	0.502557	0.375634	0.803566	0.758667	0.758163	0.718475	0.632467	0.978402	0.0568771	0.0407845	0.0420919	0.0471782	0.0685851	0.0865043
cg08726522	ST5	-1.36352	-4.52564	-5.19845	1.63403e-05	0.0141393	2.94087	0.584452	0.389545	-0.194907	0.34434	0.355654	0.269313	0.269578	0.443404	0.411483	0.732635	0.773322	0.867667	0.857089	0.834471	0.854474	0.218316	0.218142	0.294218	0.460891	0.444968	0.350072	0.465486	0.440703	0.462475	0.408537	0.442193	0.468541
cg16438525	NISCH	-1.22682	3.19898	-8.85976	1.35307e-09	1.81309e-05	10.9459	0.595719	0.397379	-0.19834	0.634357	0.615211	0.592465	0.503225	0.532032	0.479801	0.606477	0.600349	0.639301	0.762308	0.514895	0.668213	0.344787	0.315633	0.461599	0.381279	0.314153	0.320352	0.451639	0.444821	0.469353	0.477941	0.378085	0.408907
cg26142490	ABI1	-1.30281	3.94317	-5.15957	1.81668e-05	0.0150799	2.84734	0.606345	0.405023	-0.201322	0.453668	0.662302	0.749817	0.698446	0.791837	0.59913	0.708541	0.484851	0.443179	0.607518	0.548781	0.528072	0.662851	0.586743	0.458021	0.548394	0.607552	0.612508	0.257122	0.198352	0.223829	0.195352	0.203915	0.305633
cg00920938	BMP1	-1.20252	-3.209	-8.25193	5.77847e-09	5.21168e-05	9.75932	0.600787	0.39935	-0.201437	0.548516	0.569254	0.51276	0.584224	0.627943	0.48865	0.648091	0.610587	0.598497	0.663875	0.67696	0.680087	0.471804	0.389859	0.397006	0.437505	0.47193	0.457334	0.409242	0.318783	0.390208	0.299659	0.331883	0.416988
cg12535109	NA	-1.28183	3.84074	-6.58381	3.95224e-07	0.00106528	6.19109	0.603127	0.396443	-0.206685	0.666503	0.615747	0.6633	0.639471	0.48548	0.54772	0.674822	0.442151	0.552899	0.684316	0.640462	0.624655	0.509022	0.410088	0.487638	0.504078	0.528207	0.509931	0.305615	0.316824	0.343446	0.276518	0.241949	0.323996
cg13780718	ZSWIM1	-1.29786	2.67395	-5.26469	1.36421e-05	0.0126366	3.10007	0.607531	0.395696	-0.211835	0.535577	0.530578	0.605239	0.557614	0.499991	0.533479	0.716713	0.640171	0.556541	0.741191	0.705369	0.667908	0.414287	0.474025	0.556681	0.51197	0.573133	0.477662	0.244705	0.309528	0.303446	0.292446	0.271556	0.318917
cg10892950	ANO6	-1.58565	-3.17612	-11.4702	4.56743e-12	1.94736e-07	15.3532	0.608954	0.394618	-0.214336	0.734069	0.809452	0.88864	0.817278	0.785952	0.676917	0.524432	0.343149	0.28731	0.454084	0.498425	0.487744	0.555567	0.547351	0.517218	0.609294	0.602235	0.728809	0.172796	0.136567	0.134494	0.139732	0.299442	0.291909
cg13419330	IRAK2	-1.30508	2.37955	-9.16792	6.60325e-10	9.67779e-06	11.5237	0.606121	0.390355	-0.215766	0.581205	0.642029	0.708814	0.548383	0.651637	0.504142	0.587728	0.559567	0.531947	0.631023	0.702076	0.6249	0.366895	0.382467	0.373901	0.449129	0.451639	0.384323	0.419418	0.41966	0.430284	0.345207	0.323444	0.337889
cg06363692	RNF121	-1.47907	-1.07855	-13.8037	5.5448e-14	8.66828e-09	18.4528	0.60121	0.384971	-0.216239	0.790831	0.766431	0.859151	0.747189	0.763496	0.635942	0.554222	0.346018	0.319865	0.460106	0.483274	0.487994	0.518269	0.48435	0.489259	0.477123	0.489716	0.62008	0.242017	0.228669	0.245249	0.258865	0.272028	0.294023
cg01933519	NA	-1.37903	1.86265	-7.90077	1.36661e-08	9.71114e-05	9.0455	0.611004	0.383814	-0.22719	0.523308	0.532027	0.476132	0.549844	0.5949	0.452822	0.650862	0.666016	0.613373	0.744619	0.74059	0.787554	0.336884	0.371618	0.374574	0.421261	0.459096	0.363203	0.397012	0.391001	0.421622	0.344046	0.338233	0.387221
cg02974085	NA	-1.55343	4.32411	-7.77722	1.85704e-08	0.000120889	8.78946	0.616125	0.382593	-0.233532	0.640726	0.59103	0.789429	0.707009	0.753375	0.593385	0.678062	0.36728	0.432053	0.571764	0.683867	0.585521	0.469731	0.544944	0.469087	0.602819	0.458448	0.634138	0.25286	0.191407	0.216504	0.204948	0.274516	0.271711
cg15225325	PDLIM7	-1.43183	0.499894	-10.6264	2.61813e-11	7.22288e-07	14.0461	0.61789	0.381783	-0.236107	0.607301	0.637861	0.672069	0.631149	0.629703	0.53426	0.650713	0.520336	0.577351	0.629861	0.666082	0.657994	0.401974	0.39309	0.417945	0.447845	0.526174	0.441565	0.305897	0.334163	0.274199	0.29533	0.401883	0.341327
cg10460657	FOXK2	-1.60615	4.00816	-9.7034	1.95555e-10	3.52747e-06	12.49	0.626704	0.368935	-0.25777	0.75152	0.597623	0.654063	0.741955	0.605535	0.566307	0.629799	0.623705	0.638962	0.522565	0.512359	0.676057	0.339523	0.360372	0.291182	0.396522	0.514405	0.490407	0.253228	0.288676	0.306193	0.431571	0.446815	0.308321
cg09256832	SPSB1	-1.6984	4.33582	-7.54135	3.35278e-08	0.000185325	8.29368	0.630344	0.363461	-0.266883	0.631396	0.686491	0.593802	0.53115	0.709526	0.453196	0.62563	0.660281	0.675511	0.746757	0.726907	0.523477	0.301525	0.268952	0.279698	0.262318	0.254688	0.254609	0.42487	0.446886	0.666324	0.499014	0.391328	0.311319
cg25375162	NA	-1.71425	-2.26663	-9.87812	1.32536e-10	2.70256e-06	12.795	0.638223	0.362784	-0.275439	0.667835	0.655147	0.711668	0.602297	0.632594	0.551205	0.633899	0.578014	0.542959	0.72198	0.689182	0.671892	0.407569	0.419851	0.457421	0.432531	0.47313	0.551637	0.267938	0.248322	0.280398	0.237289	0.308282	0.269039
cg14412490	NA	-1.91965	2.50878	-11.2353	7.36364e-12	2.87793e-07	14.9999	0.646763	0.343878	-0.302885	0.666855	0.618567	0.75336	0.660433	0.645513	0.51717	0.681949	0.697972	0.700335	0.510515	0.590649	0.717841	0.289859	0.313484	0.285055	0.306412	0.352342	0.331672	0.436414	0.475123	0.495589	0.291216	0.256746	0.292631
cg03303585	NA	-1.9886	-1.22894	-8.46635	3.44333e-09	3.58868e-05	10.185	0.66032	0.347343	-0.312976	0.666369	0.753815	0.732933	0.622928	0.601755	0.590492	0.653428	0.620052	0.649834	0.580956	0.734481	0.716792	0.344724	0.339597	0.359583	0.593158	0.538896	0.562377	0.233462	0.176814	0.182717	0.232362	0.274013	0.330418
cg19774788	POC1A	-2.27612	1.07471	-30.2916	7.16982e-23	3.36261e-17	28.3995	0.674865	0.314853	-0.360012	0.702586	0.710408	0.738855	0.646913	0.711973	0.546955	0.7277	0.612421	0.644549	0.685077	0.689724	0.68122	0.277525	0.299553	0.329822	0.329937	0.386846	0.384004	0.266187	0.311392	0.344662	0.288438	0.27346	0.286412
