# Supplementary material for: Dynamic imbalance between cancer cell subpopulations induced by Transforming Growth Factor Beta (TGF-β) is associated with a DNA methylome switch
Source: BMC Genomics. 2014 Jun 5;15(1):435. doi: 10.1186/1471-2164-15-435 (PMC4070873; doi:10.1186/1471-2164-15-435)
Supplement: Supplementary file 7 — Additional file 7: Table S4: Genes differentially expressed (including gene ontology and pathway analysis) in response to TGF-β. (XLS 258 KB) [file 12864_2013_6137_MOESM7_ESM.xls]

## Sheet: TGFb transcriptome
Pvalue	FDR	Symbol	Name	geometric mean control	geometric mean TGFb	fold change (control/TGFb)
< 1e-07	< 1e-07	TNFRSF19	tumor necrosis factor receptor superfamily, member 19	147.03	491.99	0.3
< 1e-07	< 1e-07	TSEN2	tRNA splicing endonuclease 2 homolog (S. cerevisiae)	134.02	159.33	0.84
< 1e-07	< 1e-07	SUMF1	sulfatase modifying factor 1	169.43	246.1	0.69
< 1e-07	< 1e-07	UGT2B4	UDP glucuronosyltransferase 2 family, polypeptide B4	192.45	96.53	1.99
< 1e-07	< 1e-07	RGL1	ral guanine nucleotide dissociation stimulator-like 1	143.27	291.97	0.49
< 1e-07	< 1e-07	MASP1	mannan-binding lectin serine peptidase 1 (C4/C2 activating component of Ra-reactive factor)	283.68	130.38	2.18
< 1e-07	< 1e-07	PDLIM3	PDZ and LIM domain 3	165.05	92.01	1.79
< 1e-07	< 1e-07	CADM1	cell adhesion molecule 1	230.86	389.95	0.59
< 1e-07	< 1e-07	PHACTR2	phosphatase and actin regulator 2	184.6	268.31	0.69
< 1e-07	< 1e-07	TRAK1	trafficking protein, kinesin binding 1	180.42	292.18	0.62
< 1e-07	< 1e-07	EPCAM	epithelial cell adhesion molecule	234.39	369.27	0.63
< 1e-07	< 1e-07	COL4A6	collagen, type IV, alpha 6	76.56	103.61	0.74
< 1e-07	< 1e-07	DUSP6	dual specificity phosphatase 6	376.55	175.76	2.14
< 1e-07	< 1e-07	EPCAM	epithelial cell adhesion molecule	379.85	661.89	0.57
< 1e-07	< 1e-07	AKIRIN2	akirin 2	215.09	260.95	0.82
< 1e-07	< 1e-07	ERP27	endoplasmic reticulum protein 27	80.75	152.14	0.53
< 1e-07	< 1e-07	GLRX	glutaredoxin (thioltransferase)	1262.39	801.12	1.58
< 1e-07	< 1e-07	TMEM45A	transmembrane protein 45A	84.45	118.51	0.71
< 1e-07	< 1e-07	TNS3	tensin 3	632.11	1208.55	0.52
< 1e-07	< 1e-07	PPM1B	protein phosphatase, Mg2+/Mn2+ dependent, 1B	340.77	252.72	1.35
< 1e-07	< 1e-07	ENO3	enolase 3 (beta, muscle)	201.19	294.3	0.68
< 1e-07	< 1e-07	AIMP2	aminoacyl tRNA synthetase complex-interacting multifunctional protein 2	740.74	969.92	0.76
< 1e-07	< 1e-07	ZNF322	zinc finger protein 322	254.23	204.21	1.24
1e-07	0.000143	ERLIN1	ER lipid raft associated 1	197.29	148.01	1.33
1e-07	0.000143	NRP1	neuropilin 1	109.25	203.54	0.54
1e-07	0.000143	SCNN1A	sodium channel, non-voltage-gated 1 alpha subunit	297.73	210.56	1.41
1e-07	0.000143	COMT	catechol-O-methyltransferase	113.97	148.24	0.77
1e-07	0.000143	CXCL16	chemokine (C-X-C motif) ligand 16	700.7	441.59	1.59
1e-07	0.000143	TRIP13	thyroid hormone receptor interactor 13	172.97	261.98	0.66
1e-07	0.000143	COMMD1	copper metabolism (Murr1) domain containing 1	239.72	393.21	0.61
1e-07	0.000143	BGN	biglycan	93.35	155.24	0.6
1e-07	0.000143	UGT2B17	UDP glucuronosyltransferase 2 family, polypeptide B17	304.43	136.17	2.24
1e-07	0.000143	ITFG2	integrin alpha FG-GAP repeat containing 2	93.1	116.44	0.8
2e-07	0.000236	DUSP5	dual specificity phosphatase 5	358.92	201.14	1.78
2e-07	0.000236	STK39	serine threonine kinase 39	201.63	279.47	0.72
2e-07	0.000236	EXO1	exonuclease 1	120.72	154.21	0.78
2e-07	0.000236	ALDH3A2	aldehyde dehydrogenase 3 family, member A2	265.61	409.28	0.65
2e-07	0.000236	STC2	stanniocalcin 2	415.34	232.36	1.79
2e-07	0.000236	GAPVD1	GTPase activating protein and VPS9 domains 1	283.47	221.17	1.28
2e-07	0.000236	CRELD1	cysteine-rich with EGF-like domains 1	442.29	290.34	1.52
3e-07	0.00033	PPIC	peptidylprolyl isomerase C (cyclophilin C)	136.21	276.95	0.49
3e-07	0.00033	SGSH	N-sulfoglucosamine sulfohydrolase	268.25	482.61	0.56
3e-07	0.00033	CFI	complement factor I	505.87	830.07	0.61
4e-07	0.000386	HSD17B7P2	hydroxysteroid (17-beta) dehydrogenase 7 pseudogene 2	281.12	154.56	1.82
4e-07	0.000386			240.51	319.11	0.75
4e-07	0.000386	CRIP1	cysteine-rich protein 1 (intestinal)	203.29	304.71	0.67
4e-07	0.000386	S100A4	S100 calcium binding protein A4	89.96	134.6	0.67
4e-07	0.000386	MBD1	methyl-CpG binding domain protein 1	94.65	109.46	0.86
4e-07	0.000386	TESC	tescalcin	173.93	339.61	0.51
5e-07	0.000446	PPIC	peptidylprolyl isomerase C (cyclophilin C)	104.84	185.78	0.56
5e-07	0.000446			231.56	174.66	1.33
5e-07	0.000446	STEAP3	STEAP family member 3, metalloreductase	120.83	185.14	0.65
5e-07	0.000446	CRB3	crumbs homolog 3 (Drosophila)	89.62	117.87	0.76
6e-07	0.00048	SMPDL3A	sphingomyelin phosphodiesterase, acid-like 3A	334.36	233.62	1.43
6e-07	0.00048	LEFTY2	left-right determination factor 2	77.09	110.27	0.7
6e-07	0.00048	FDFT1	farnesyl-diphosphate farnesyltransferase 1	724.69	428.51	1.69
6e-07	0.00048	TK1	thymidine kinase 1, soluble	201.7	342.63	0.59
6e-07	0.00048	UGT2B28	UDP glucuronosyltransferase 2 family, polypeptide B28	153.74	117.21	1.31
6e-07	0.00048	PQLC1	PQ loop repeat containing 1	1283.02	926.71	1.38
7e-07	0.000533	C4orf34	chromosome 4 open reading frame 34	717.89	569.91	1.26
7e-07	0.000533	GATS	GATS, stromal antigen 3 opposite strand	169.35	215.97	0.78
7e-07	0.000533	ATP6V0E2	ATPase, H+ transporting V0 subunit e2	229.28	467.55	0.49
8e-07	0.00059	SLC17A2	solute carrier family 17 (sodium phosphate), member 2	319.48	171.13	1.87
8e-07	0.00059	FDFT1	farnesyl-diphosphate farnesyltransferase 1	3400.49	1978.14	1.72
9e-07	0.000616	PDLIM3	PDZ and LIM domain 3	125.86	85.7	1.47
9e-07	0.000616			177.56	144.74	1.23
9e-07	0.000616	LYG1	lysozyme G-like 1	117.07	93.91	1.25
9e-07	0.000616	SLC30A1	solute carrier family 30 (zinc transporter), member 1	131.14	185.35	0.71
9e-07	0.000616	CRIP2	cysteine-rich protein 2	71.37	106.91	0.67
1e-06	0.000647			222.89	362.63	0.61
1e-06	0.000647	SLC35D2	solute carrier family 35, member D2	776.18	583.92	1.33
1e-06	0.000647	ZNF827	zinc finger protein 827	163.55	242.54	0.67
1e-06	0.000647	ALDH3A2	aldehyde dehydrogenase 3 family, member A2	84.39	107.86	0.78
1.1e-06	0.000675	CCBL1	cysteine conjugate-beta lyase, cytoplasmic	454.55	285.39	1.59
1.1e-06	0.000675	ID1	inhibitor of DNA binding 1, dominant negative helix-loop-helix protein	1584.78	2358.59	0.67
1.1e-06	0.000675	C15orf52	chromosome 15 open reading frame 52	98.11	150.14	0.65
1.1e-06	0.000675	LPIN1	lipin 1	378.77	234.11	1.62
1.2e-06	0.000708	IQCK	IQ motif containing K	93.25	124.62	0.75
1.2e-06	0.000708	CDK2AP1	cyclin-dependent kinase 2 associated protein 1	619.69	1052.67	0.59
1.2e-06	0.000708	ACTB	actin, beta	2832.13	4747.66	0.6
1.3e-06	0.00074	EBNA1BP2	EBNA1 binding protein 2	564.92	824.8	0.68
1.3e-06	0.00074	ACSS2	acyl-CoA synthetase short-chain family member 2	130.86	93.69	1.4
1.3e-06	0.00074	CDCA5	cell division cycle associated 5	274.07	455.69	0.6
1.4e-06	0.000787	VPS45	vacuolar protein sorting 45 homolog (S. cerevisiae)	122.89	140.69	0.87
1.5e-06	0.000805	MAP4K4	mitogen-activated protein kinase kinase kinase kinase 4	160.12	221.95	0.72
1.5e-06	0.000805	C9orf116	chromosome 9 open reading frame 116	87.19	124.85	0.7
1.5e-06	0.000805	SOAT2	sterol O-acyltransferase 2	207.1	110.54	1.87
1.5e-06	0.000805	GSDMB	gasdermin B	506.8	276.73	1.83
1.6e-06	0.000821	COL4A5	collagen, type IV, alpha 5	233.76	413.54	0.57
1.6e-06	0.000821	GPX3	glutathione peroxidase 3 (plasma)	875.12	1352.01	0.65
1.6e-06	0.000821	H2AFY2	H2A histone family, member Y2	214.06	408.1	0.52
1.6e-06	0.000821	KLHL5	kelch-like 5 (Drosophila)	251.17	522.35	0.48
1.7e-06	0.000836	TRIB3	tribbles homolog 3 (Drosophila)	1916.69	1019.26	1.88
1.7e-06	0.000836	LYL1	lymphoblastic leukemia derived sequence 1	93.51	120.58	0.78
1.7e-06	0.000836	ALPK2	alpha-kinase 2	101.34	242.15	0.42
1.7e-06	0.000836	RGS10	regulator of G-protein signaling 10	147.76	202.11	0.73
1.9e-06	0.000925	DLK1	delta-like 1 homolog (Drosophila)	513.36	184.21	2.79
2e-06	0.000935	TRPM4	transient receptor potential cation channel, subfamily M, member 4	191.6	137.13	1.4
2e-06	0.000935	GTPBP8	GTP-binding protein 8 (putative)	91.4	104.77	0.87
2e-06	0.000935	PARD6A	par-6 partitioning defective 6 homolog alpha (C. elegans)	83.1	106.62	0.78
2e-06	0.000935	BMP4	bone morphogenetic protein 4	544.3	796.15	0.68
2.1e-06	0.000972			90.36	116.24	0.78
2.2e-06	0.00101	ACLY	ATP citrate lyase	564.29	352.57	1.6
2.4e-06	0.00109	CD24	CD24 molecule	139.94	275.79	0.51
2.5e-06	0.0011	PIEZO2	piezo-type mechanosensitive ion channel component 2	155.41	235.86	0.66
2.5e-06	0.0011			178.6	235.94	0.76
2.5e-06	0.0011	ALDOC	aldolase C, fructose-bisphosphate	875.08	524.1	1.67
2.6e-06	0.00114	SLC22A18	solute carrier family 22, member 18	346.16	200.56	1.73
2.7e-06	0.00115	CLDN1	claudin 1	701.6	1429.54	0.49
2.7e-06	0.00115	CLIC1	chloride intracellular channel 1	2305.26	1592.54	1.45
2.7e-06	0.00115	TMC6	transmembrane channel-like 6	346.78	203.47	1.7
2.8e-06	0.00117	TP53BP1	tumor protein p53 binding protein 1	122.36	147.6	0.83
2.8e-06	0.00117	C3orf32	chromosome 3 open reading frame 32	158.7	194.34	0.82
2.9e-06	0.00117	PTBP1	polypyrimidine tract binding protein 1	3478.01	4481.33	0.78
2.9e-06	0.00117	FOXC1	forkhead box C1	287.94	193.98	1.48
2.9e-06	0.00117	CAPRIN2	caprin family member 2	135.06	184.02	0.73
2.9e-06	0.00117	STAT1	signal transducer and activator of transcription 1, 91kDa	251.15	427.18	0.59
3e-06	0.00118	SPCS3	signal peptidase complex subunit 3 homolog (S. cerevisiae)	190.48	146.86	1.3
3e-06	0.00118	MAP4K4	mitogen-activated protein kinase kinase kinase kinase 4	152.38	228.21	0.67
3e-06	0.00118	WNK4	WNK lysine deficient protein kinase 4	195.31	118.45	1.65
3.1e-06	0.00121			580.44	428.53	1.35
3.3e-06	0.00125	AHCYL1	adenosylhomocysteinase-like 1	1138.28	796.75	1.43
3.3e-06	0.00125	CCND3	cyclin D3	159.6	263.58	0.61
3.4e-06	0.00125	SPRY1	sprouty homolog 1, antagonist of FGF signaling (Drosophila)	208.8	150.53	1.39
3.4e-06	0.00125	SLC6A4	solute carrier family 6 (neurotransmitter transporter, serotonin), member 4	98.82	77.48	1.28
3.4e-06	0.00125	NPC1	Niemann-Pick disease, type C1	504.09	371.11	1.36
3.4e-06	0.00125	FAM102A	family with sequence similarity 102, member A	113.73	139.54	0.82
3.4e-06	0.00125	TMEM59	transmembrane protein 59	907.33	1266.78	0.72
3.5e-06	0.00127	RBM23	RNA binding motif protein 23	152.95	125.04	1.22
3.5e-06	0.00127	BIRC5	baculoviral IAP repeat containing 5	217.91	343.56	0.63
3.6e-06	0.00127	PLAGL2	pleiomorphic adenoma gene-like 2	351.55	455.94	0.77
3.6e-06	0.00127	PDXP	pyridoxal (pyridoxine, vitamin B6) phosphatase	1113.17	797.27	1.4
3.6e-06	0.00127			476.95	352.27	1.35
3.6e-06	0.00127	FDPS	farnesyl diphosphate synthase	606.88	349.13	1.74
3.7e-06	0.00128	SERPINA5	serpin peptidase inhibitor, clade A (alpha-1 antiproteinase, antitrypsin), member 5	704.74	1088.23	0.65
3.7e-06	0.00128	PSEN2	presenilin 2 (Alzheimer disease 4)	76.19	91.39	0.83
3.7e-06	0.00128	ZNF320	zinc finger protein 320	144.54	121.15	1.19
3.8e-06	0.00129	DAG1	dystroglycan 1 (dystrophin-associated glycoprotein 1)	359.42	509.15	0.71
3.8e-06	0.00129	CALM2	calmodulin 2 (phosphorylase kinase, delta)	1456.74	2068.55	0.7
3.9e-06	0.00129	CYFIP2	cytoplasmic FMR1 interacting protein 2	167.52	225.67	0.74
3.9e-06	0.00129	MSMO1	methylsterol monooxygenase 1	1397	695.35	2.01
3.9e-06	0.00129			119.46	99	1.21
3.9e-06	0.00129	UQCRC1	ubiquinol-cytochrome c reductase core protein I	1278.7	983.43	1.3
4e-06	0.0013	SLBP	stem-loop binding protein	241.91	326.73	0.74
4e-06	0.0013	SYT7	synaptotagmin VII	184.22	127.98	1.44
4.1e-06	0.00133	GEMIN6	gem (nuclear organelle) associated protein 6	258.92	301.5	0.86
4.2e-06	0.00134	COMT	catechol-O-methyltransferase	900.78	1362.61	0.66
4.2e-06	0.00134	PARVA	parvin, alpha	83.89	106.5	0.79
4.4e-06	0.00139	ZNF792	zinc finger protein 792	160.35	115.16	1.39
4.4e-06	0.00139			147.58	224	0.66
4.5e-06	0.00141	ARHGEF16	Rho guanine nucleotide exchange factor (GEF) 16	372.88	269.74	1.38
4.9e-06	0.00149	SLC26A3	solute carrier family 26, member 3	118.47	79.53	1.49
4.9e-06	0.00149			121.46	104.17	1.17
4.9e-06	0.00149	PCMT1	protein-L-isoaspartate (D-aspartate) O-methyltransferase	586.63	711.86	0.82
4.9e-06	0.00149	KLHL5	kelch-like 5 (Drosophila)	126.62	203.41	0.62
5.2e-06	0.00156	CNTRL	centriolin	137.64	116.67	1.18
5.2e-06	0.00156	C2CD2	C2 calcium-dependent domain containing 2	285.2	213.06	1.34
5.3e-06	0.00158	S100A4	S100 calcium binding protein A4	87.79	124.36	0.71
5.6e-06	0.00163	CD24	CD24 molecule	625.16	1916.31	0.33
5.6e-06	0.00163	GSTO1	glutathione S-transferase omega 1	1258.43	1677.78	0.75
5.6e-06	0.00163	C1orf53	chromosome 1 open reading frame 53	112.71	159.16	0.71
5.6e-06	0.00163	QPCT	glutaminyl-peptide cyclotransferase	92.68	179.44	0.52
5.7e-06	0.00165	PCNXL4	pecanex-like 4 (Drosophila)	188.45	299.83	0.63
5.8e-06	0.00166	TRIOBP	TRIO and F-actin binding protein	165.87	217.41	0.76
5.8e-06	0.00166	PIR	pirin (iron-binding nuclear protein)	380.9	247.62	1.54
5.9e-06	0.00168	LGALS3	lectin, galactoside-binding, soluble, 3	185.25	124.51	1.49
6e-06	0.0017	COASY	CoA synthase	1366.66	978.51	1.4
6.3e-06	0.00176	METTL9	methyltransferase like 9	101.72	88.91	1.14
6.3e-06	0.00176	ZMAT2	zinc finger, matrin-type 2	275.95	344.4	0.8
6.4e-06	0.00177	UNC93A	unc-93 homolog A (C. elegans)	109.07	146.24	0.75
6.4e-06	0.00177			94.68	130.07	0.73
6.5e-06	0.00177	RHOBTB3	Rho-related BTB domain containing 3	234.86	409.59	0.57
6.5e-06	0.00177	NPW	neuropeptide W	142.48	183	0.78
6.6e-06	0.00178	GTPBP8	GTP-binding protein 8 (putative)	170.05	226.35	0.75
6.6e-06	0.00178	CRLS1	cardiolipin synthase 1	743.86	1240.3	0.6
6.7e-06	0.0018			244.09	182.54	1.34
6.8e-06	0.00181	AK4	adenylate kinase 4	333.62	222.76	1.5
6.9e-06	0.00182	ABLIM1	actin binding LIM protein 1	143.89	204.48	0.7
6.9e-06	0.00182	RAP1GAP2	RAP1 GTPase activating protein 2	93.64	123.66	0.76
7.1e-06	0.00185	MKLN1	muskelin 1, intracellular mediator containing kelch motifs	514.47	394.56	1.3
7.1e-06	0.00185			215.08	178.18	1.21
7.3e-06	0.00189	AGFG1	ArfGAP with FG repeats 1	118.43	95.97	1.23
7.4e-06	0.0019	C6	complement component 6	72.77	100.9	0.72
7.4e-06	0.0019	DNAJC10	DnaJ (Hsp40) homolog, subfamily C, member 10	153.71	192.74	0.8
7.6e-06	0.00193	GRB14	growth factor receptor-bound protein 14	173.37	131.04	1.32
7.7e-06	0.00193	RPL23AP32	ribosomal protein L23a pseudogene 32	118.58	146.95	0.81
7.7e-06	0.00193	CDC16	cell division cycle 16 homolog (S. cerevisiae)	552.54	624.03	0.89
7.7e-06	0.00193	DYNLL1	dynein, light chain, LC8-type 1	651.05	839.85	0.78
7.8e-06	0.00195	TTC32	tetratricopeptide repeat domain 32	240.72	177.6	1.36
8e-06	0.00197	PKLR	pyruvate kinase, liver and RBC	84.22	72.64	1.16
8e-06	0.00197	COL16A1	collagen, type XVI, alpha 1	85.37	111.64	0.76
8e-06	0.00197	LPCAT3	lysophosphatidylcholine acyltransferase 3	288.26	397.03	0.73
8.2e-06	0.00201	DNAJC9	DnaJ (Hsp40) homolog, subfamily C, member 9	340.83	470.44	0.72
8.5e-06	0.00206	RBM23	RNA binding motif protein 23	138.85	112.57	1.23
8.5e-06	0.00206	KIAA0101	KIAA0101	90.43	107.02	0.85
8.6e-06	0.00206	PCDHB2	protocadherin beta 2	187.18	240.19	0.78
8.6e-06	0.00206	TMEM50B	transmembrane protein 50B	154.24	205.47	0.75
8.8e-06	0.0021	FOXO4	forkhead box O4	217.98	162.21	1.34
9e-06	0.00214	SLC44A3	solute carrier family 44, member 3	101.18	153.58	0.66
9.3e-06	0.0022	TMCO1	transmembrane and coiled-coil domains 1	646.16	829.39	0.78
9.4e-06	0.00221	MYLIP	myosin regulatory light chain interacting protein	197.39	158	1.25
9.5e-06	0.00222	HDAC11	histone deacetylase 11	203.6	138.89	1.47
9.8e-06	0.00228	C19orf12	chromosome 19 open reading frame 12	153.28	174.09	0.88
9.9e-06	0.00228	DENR	density-regulated protein	231	293.37	0.79
9.9e-06	0.00228	ZXDC	ZXD family zinc finger C	182.18	131.34	1.39
1.01e-05	0.00232			159.87	126.48	1.26
1.05e-05	0.0024	HSD17B12	hydroxysteroid (17-beta) dehydrogenase 12	573.43	418.15	1.37
1.06e-05	0.00241	SNRPB2	small nuclear ribonucleoprotein polypeptide B	1066.56	1321.83	0.81
1.07e-05	0.00242	C7orf50	chromosome 7 open reading frame 50	638.85	843.36	0.76
1.08e-05	0.00243	SLC26A6	solute carrier family 26, member 6	1984.26	1226.58	1.62
1.09e-05	0.00243	TNFSF4	tumor necrosis factor (ligand) superfamily, member 4	165.99	92.03	1.8
1.09e-05	0.00243	RPL21P44	ribosomal protein L21 pseudogene 44	88.2	77.05	1.14
1.1e-05	0.00244	THBS1	thrombospondin 1	106.14	216.71	0.49
1.12e-05	0.00247	SMAD7	SMAD family member 7	118.71	171.97	0.69
1.14e-05	0.00249	LSS	lanosterol synthase (2,3-oxidosqualene-lanosterol cyclase)	136.54	98.53	1.39
1.14e-05	0.00249	SMCR7L	Smith-Magenis syndrome chromosome region, candidate 7-like	401.53	297.89	1.35
1.15e-05	0.0025			147.68	104.38	1.41
1.17e-05	0.00253	VCAN	versican	128.95	276.32	0.47
1.19e-05	0.00255	GSR	glutathione reductase	331.06	278.35	1.19
1.19e-05	0.00255	F7	coagulation factor VII (serum prothrombin conversion accelerator)	132.39	110.17	1.2
1.21e-05	0.00259	PALMD	palmdelphin	130.08	195.54	0.67
1.24e-05	0.00264	DCAF11	DDB1 and CUL4 associated factor 11	395.81	281.28	1.41
1.25e-05	0.00264	H2AFY	H2A histone family, member Y	1789.96	2527.4	0.71
1.25e-05	0.00264			179.14	134.99	1.33
1.28e-05	0.00266	ZMYND15	zinc finger, MYND-type containing 15	118.02	90.99	1.3
1.28e-05	0.00266	UGT2B11	UDP glucuronosyltransferase 2 family, polypeptide B11	293.91	176.27	1.67
1.28e-05	0.00266	CREG1	cellular repressor of E1A-stimulated genes 1	117.63	179.28	0.66
1.3e-05	0.00268	MTTP	microsomal triglyceride transfer protein	496.97	306.57	1.62
1.3e-05	0.00268	NUDT18	nudix (nucleoside diphosphate linked moiety X)-type motif 18	107.79	128.67	0.84
1.31e-05	0.00269	PFDN1	prefoldin subunit 1	324.77	536.62	0.61
1.32e-05	0.0027	SOAT2	sterol O-acyltransferase 2	428.99	170.49	2.52
1.33e-05	0.00271	PCNXL4	pecanex-like 4 (Drosophila)	156.95	248.06	0.63
1.38e-05	0.0028	XIST	X (inactive)-specific transcript (non-protein coding)	200.62	151.99	1.32
1.4e-05	0.00281	TNFSF4	tumor necrosis factor (ligand) superfamily, member 4	129.86	83.75	1.55
1.4e-05	0.00281	GJC2	gap junction protein, gamma 2, 47kDa	104.68	148.94	0.7
1.41e-05	0.00282	PHC2	polyhomeotic homolog 2 (Drosophila)	219.91	177.15	1.24
1.45e-05	0.00289	ALDH3A2	aldehyde dehydrogenase 3 family, member A2	442.1	645.87	0.68
1.48e-05	0.00294	ATIC	5-aminoimidazole-4-carboxamide ribonucleotide formyltransferase/IMP cyclohydrolase	1381.82	1667.22	0.83
1.49e-05	0.00294	SAE1	SUMO1 activating enzyme subunit 1	2409.6	3199.11	0.75
1.53e-05	0.00301	ENO3	enolase 3 (beta, muscle)	83.19	104.16	0.8
1.55e-05	0.00304			217.29	154.69	1.4
1.56e-05	0.00304	MPRIP	myosin phosphatase Rho interacting protein	189.48	248.55	0.76
1.57e-05	0.00305	ASAP2	ArfGAP with SH3 domain, ankyrin repeat and PH domain 2	132.31	177.83	0.74
1.58e-05	0.00305	LOC400464	uncharacterized LOC400464	99.27	87.7	1.13
1.59e-05	0.00305	INPP1	inositol polyphosphate-1-phosphatase	700.8	432.6	1.62
1.6e-05	0.00305	C11orf75	chromosome 11 open reading frame 75	400.37	326.58	1.23
1.6e-05	0.00305	MAPK13	mitogen-activated protein kinase 13	208.88	425	0.49
1.6e-05	0.00305			1483.61	1063.87	1.39
1.62e-05	0.00307	ZMAT5	zinc finger, matrin-type 5	175.21	200.17	0.88
1.63e-05	0.00307	ID3	inhibitor of DNA binding 3, dominant negative helix-loop-helix protein	730.8	986.97	0.74
1.64e-05	0.00307	BMPR2	bone morphogenetic protein receptor, type II (serine/threonine kinase)	97.06	125.24	0.78
1.64e-05	0.00307	CAPN12	calpain 12	223.68	107.74	2.08
1.7e-05	0.00317	CYP2J2	cytochrome P450, family 2, subfamily J, polypeptide 2	290.37	203.47	1.43
1.72e-05	0.0032	TRAF3IP2	TRAF3 interacting protein 2	188.4	253.07	0.74
1.74e-05	0.00322			198.91	130.92	1.52
1.75e-05	0.00322	NPRL2	nitrogen permease regulator-like 2 (S. cerevisiae)	456.29	394.34	1.16
1.75e-05	0.00322	COCH	coagulation factor C homolog, cochlin (Limulus polyphemus)	324.49	509.94	0.64
1.76e-05	0.00322	PDK3	pyruvate dehydrogenase kinase, isozyme 3	112.26	97.85	1.15
1.77e-05	0.00322	OVGP1	oviductal glycoprotein 1, 120kDa	218.14	164.92	1.32
1.77e-05	0.00322	CDK10	cyclin-dependent kinase 10	421.28	276.83	1.52
1.79e-05	0.00324	TATDN3	TatD DNase domain containing 3	142.94	120.29	1.19
1.81e-05	0.00326	TFAM	transcription factor A, mitochondrial	162.78	197.44	0.82
1.82e-05	0.00327	CMPK1	cytidine monophosphate (UMP-CMP) kinase 1, cytosolic	242.3	180.73	1.34
1.83e-05	0.00327	RASSF4	Ras association (RalGDS/AF-6) domain family member 4	115.67	144.26	0.8
1.87e-05	0.00332			123.13	88.46	1.39
1.87e-05	0.00332			299.78	232.08	1.29
1.9e-05	0.00336	GK	glycerol kinase	420.34	253.78	1.66
1.91e-05	0.00337	PSPH	phosphoserine phosphatase	204.26	160.04	1.28
1.93e-05	0.00339	MKRN2	makorin ring finger protein 2	235.27	292.85	0.8
1.94e-05	0.00339			146.18	204.7	0.71
1.96e-05	0.00342	NTN4	netrin 4	80.63	96.5	0.84
1.98e-05	0.00344	TUBA1C	tubulin, alpha 1c	3349.09	4129.38	0.81
1.99e-05	0.00344	41519	septin 2	2547.19	3479.54	0.73
2.03e-05	0.0035	ACSS2	acyl-CoA synthetase short-chain family member 2	2514.54	847.86	2.97
2.07e-05	0.00356	TFPI	tissue factor pathway inhibitor (lipoprotein-associated coagulation inhibitor)	2995.94	1802.58	1.66
2.08e-05	0.00356	PKP2	plakophilin 2	115.31	142.73	0.81
2.09e-05	0.00356	UGT2B4	UDP glucuronosyltransferase 2 family, polypeptide B4	102.93	78.51	1.31
2.1e-05	0.00357	DKK1	dickkopf 1 homolog (Xenopus laevis)	187.92	526.11	0.36
2.12e-05	0.00358	C3orf78	chromosome 3 open reading frame 78	160.78	183.59	0.88
2.13e-05	0.00358	ARID5B	AT rich interactive domain 5B (MRF1-like)	181.23	274.29	0.66
2.14e-05	0.00358	TSPO	translocator protein (18kDa)	92.02	128.67	0.72
2.15e-05	0.00358	EPB41L5	erythrocyte membrane protein band 4.1 like 5	283.1	227.76	1.24
2.16e-05	0.00358	UPF3B	UPF3 regulator of nonsense transcripts homolog B (yeast)	130.33	145.04	0.9
2.16e-05	0.00358			413.57	311.11	1.33
2.17e-05	0.00358	WBSCR22	Williams Beuren syndrome chromosome region 22	282	367.57	0.77
2.17e-05	0.00358	ATG2A	autophagy related 2A	228.04	176.01	1.3
2.23e-05	0.00367	LIAS	lipoic acid synthetase	169.91	133.23	1.28
2.26e-05	0.00371			123.53	202.2	0.61
2.28e-05	0.00373	ALPP	alkaline phosphatase, placental	1726.35	1334.73	1.29
2.31e-05	0.00376	DPPA2	developmental pluripotency associated 2	68.62	73.5	0.93
2.39e-05	0.00388	ARHGEF17	Rho guanine nucleotide exchange factor (GEF) 17	86.04	92.31	0.93
2.44e-05	0.00393	PIR	pirin (iron-binding nuclear protein)	303.41	200.28	1.51
2.45e-05	0.00393	PFKFB4	6-phosphofructo-2-kinase/fructose-2,6-biphosphatase 4	615.5	366.73	1.68
2.45e-05	0.00393	SLC7A6	solute carrier family 7 (amino acid transporter light chain, y+L system), member 6	82.78	106.24	0.78
2.47e-05	0.00393	ARPC4	actin related protein 2/3 complex, subunit 4, 20kDa	226.36	294.2	0.77
2.47e-05	0.00393	SPTSSA	serine palmitoyltransferase, small subunit A	300.07	240.94	1.25
2.47e-05	0.00393	PLAT	plasminogen activator, tissue	72.98	81.88	0.89
2.49e-05	0.00395	HSD17B12	hydroxysteroid (17-beta) dehydrogenase 12	1113.37	786.74	1.42
2.51e-05	0.00396	BRD2	bromodomain containing 2	791.75	587.16	1.35
2.54e-05	0.004	RPL23AP32	ribosomal protein L23a pseudogene 32	166.47	206.62	0.81
2.57e-05	0.00403	ACACA	acetyl-CoA carboxylase alpha	435.28	345.2	1.26
2.61e-05	0.00408	KLF12	Kruppel-like factor 12	76.26	69.49	1.1
2.65e-05	0.00412	DHCR7	7-dehydrocholesterol reductase	2007.33	1269.42	1.58
2.65e-05	0.00412	CAPRIN2	caprin family member 2	112.62	148.27	0.76
2.66e-05	0.00412	UBL7	ubiquitin-like 7 (bone marrow stromal cell-derived)	114.12	142.12	0.8
2.7e-05	0.00417			294.73	172.85	1.71
2.71e-05	0.00417	SPRY1	sprouty homolog 1, antagonist of FGF signaling (Drosophila)	310.02	208.56	1.49
2.75e-05	0.00419	IFNGR2	interferon gamma receptor 2 (interferon gamma transducer 1)	565.5	713.78	0.79
2.76e-05	0.00419	UBL7	ubiquitin-like 7 (bone marrow stromal cell-derived)	90.63	108.74	0.83
2.76e-05	0.00419	OSMR	oncostatin M receptor	98.91	123.69	0.8
2.76e-05	0.00419	ISG20	interferon stimulated exonuclease gene 20kDa	350.49	227.61	1.54
2.77e-05	0.00419	ACSS2	acyl-CoA synthetase short-chain family member 2	2309.46	784.72	2.94
2.8e-05	0.00421	WDR25	WD repeat domain 25	80.72	92.24	0.88
2.82e-05	0.00421	HNRNPAB	heterogeneous nuclear ribonucleoprotein A/B	1081.05	1435.09	0.75
2.82e-05	0.00421	TMEM169	transmembrane protein 169	140.91	99.32	1.42
2.82e-05	0.00421	DBNL	drebrin-like	119.93	147.27	0.81
2.83e-05	0.00422	DDX56	DEAD (Asp-Glu-Ala-Asp) box helicase 56	373.81	426.91	0.88
2.85e-05	0.00423	TGM2	transglutaminase 2 (C polypeptide, protein-glutamine-gamma-glutamyltransferase)	90.19	112.99	0.8
2.88e-05	0.00426	BCAS4	breast carcinoma amplified sequence 4	144.72	170.63	0.85
2.89e-05	0.00427			415.83	315.04	1.32
2.9e-05	0.00427	AK1	adenylate kinase 1	124.86	97.12	1.29
2.93e-05	0.0043	LRP8	low density lipoprotein receptor-related protein 8, apolipoprotein e receptor	166.79	115.65	1.44
2.96e-05	0.00433	ARHGEF2	Rho/Rac guanine nucleotide exchange factor (GEF) 2	722.26	494.09	1.46
2.99e-05	0.00436			146.83	121.24	1.21
3.02e-05	0.00438	DENND1A	DENN/MADD domain containing 1A	115.63	93.19	1.24
3.02e-05	0.00438	NAA20	N(alpha)-acetyltransferase 20, NatB catalytic subunit	531.48	708.43	0.75
3.04e-05	0.00438	CEP135	centrosomal protein 135kDa	87.81	107.96	0.81
3.04e-05	0.00438	QDPR	quinoid dihydropteridine reductase	855.5	727.16	1.18
3.06e-05	0.00438	SP110	SP110 nuclear body protein	104.37	132.9	0.79
3.06e-05	0.00438	SRC	v-src sarcoma (Schmidt-Ruppin A-2) viral oncogene homolog (avian)	333.56	261.68	1.27
3.09e-05	0.00441	FAM189B	family with sequence similarity 189, member B	723.34	540.65	1.34
3.15e-05	0.00448	FIG4	FIG4 homolog, SAC1 lipid phosphatase domain containing (S. cerevisiae)	146.24	179.9	0.81
3.18e-05	0.00451	FABP5	fatty acid binding protein 5 (psoriasis-associated)	192.15	318.53	0.6
3.23e-05	0.00457	PCSK9	proprotein convertase subtilisin/kexin type 9	561.17	226.47	2.48
3.26e-05	0.0046	GBA	glucosidase, beta, acid	125.39	171.73	0.73
3.27e-05	0.0046			123.1	166.67	0.74
3.34e-05	0.00468	CCDC102A	coiled-coil domain containing 102A	88.57	126.93	0.7
3.36e-05	0.0047	CACNA2D4	calcium channel, voltage-dependent, alpha 2/delta subunit 4	170.5	127.39	1.34
3.37e-05	0.0047	SLC12A9	solute carrier family 12 (potassium/chloride transporters), member 9	240.2	302.52	0.79
3.38e-05	0.0047			210.98	275.34	0.77
3.4e-05	0.00471	CCL14	chemokine (C-C motif) ligand 14	118.63	167.6	0.71
3.43e-05	0.00474	P2RY11	purinergic receptor P2Y, G-protein coupled, 11	148.45	112.4	1.32
3.49e-05	0.00481	PDLIM1	PDZ and LIM domain 1	523.22	970.6	0.54
3.5e-05	0.00481	CYP51A1	cytochrome P450, family 51, subfamily A, polypeptide 1	150.75	108.56	1.39
3.54e-05	0.00485	MFSD6	major facilitator superfamily domain containing 6	77.92	88.22	0.88
3.58e-05	0.00487	TMEM99	transmembrane protein 99	267.44	356.72	0.75
3.58e-05	0.00487	PLCXD1	phosphatidylinositol-specific phospholipase C, X domain containing 1	1096.4	607.03	1.81
3.59e-05	0.00487			264.86	192.49	1.38
3.6e-05	0.00487	RAB11FIP3	RAB11 family interacting protein 3 (class II)	356.48	493.73	0.72
3.61e-05	0.00487	ACACA	acetyl-CoA carboxylase alpha	379.69	316.94	1.2
3.64e-05	0.0049	TUBGCP6	tubulin, gamma complex associated protein 6	77.71	71.51	1.09
3.65e-05	0.0049	IFI27L2	interferon, alpha-inducible protein 27-like 2	101.98	126.61	0.81
3.67e-05	0.00491	IGSF1	immunoglobulin superfamily, member 1	624.5	374.47	1.67
3.69e-05	0.00491	ATP9B	ATPase, class II, type 9B	96.02	111.7	0.86
3.69e-05	0.00491	DCAF11	DDB1 and CUL4 associated factor 11	281.14	207.38	1.36
3.75e-05	0.00496	MGAT2	mannosyl (alpha-1,6-)-glycoprotein beta-1,2-N-acetylglucosaminyltransferase	124.99	156.76	0.8
3.76e-05	0.00496	SLC25A4	solute carrier family 25 (mitochondrial carrier; adenine nucleotide translocator), member 4	503.15	592.13	0.85
3.76e-05	0.00496	KISS1R	KISS1 receptor	103.45	136.92	0.76
3.77e-05	0.00496	DHPS	deoxyhypusine synthase	423.52	352.38	1.2
3.81e-05	0.00498	KHDRBS3	KH domain containing, RNA binding, signal transduction associated 3	185.73	222.04	0.84
3.81e-05	0.00498	MASP1	mannan-binding lectin serine peptidase 1 (C4/C2 activating component of Ra-reactive factor)	123.17	93.99	1.31
3.91e-05	0.0051	GK	glycerol kinase	331.05	213.38	1.55
3.93e-05	0.00511	LPIN2	lipin 2	309.5	268.22	1.15
3.95e-05	0.00512			80.5	115.05	0.7
3.96e-05	0.00512	MPZL2	myelin protein zero-like 2	121.42	94.14	1.29
4e-05	0.00516	BOLA2	bolA homolog 2 (E. coli)	1448.63	1788.92	0.81
4.06e-05	0.00521	DEPTOR	DEP domain containing MTOR-interacting protein	84.87	74.37	1.14
4.06e-05	0.00521	KLHDC3	kelch domain containing 3	824.52	653.73	1.26
4.07e-05	0.00521	ACLY	ATP citrate lyase	1343.83	960.93	1.4
4.13e-05	0.00527	ZNF207	zinc finger protein 207	315.03	397.06	0.79
4.14e-05	0.00527	C1S	complement component 1, s subcomponent	101.83	151.17	0.67
4.26e-05	0.00541	AKR1B10	aldo-keto reductase family 1, member B10 (aldose reductase)	453.5	270.11	1.68
4.36e-05	0.00552	SPEN	spen homolog, transcriptional regulator (Drosophila)	419.46	353.69	1.19
4.38e-05	0.00553	GSDMB	gasdermin B	214.58	136.99	1.57
4.41e-05	0.00555	DBNL	drebrin-like	256.09	364.06	0.7
4.45e-05	0.00559	RPL26	ribosomal protein L26	1680.61	1219.01	1.38
4.47e-05	0.0056	SH3BP4	SH3-domain binding protein 4	308.14	442.92	0.7
4.55e-05	0.00569			71.22	85.49	0.83
4.65e-05	0.00579	FBXO44	F-box protein 44	104.74	91.92	1.14
4.68e-05	0.00582	HDAC6	histone deacetylase 6	317.31	227.59	1.39
4.71e-05	0.00584	PANK3	pantothenate kinase 3	128	109.73	1.17
4.77e-05	0.0059	MTFP1	mitochondrial fission process 1	413.73	338.46	1.22
4.81e-05	0.00593	SLC7A2	solute carrier family 7 (cationic amino acid transporter, y+ system), member 2	648	345.74	1.87
4.84e-05	0.00595	CTXN1	cortexin 1	82.72	133.81	0.62
4.85e-05	0.00595	TFPI	tissue factor pathway inhibitor (lipoprotein-associated coagulation inhibitor)	2789.58	1682.29	1.66
4.88e-05	0.00597			1467.6	1161.76	1.26
4.92e-05	0.006	ERMP1	endoplasmic reticulum metallopeptidase 1	277.2	199.07	1.39
4.96e-05	0.00602	C14orf80	chromosome 14 open reading frame 80	147.39	188.86	0.78
4.96e-05	0.00602	FTH1	ferritin, heavy polypeptide 1	542.72	293.32	1.85
4.99e-05	0.00604	WDR54	WD repeat domain 54	104.88	131.53	0.8
5.03e-05	0.00606	STK40	serine/threonine kinase 40	566.27	476.76	1.19
5.05e-05	0.00606	IGF1R	insulin-like growth factor 1 receptor	75.11	92.03	0.82
5.05e-05	0.00606	SPR	sepiapterin reductase (7,8-dihydrobiopterin:NADP+ oxidoreductase)	201.71	289.1	0.7
5.06e-05	0.00606	IGFBP2	insulin-like growth factor binding protein 2, 36kDa	78.96	94.29	0.84
5.07e-05	0.00606	C12orf49	chromosome 12 open reading frame 49	81.79	104.87	0.78
5.1e-05	0.00607	LONRF1	LON peptidase N-terminal domain and ring finger 1	114	93.44	1.22
5.1e-05	0.00607	C17orf85	chromosome 17 open reading frame 85	95.33	107.59	0.89
5.19e-05	0.00616	MOK	MOK protein kinase	101.82	138.81	0.73
5.2e-05	0.00616	ATP2C1	ATPase, Ca++ transporting, type 2C, member 1	94.85	103.91	0.91
5.23e-05	0.00616	NEDD8	neural precursor cell expressed, developmentally down-regulated 8	4720.43	5821.4	0.81
5.23e-05	0.00616	SPATA2L	spermatogenesis associated 2-like	219.85	176.11	1.25
5.31e-05	0.00622	TOB1	transducer of ERBB2, 1	563	442.71	1.27
5.33e-05	0.00622	KRT24	keratin 24	118.13	99.74	1.18
5.33e-05	0.00622	UBE2K	ubiquitin-conjugating enzyme E2K	129.28	154.13	0.84
5.33e-05	0.00622	SLC1A7	solute carrier family 1 (glutamate transporter), member 7	154.75	95.69	1.62
5.37e-05	0.00625	MKKS	McKusick-Kaufman syndrome	435.2	358.39	1.21
5.41e-05	0.00628	ADD1	adducin 1 (alpha)	1134.43	1690.94	0.67
5.47e-05	0.00633	SLC38A3	solute carrier family 38, member 3	147.61	98.31	1.5
5.49e-05	0.00634			122.7	104.43	1.18
5.54e-05	0.00637	CSNK2A2	casein kinase 2, alpha prime polypeptide	255.35	199.03	1.28
5.54e-05	0.00637	IRF2BP2	interferon regulatory factor 2 binding protein 2	307.17	251.07	1.22
5.58e-05	0.00638	PDPK1	3-phosphoinositide dependent protein kinase-1	158.79	186.78	0.85
5.58e-05	0.00638	RBM12B	RNA binding motif protein 12B	195.92	163.18	1.2
5.65e-05	0.00644	UBR2	ubiquitin protein ligase E3 component n-recognin 2	208.09	169.62	1.23
5.66e-05	0.00644	MAPKAPK3	mitogen-activated protein kinase-activated protein kinase 3	295.09	463.02	0.64
5.7e-05	0.00645	STXBP6	syntaxin binding protein 6 (amisyn)	129.79	161.28	0.8
5.71e-05	0.00645	ZNF503	zinc finger protein 503	181.1	263.62	0.69
5.71e-05	0.00645	PGF	placental growth factor	187.14	126.36	1.48
5.72e-05	0.00645	SOBP	sine oculis binding protein homolog (Drosophila)	106.8	133.56	0.8
5.75e-05	0.00646	PQLC3	PQ loop repeat containing 3	100.32	118.57	0.85
5.76e-05	0.00646	PSMB10	proteasome (prosome, macropain) subunit, beta type, 10	472.89	631.15	0.75
5.8e-05	0.00649	CDK6	cyclin-dependent kinase 6	291.45	390.5	0.75
5.91e-05	0.0066	FAM162A	family with sequence similarity 162, member A	187.38	105.47	1.78
6.04e-05	0.00673	LIMS2	LIM and senescent cell antigen-like domains 2	72.26	109	0.66
6.08e-05	0.00676	PSME3	proteasome (prosome, macropain) activator subunit 3 (PA28 gamma; Ki)	154.84	197.21	0.79
6.1e-05	0.00676	RBMS1	RNA binding motif, single stranded interacting protein 1	420.9	576.14	0.73
6.14e-05	0.00679	41519	septin 2	1019.06	1274.72	0.8
6.19e-05	0.00683	MARCKS	myristoylated alanine-rich protein kinase C substrate	2055.58	1558.03	1.32
6.27e-05	0.0069			254.91	200.33	1.27
6.32e-05	0.0069	ABCB1	ATP-binding cassette, sub-family B (MDR/TAP), member 1	208.69	167.21	1.25
6.33e-05	0.0069	TIMM23	translocase of inner mitochondrial membrane 23 homolog (yeast)	226.4	268.95	0.84
6.33e-05	0.0069			105.45	88.94	1.19
6.33e-05	0.0069	TRAK1	trafficking protein, kinesin binding 1	155.08	223.69	0.69
6.35e-05	0.00691			554.11	457.34	1.21
6.37e-05	0.00692	KRT19	keratin 19	244.95	699.73	0.35
6.47e-05	0.007	VPS41	vacuolar protein sorting 41 homolog (S. cerevisiae)	190.34	258.61	0.74
6.48e-05	0.007	FAM108C1	family with sequence similarity 108, member C1	96.01	122.26	0.79
6.51e-05	0.00701	TP53I3	tumor protein p53 inducible protein 3	110.3	148.6	0.74
6.52e-05	0.00701	ZNF443	zinc finger protein 443	117.2	98.25	1.19
6.58e-05	0.00706	TMEM183A	transmembrane protein 183A	467.11	399.02	1.17
6.62e-05	0.00709	TFPI	tissue factor pathway inhibitor (lipoprotein-associated coagulation inhibitor)	871.16	490.16	1.78
6.64e-05	0.0071	CCDC109B	coiled-coil domain containing 109B	121.61	157.05	0.77
6.68e-05	0.00712	IFT52	intraflagellar transport 52 homolog (Chlamydomonas)	120.69	153.02	0.79
6.72e-05	0.00713	GNE	glucosamine (UDP-N-acetyl)-2-epimerase/N-acetylmannosamine kinase	308.94	212.08	1.46
6.74e-05	0.00713	LAMP1	lysosomal-associated membrane protein 1	1270.22	1804.91	0.7
6.74e-05	0.00713			102.82	132.01	0.78
6.75e-05	0.00713	NR2C1	nuclear receptor subfamily 2, group C, member 1	118.47	101.2	1.17
6.78e-05	0.00715	BTG2	BTG family, member 2	118.9	101.87	1.17
6.83e-05	0.00718	CDK18	cyclin-dependent kinase 18	151.21	117.43	1.29
6.92e-05	0.00726	PHLDA1	pleckstrin homology-like domain, family A, member 1	280.14	699.81	0.4
7.08e-05	0.00741	PLD6	phospholipase D family, member 6	152.61	199.85	0.76
7.13e-05	0.00745	DHRS3	dehydrogenase/reductase (SDR family) member 3	342.33	430.88	0.79
7.15e-05	0.00745	HOXA5	homeobox A5	216.39	289.72	0.75
7.17e-05	0.00746			184.5	148.89	1.24
7.2e-05	0.00746	AACS	acetoacetyl-CoA synthetase	157.11	132.47	1.19
7.2e-05	0.00746	YWHAB	tyrosine 3-monooxygenase/tryptophan 5-monooxygenase activation protein, beta polypeptide	833.02	1171.38	0.71
7.26e-05	0.0075	APOBEC3F	apolipoprotein B mRNA editing enzyme, catalytic polypeptide-like 3F	71.77	84.22	0.85
7.31e-05	0.00754	ANTXR2	anthrax toxin receptor 2	167.43	113.26	1.48
7.38e-05	0.00756	MIB2	mindbomb E3 ubiquitin protein ligase 2	152.08	125.86	1.21
7.39e-05	0.00756	CDC37	cell division cycle 37 homolog (S. cerevisiae)	2195.96	2947.5	0.75
7.41e-05	0.00756	DCAF10	DDB1 and CUL4 associated factor 10	128.59	108.96	1.18
7.41e-05	0.00756	DPCD	deleted in primary ciliary dyskinesia homolog (mouse)	108.3	138.88	0.78
7.42e-05	0.00756	OSBP2	oxysterol binding protein 2	74.09	90.86	0.82
7.46e-05	0.00756	DNMT3B	DNA (cytosine-5-)-methyltransferase 3 beta	102.76	117.12	0.88
7.46e-05	0.00756	OSR1	odd-skipped related 1 (Drosophila)	85.9	104.18	0.82
7.46e-05	0.00756	TRAPPC2L	trafficking protein particle complex 2-like	552.65	805.7	0.69
7.48e-05	0.00757	C12orf76	chromosome 12 open reading frame 76	296.4	213.23	1.39
7.54e-05	0.00761	STAT1	signal transducer and activator of transcription 1, 91kDa	119.32	168.99	0.71
7.58e-05	0.00763	APOBEC3B	apolipoprotein B mRNA editing enzyme, catalytic polypeptide-like 3B	68.06	82.43	0.83
7.66e-05	0.0077	CASP3	caspase 3, apoptosis-related cysteine peptidase	99.27	88.43	1.12
7.75e-05	0.00777	COL18A1	collagen, type XVIII, alpha 1	446.91	635.9	0.7
7.79e-05	0.0078	AMBP	alpha-1-microglobulin/bikunin precursor	735.9	449.98	1.64
7.86e-05	0.00785	CNOT6	CCR4-NOT transcription complex, subunit 6	168.53	132.09	1.28
7.9e-05	0.00787	SH3TC1	SH3 domain and tetratricopeptide repeats 1	256.84	174.03	1.48
7.91e-05	0.00787	KLHDC9	kelch domain containing 9	73.62	84.66	0.87
8.02e-05	0.00796	CLDN12	claudin 12	349.22	248.81	1.4
8.04e-05	0.00796			138.83	117.51	1.18
8.16e-05	0.00806			88.03	82.89	1.06
8.18e-05	0.00807	DHPS	deoxyhypusine synthase	261.1	216.74	1.2
8.3e-05	0.00817	NMRK1	nicotinamide riboside kinase 1	125.43	102.56	1.22
8.37e-05	0.00822	GCH1	GTP cyclohydrolase 1	141.2	106.67	1.32
8.39e-05	0.00822	AKR1B15	aldo-keto reductase family 1, member B15	115.34	88.01	1.31
8.45e-05	0.00826	VSNL1	visinin-like 1	151.16	110.47	1.37
8.46e-05	0.00826	C19orf40	chromosome 19 open reading frame 40	96.79	121.2	0.8
8.58e-05	0.00836	SYNCRIP	synaptotagmin binding, cytoplasmic RNA interacting protein	216.91	290.4	0.75
8.66e-05	0.00842	KIAA0247	KIAA0247	85.09	105.32	0.81
8.78e-05	0.00852	MELK	maternal embryonic leucine zipper kinase	246.06	332.38	0.74
8.8e-05	0.00852	TRAPPC6A	trafficking protein particle complex 6A	548.51	374.68	1.46
8.85e-05	0.00855	ARHGAP17	Rho GTPase activating protein 17	492.6	582.12	0.85
8.93e-05	0.0086	C12orf45	chromosome 12 open reading frame 45	130.74	146.01	0.9
8.94e-05	0.0086	ADARB1	adenosine deaminase, RNA-specific, B1	176.35	212.42	0.83
9.06e-05	0.00868	CER1	cerberus 1, cysteine knot superfamily, homolog (Xenopus laevis)	64.18	70.6	0.91
9.08e-05	0.00868	CRELD1	cysteine-rich with EGF-like domains 1	94.99	80.68	1.18
9.08e-05	0.00868			166.79	132.06	1.26
9.11e-05	0.00868	DACT2	dapper, antagonist of beta-catenin, homolog 2 (Xenopus laevis)	73.22	87.28	0.84
9.12e-05	0.00868	MMAB	methylmalonic aciduria (cobalamin deficiency) cblB type	108.94	86.29	1.26
9.18e-05	0.00872	KIAA0430	KIAA0430	377.83	299.76	1.26
9.25e-05	0.00877	UBAP2L	ubiquitin associated protein 2-like	213.41	265.62	0.8
9.37e-05	0.00887	TIAM2	T-cell lymphoma invasion and metastasis 2	89.06	136.64	0.65
9.48e-05	0.00895	NINJ2	ninjurin 2	270.99	231.87	1.17
9.53e-05	0.00895	EDEM2	ER degradation enhancer, mannosidase alpha-like 2	250.2	289.48	0.86
9.54e-05	0.00895	SP110	SP110 nuclear body protein	121.67	158.2	0.77
9.55e-05	0.00895			223.36	175.91	1.27
9.55e-05	0.00895	GPR12	G protein-coupled receptor 12	61.91	67.36	0.92
9.58e-05	0.00896	POU2AF1	POU class 2 associating factor 1	84.96	75.27	1.13
9.63e-05	0.00899	HMGCR	3-hydroxy-3-methylglutaryl-CoA reductase	945.43	650.44	1.45
9.68e-05	0.00902	TRAK1	trafficking protein, kinesin binding 1	178	213.83	0.83
9.73e-05	0.00902	SPATA2	spermatogenesis associated 2	120.4	99.82	1.21
9.73e-05	0.00902			338.23	240.22	1.41
9.74e-05	0.00902	MID1IP1	MID1 interacting protein 1	190.68	151.78	1.26
9.87e-05	0.00912	RGS2	regulator of G-protein signaling 2, 24kDa	133.69	96.44	1.39
9.94e-05	0.00917			169.55	123.55	1.37
0.0001	0.00919	SEMA4F	sema domain, immunoglobulin domain (Ig), transmembrane domain (TM) and short cytoplasmic domain, (semaphorin) 4F	109	125	0.87
0.0001	0.00919	PHF10	PHD finger protein 10	194.21	151.34	1.28
0.000101	0.00926	PTPN1	protein tyrosine phosphatase, non-receptor type 1	555	649.56	0.85
0.0001014	0.00928	LSS	lanosterol synthase (2,3-oxidosqualene-lanosterol cyclase)	130.51	92.33	1.41
0.0001034	0.00945	TMEM91	transmembrane protein 91	235.87	191.21	1.23
0.0001036	0.00945	ZNF513	zinc finger protein 513	107.3	94.46	1.14
0.0001047	0.00953	CD200	CD200 molecule	75.84	69.09	1.1
0.000105	0.00954	ATP6V1D	ATPase, H+ transporting, lysosomal 34kDa, V1 subunit D	250.98	388.57	0.65
0.0001057	0.00957	LINC00340	long intergenic non-protein coding RNA 340	74.35	87.83	0.85
0.0001059	0.00957	MVD	mevalonate (diphospho) decarboxylase	482.45	269.37	1.79
0.000106	0.00957	MAP2K3	mitogen-activated protein kinase kinase 3	363.69	296.81	1.23
0.0001069	0.00962	STAT5B	signal transducer and activator of transcription 5B	115.17	104.82	1.1
0.0001072	0.00962	METTL7A	methyltransferase like 7A	148.3	103.66	1.43
0.0001074	0.00962	PTPN3	protein tyrosine phosphatase, non-receptor type 3	171.48	143.6	1.19
0.0001074	0.00962	PPP1R11	protein phosphatase 1, regulatory (inhibitor) subunit 11	535.52	664.43	0.81
0.0001075	0.00962	CERCAM	cerebral endothelial cell adhesion molecule	83.16	101.04	0.82
0.0001083	0.00967	CAPN12	calpain 12	279.64	119.11	2.35
0.0001086	0.00967	EML4	echinoderm microtubule associated protein like 4	851.32	653.18	1.3
0.0001087	0.00967	NDUFB2	NADH dehydrogenase (ubiquinone) 1 beta subcomplex, 2, 8kDa	1229.3	1434.02	0.86
0.0001094	0.00971	CLEC16A	C-type lectin domain family 16, member A	264.61	335.97	0.79
0.0001101	0.00976	METTL15	methyltransferase like 15	125.14	105.24	1.19
0.0001105	0.00977	ANXA2	annexin A2	2009.01	3322.02	0.6
0.0001116	0.00985	NFIL3	nuclear factor, interleukin 3 regulated	349.31	238	1.47
0.0001126	0.00992	GPT	glutamic-pyruvate transaminase (alanine aminotransferase)	116.93	87.48	1.34
0.0001133	0.00997	PNISR	PNN-interacting serine/arginine-rich protein	178.88	151.69	1.18
0.0001142	0.01	SYNDIG1	synapse differentiation inducing 1	65.13	68.47	0.95
0.000115	0.0101	ABTB1	ankyrin repeat and BTB (POZ) domain containing 1	153.14	118.09	1.3
0.0001151	0.0101			189.99	152.67	1.24
0.0001153	0.0101	KIF20A	kinesin family member 20A	294.13	358.13	0.82
0.0001155	0.0101	PSEN2	presenilin 2 (Alzheimer disease 4)	95.1	117.75	0.81
0.0001156	0.0101	SDHC	succinate dehydrogenase complex, subunit C, integral membrane protein, 15kDa	123.16	104.17	1.18
0.0001158	0.0101	PRR14L	proline rich 14-like	337.53	293.42	1.15
0.0001164	0.0101	AVEN	apoptosis, caspase activation inhibitor	70.56	78.39	0.9
0.0001165	0.0101	ITGA3	integrin, alpha 3 (antigen CD49C, alpha 3 subunit of VLA-3 receptor)	73.98	92.2	0.8
0.0001171	0.0101	CXXC5	CXXC finger protein 5	969.02	1422.9	0.68
0.0001177	0.0101	METTL23	methyltransferase like 23	143.57	126.45	1.14
0.0001177	0.0101	TNFRSF21	tumor necrosis factor receptor superfamily, member 21	592.82	1305.55	0.45
0.0001185	0.0102			331.91	252.71	1.31
0.0001193	0.0102	STARD13	StAR-related lipid transfer (START) domain containing 13	103.62	124.76	0.83
0.0001197	0.0102			665.49	520.3	1.28
0.0001203	0.0103	ADRBK1	adrenergic, beta, receptor kinase 1	1167.95	774.28	1.51
0.0001209	0.0103	COASY	CoA synthase	360.32	252.71	1.43
0.0001209	0.0103			495.25	414.71	1.19
0.0001213	0.0103	ARMCX3	armadillo repeat containing, X-linked 3	129.76	107.34	1.21
0.0001222	0.0104	RPL21	ribosomal protein L21	1257.24	935.83	1.34
0.0001226	0.0104	CKAP2L	cytoskeleton associated protein 2-like	166.17	185.76	0.89
0.0001228	0.0104	PSMA1	proteasome (prosome, macropain) subunit, alpha type, 1	1127.63	983.08	1.15
0.0001232	0.0104			63.92	69.99	0.91
0.0001244	0.0105	SLC50A1	solute carrier family 50 (sugar transporter), member 1	295.91	226.54	1.31
0.0001249	0.0105	ZNF207	zinc finger protein 207	449.2	571.35	0.79
0.0001254	0.0105			121.92	97.8	1.25
0.0001258	0.0105	GNPDA1	glucosamine-6-phosphate deaminase 1	624.56	749.01	0.83
0.0001259	0.0105	NCR3LG1	natural killer cell cytotoxicity receptor 3 ligand 1	318.36	207.24	1.54
0.000126	0.0105	KLF9	Kruppel-like factor 9	235.65	143.99	1.64
0.0001265	0.0105	MANEAL	mannosidase, endo-alpha-like	66.43	73.5	0.9
0.0001265	0.0105	PRMT5	protein arginine methyltransferase 5	306.56	382.45	0.8
0.0001265	0.0105	KNG1	kininogen 1	575.99	257.98	2.23
0.0001269	0.0105	ICAM2	intercellular adhesion molecule 2	150.41	173.22	0.87
0.0001273	0.0105	THRA	thyroid hormone receptor, alpha	98.29	88.13	1.12
0.0001274	0.0105			242.32	195.35	1.24
0.0001288	0.0106	GPD1L	glycerol-3-phosphate dehydrogenase 1-like	228.78	422.07	0.54
0.0001299	0.0107	TMEM43	transmembrane protein 43	335.64	479.56	0.7
0.0001306	0.0107	TMEM184A	transmembrane protein 184A	84.38	99.86	0.84
0.0001309	0.0107	SRPRB	signal recognition particle receptor, B subunit	343.36	406.17	0.85
0.0001312	0.0107	ADD3	adducin 3 (gamma)	174.95	213.67	0.82
0.0001312	0.0107	TOMM40	translocase of outer mitochondrial membrane 40 homolog (yeast)	1279.54	1504.33	0.85
0.000132	0.0108	CCNG1	cyclin G1	479.31	363.38	1.32
0.0001336	0.0109	UBE2D3	ubiquitin-conjugating enzyme E2D 3	603.93	522.06	1.16
0.0001348	0.011	THOP1	thimet oligopeptidase 1	197.58	228.16	0.87
0.0001358	0.011			92.92	114.96	0.81
0.0001359	0.011	ALOX5AP	arachidonate 5-lipoxygenase-activating protein	66.64	75.58	0.88
0.0001369	0.0111	KIF23	kinesin family member 23	119.33	152.41	0.78
0.000137	0.0111	CANX	calnexin	180.64	155.67	1.16
0.0001375	0.0111	DIAPH3	diaphanous homolog 3 (Drosophila)	84.35	103.37	0.82
0.0001376	0.0111	RHBDL1	rhomboid, veinlet-like 1 (Drosophila)	99.13	84.16	1.18
0.0001378	0.0111			188.87	265.56	0.71
0.0001395	0.0112	PIM2	pim-2 oncogene	192.5	156.6	1.23
0.0001397	0.0112	LRRC37B	leucine rich repeat containing 37B	141.62	121.51	1.17
0.0001397	0.0112	MFSD10	major facilitator superfamily domain containing 10	1386.91	1678.32	0.83
0.0001405	0.0112	COMMD7	COMM domain containing 7	672.38	998.18	0.67
0.0001415	0.0113	RSBN1	round spermatid basic protein 1	129.34	108.58	1.19
0.0001418	0.0113	UBE2D4	ubiquitin-conjugating enzyme E2D 4 (putative)	124.95	159.39	0.78
0.0001421	0.0113	LACTB	lactamase, beta	326.04	428.53	0.76
0.0001423	0.0113	PROM1	prominin 1	166.12	405.7	0.41
0.0001431	0.0113	ZNF248	zinc finger protein 248	143.54	122.23	1.17
0.0001448	0.0114	DNAJC10	DnaJ (Hsp40) homolog, subfamily C, member 10	78.36	87.3	0.9
0.0001449	0.0114	SERINC3	serine incorporator 3	100.54	86.35	1.16
0.0001453	0.0114	LAGE3	L antigen family, member 3	264.74	313.21	0.85
0.0001461	0.0115			183.56	143.97	1.27
0.0001466	0.0115	WDR4	WD repeat domain 4	165.63	220.65	0.75
0.0001468	0.0115	CBLB	Cbl proto-oncogene, E3 ubiquitin protein ligase B	238.14	196.79	1.21
0.0001468	0.0115	ATRN	attractin	346.61	427.55	0.81
0.0001472	0.0115	ORC6	origin recognition complex, subunit 6	110.79	132.89	0.83
0.0001473	0.0115	DUSP6	dual specificity phosphatase 6	125.87	92.76	1.36
0.0001478	0.0115			249.57	182.42	1.37
0.0001493	0.0116	TOM1	target of myb1 (chicken)	681.48	508.48	1.34
0.0001495	0.0116	SEMA3B	sema domain, immunoglobulin domain (Ig), short basic domain, secreted, (semaphorin) 3B	106.35	134.43	0.79
0.0001501	0.0116	GOLIM4	golgi integral membrane protein 4	106.86	93.26	1.15
0.0001511	0.0117	CHKA	choline kinase alpha	878.27	1087.24	0.81
0.0001518	0.0117	TKT	transketolase	1170.32	766.64	1.53
0.0001519	0.0117	GARS	glycyl-tRNA synthetase	1368.17	1136.79	1.2
0.0001521	0.0117	PCOLCE	procollagen C-endopeptidase enhancer	179.63	136.8	1.31
0.0001528	0.0117	RPL7	ribosomal protein L7	262.82	189.91	1.38
0.0001529	0.0117	PPP2R5A	protein phosphatase 2, regulatory subunit B', alpha	259.6	206.7	1.26
0.000153	0.0117	ATF6	activating transcription factor 6	203.31	238.44	0.85
0.0001532	0.0117	NPR2	natriuretic peptide receptor B/guanylate cyclase B (atrionatriuretic peptide receptor B)	112.65	138.84	0.81
0.0001539	0.0117	ZNF160	zinc finger protein 160	212.8	165.65	1.28
0.0001542	0.0117	NUDT2	nudix (nucleoside diphosphate linked moiety X)-type motif 2	127.03	109.87	1.16
0.0001556	0.0118	ZFYVE20	zinc finger, FYVE domain containing 20	369.03	289.82	1.27
0.0001565	0.0119	GSG2	germ cell associated 2 (haspin)	78.92	85.82	0.92
0.0001566	0.0119	MTERF	mitochondrial transcription termination factor	68.52	73.39	0.93
0.0001573	0.0119	TSPO	translocator protein (18kDa)	259.65	495.59	0.52
0.0001573	0.0119	B9D2	B9 protein domain 2	115.94	135.85	0.85
0.0001573	0.0119	C12orf10	chromosome 12 open reading frame 10	554.25	477.04	1.16
0.0001575	0.0119	OSTF1	osteoclast stimulating factor 1	286.08	247.03	1.16
0.0001577	0.0119	CLTA	clathrin, light chain A	482.59	627.8	0.77
0.0001579	0.0119	SH3BGRL2	SH3 domain binding glutamic acid-rich protein like 2	270.74	312.32	0.87
0.0001583	0.0119	TTC26	tetratricopeptide repeat domain 26	81.91	88.19	0.93
0.0001588	0.0119	SLC30A1	solute carrier family 30 (zinc transporter), member 1	98.62	123	0.8
0.000159	0.0119	TUBB	tubulin, beta class I	997.74	1357.73	0.73
0.0001602	0.0119	RPL39	ribosomal protein L39	3604.64	2610.24	1.38
0.0001603	0.0119	ABCC2	ATP-binding cassette, sub-family C (CFTR/MRP), member 2	646.16	436.32	1.48
0.0001613	0.012	MATN3	matrilin 3	128.76	287.45	0.45
0.0001619	0.012	WDR1	WD repeat domain 1	126.84	183.96	0.69
0.0001635	0.0121	SNORD102	small nucleolar RNA, C/D box 102	71.41	66.26	1.08
0.0001645	0.0122	SLC25A4	solute carrier family 25 (mitochondrial carrier; adenine nucleotide translocator), member 4	218.53	256.75	0.85
0.0001663	0.0123	C16orf88	chromosome 16 open reading frame 88	146.3	168.77	0.87
0.000169	0.0124			677	910.63	0.74
0.000169	0.0124	ELAVL1	ELAV (embryonic lethal, abnormal vision, Drosophila)-like 1 (Hu antigen R)	119.04	106.09	1.12
0.000169	0.0124	ZMYM3	zinc finger, MYM-type 3	321.28	177.3	1.81
0.0001697	0.0125	HIST1H2BK	histone cluster 1, H2bk	283.39	324.15	0.87
0.0001707	0.0125	GIPC1	GIPC PDZ domain containing family, member 1	243.89	346.48	0.7
0.0001717	0.0126	TMEM160	transmembrane protein 160	455.87	732.28	0.62
0.0001723	0.0126	ZNF821	zinc finger protein 821	113.71	102.66	1.11
0.0001727	0.0126	LOC400464	uncharacterized LOC400464	109.03	90.2	1.21
0.0001729	0.0126	UBB	ubiquitin B	7109.55	8408.3	0.85
0.0001733	0.0126	DHCR7	7-dehydrocholesterol reductase	1679.23	1062.13	1.58
0.0001733	0.0126	BMP1	bone morphogenetic protein 1	91.29	82.65	1.1
0.0001734	0.0126	DEF8	differentially expressed in FDCP 8 homolog (mouse)	359.29	279.16	1.29
0.0001738	0.0126	FANCI	Fanconi anemia, complementation group I	94.77	113.58	0.83
0.0001744	0.0126	MKI67IP	MKI67 (FHA domain) interacting nucleolar phosphoprotein	260.42	319.41	0.82
0.0001746	0.0126	CTH	cystathionase (cystathionine gamma-lyase)	114.28	94.49	1.21
0.0001755	0.0126	MLX	MAX-like protein X	168.57	142.28	1.18
0.0001755	0.0126	MIB2	mindbomb E3 ubiquitin protein ligase 2	157.32	130.01	1.21
0.0001769	0.0127	RPL17	ribosomal protein L17	1077.76	831.14	1.3
0.0001779	0.0128	CTH	cystathionase (cystathionine gamma-lyase)	140.9	103.43	1.36
0.0001782	0.0128	ZDHHC19	zinc finger, DHHC-type containing 19	102.53	88.24	1.16
0.0001782	0.0128	GINS3	GINS complex subunit 3 (Psf3 homolog)	113.95	158.28	0.72
0.0001806	0.0129	ACOX1	acyl-CoA oxidase 1, palmitoyl	179.31	239.4	0.75
0.0001807	0.0129	FAM13A	family with sequence similarity 13, member A	264.31	176.82	1.49
0.0001808	0.0129			112.86	97.93	1.15
0.0001811	0.0129	RRM2	ribonucleotide reductase M2	95.73	129.9	0.74
0.0001824	0.013			74.88	68.81	1.09
0.0001836	0.013	CCT2	chaperonin containing TCP1, subunit 2 (beta)	790.76	931.6	0.85
0.0001843	0.0131			825.47	632.01	1.31
0.0001847	0.0131	VPS28	vacuolar protein sorting 28 homolog (S. cerevisiae)	286.88	234.16	1.23
0.0001863	0.0132			103.11	79.1	1.3
0.0001869	0.0132	BUB1	budding uninhibited by benzimidazoles 1 homolog (yeast)	139.5	156.22	0.89
0.000187	0.0132			75.75	70.41	1.08
0.0001872	0.0132			142.5	120.96	1.18
0.000188	0.0132	ALCAM	activated leukocyte cell adhesion molecule	250.65	199.01	1.26
0.0001896	0.0133	SOX12	SRY (sex determining region Y)-box 12	110.6	94.56	1.17
0.00019	0.0133	FOXO3	forkhead box O3	305.29	250.83	1.22
0.0001918	0.0134	UBAC2	UBA domain containing 2	478.21	384.77	1.24
0.0001922	0.0134			998.11	786.38	1.27
0.0001925	0.0134	DDX19B	DEAD (Asp-Glu-Ala-Asp) box polypeptide 19B	406.62	496.57	0.82
0.0001943	0.0135	TMEM51	transmembrane protein 51	176.04	223.73	0.79
0.0001945	0.0135	DMKN	dermokine	94.67	127.97	0.74
0.0001946	0.0135	MAT2A	methionine adenosyltransferase II, alpha	1225.95	1569.28	0.78
0.0001955	0.0135			136.6	115.28	1.18
0.0001974	0.0136	IFNGR1	interferon gamma receptor 1	476.86	729.88	0.65
0.0001975	0.0136	TMEM45A	transmembrane protein 45A	82.22	112.75	0.73
0.0001976	0.0136	ZMAT3	zinc finger, matrin-type 3	300.14	471.12	0.64
0.0001989	0.0137	MSRB3	methionine sulfoxide reductase B3	94.38	113.83	0.83
0.000199	0.0137	COX6B1	cytochrome c oxidase subunit VIb polypeptide 1 (ubiquitous)	1109.26	866.52	1.28
0.0001998	0.0137	ALDH3B1	aldehyde dehydrogenase 3 family, member B1	104.86	133.52	0.79
0.0002004	0.0137			235.51	185.79	1.27
0.0002019	0.0138	RTN4	reticulon 4	74.99	67.76	1.11
0.0002021	0.0138	F2R	coagulation factor II (thrombin) receptor	92.34	111.09	0.83
0.0002027	0.0138	ACTB	actin, beta	2980.04	3967.24	0.75
0.0002034	0.0139	ZADH2	zinc binding alcohol dehydrogenase domain containing 2	207.83	166.25	1.25
0.0002043	0.0139	GTF2A2	general transcription factor IIA, 2, 12kDa	420.73	611.96	0.69
0.0002048	0.0139	IDI1	isopentenyl-diphosphate delta isomerase 1	276.61	191.42	1.45
0.0002049	0.0139	C22orf29	chromosome 22 open reading frame 29	141.84	122.85	1.15
0.0002049	0.0139	TPP1	tripeptidyl peptidase I	326.3	261.25	1.25
0.0002049	0.0139	PLEKHH3	pleckstrin homology domain containing, family H (with MyTH4 domain) member 3	199.63	165.81	1.2
0.0002052	0.0139	SNORA59A	small nucleolar RNA, H/ACA box 59A	281.93	239.73	1.18
0.0002057	0.0139			65.42	73.16	0.89
0.0002062	0.0139	UQCRH	ubiquinol-cytochrome c reductase hinge protein	153.12	129.89	1.18
0.0002078	0.014	PTPRM	protein tyrosine phosphatase, receptor type, M	207.28	308.21	0.67
0.0002088	0.014	TUBA1B	tubulin, alpha 1b	4452.85	5474.44	0.81
0.0002091	0.014	LRRC49	leucine rich repeat containing 49	70.86	77.9	0.91
0.00021	0.014	RAB8A	RAB8A, member RAS oncogene family	319.25	408.36	0.78
0.0002102	0.014	YIPF6	Yip1 domain family, member 6	662.97	548.57	1.21
0.0002104	0.014	NHP2	NHP2 ribonucleoprotein homolog (yeast)	523.56	602.6	0.87
0.0002108	0.014	PROX1	prospero homeobox 1	229.01	297.78	0.77
0.0002109	0.014	NEK6	NIMA (never in mitosis gene a)-related kinase 6	391.33	296.28	1.32
0.0002109	0.014			198.9	160.1	1.24
0.0002121	0.0141	RNF170	ring finger protein 170	116.22	140.92	0.82
0.0002123	0.0141	VEZT	vezatin, adherens junctions transmembrane protein	230.37	294.9	0.78
0.0002128	0.0141	MLKL	mixed lineage kinase domain-like	89.1	105.14	0.85
0.0002138	0.0141	SYS1	SYS1 Golgi-localized integral membrane protein homolog (S. cerevisiae)	136.41	158.68	0.86
0.0002149	0.0142	NFIX	nuclear factor I/X (CCAAT-binding transcription factor)	70.64	83.84	0.84
0.0002154	0.0142	NARS2	asparaginyl-tRNA synthetase 2, mitochondrial (putative)	169.01	148.2	1.14
0.0002161	0.0142	TRAK2	trafficking protein, kinesin binding 2	159.01	216.54	0.73
0.0002169	0.0142	IL13RA1	interleukin 13 receptor, alpha 1	414.69	650.26	0.64
0.0002169	0.0142			74.13	69.62	1.06
0.0002174	0.0143	ARL2BP	ADP-ribosylation factor-like 2 binding protein	246.12	349.7	0.7
0.0002192	0.0144			180.52	154.7	1.17
0.0002197	0.0144			107.4	88.76	1.21
0.0002208	0.0144	DAPK1	death-associated protein kinase 1	118.17	143.65	0.82
0.0002218	0.0145	POLE3	polymerase (DNA directed), epsilon 3, accessory subunit	579.5	781.06	0.74
0.0002222	0.0145	TSTA3	tissue specific transplantation antigen P35B	122.13	146.05	0.84
0.0002222	0.0145	MASP1	mannan-binding lectin serine peptidase 1 (C4/C2 activating component of Ra-reactive factor)	164.07	114.93	1.43
0.0002225	0.0145	SAT1	spermidine/spermine N1-acetyltransferase 1	3665.12	2755	1.33
0.0002263	0.0147	FERMT2	fermitin family member 2	386.11	479.03	0.81
0.0002274	0.0147	SPP1	secreted phosphoprotein 1	175.06	761.54	0.23
0.0002278	0.0147	ZMYND11	zinc finger, MYND-type containing 11	320.33	427.03	0.75
0.0002292	0.0148	CTBS	chitobiase, di-N-acetyl-	177.59	153.22	1.16
0.0002294	0.0148			76.32	88.11	0.87
0.0002296	0.0148	IL10RB	interleukin 10 receptor, beta	103.42	119.56	0.86
0.0002304	0.0148	UQCRC2	ubiquinol-cytochrome c reductase core protein II	256.63	213.21	1.2
0.0002307	0.0148	HNRNPM	heterogeneous nuclear ribonucleoprotein M	1251.2	1567.7	0.8
0.0002331	0.015	MORN2	MORN repeat containing 2	91.85	114.2	0.8
0.0002333	0.015	ZNF77	zinc finger protein 77	109.49	92.46	1.18
0.0002337	0.015	ATP5I	ATP synthase, H+ transporting, mitochondrial Fo complex, subunit E	246.75	203.86	1.21
0.0002344	0.015	KATNA1	katanin p60 (ATPase containing) subunit A 1	207.68	172.52	1.2
0.0002369	0.0151	YWHAQ	tyrosine 3-monooxygenase/tryptophan 5-monooxygenase activation protein, theta polypeptide	1501.76	1801.46	0.83
0.0002373	0.0151	SLC25A36	solute carrier family 25 (pyrimidine nucleotide carrier ), member 36	170.41	145.92	1.17
0.0002378	0.0151	PYGO2	pygopus homolog 2 (Drosophila)	84.68	80.36	1.05
0.0002402	0.0153			124.54	104.52	1.19
0.0002404	0.0153	PREP	prolyl endopeptidase	189.43	253.06	0.75
0.0002418	0.0153			396.44	293.32	1.35
0.0002422	0.0153			70.32	74.66	0.94
0.0002438	0.0154	MAEA	macrophage erythroblast attacher	179.72	226.03	0.8
0.0002439	0.0154	MTOR	mechanistic target of rapamycin (serine/threonine kinase)	362.57	293.96	1.23
0.0002441	0.0154	C5orf62	chromosome 5 open reading frame 62	150.4	126.02	1.19
0.0002444	0.0154			275.5	349.18	0.79
0.0002445	0.0154			79.58	72.55	1.1
0.0002453	0.0154	IFI27L1	interferon, alpha-inducible protein 27-like 1	304.94	244.15	1.25
0.0002469	0.0155			93.64	82.47	1.14
0.000247	0.0155	C4BPB	complement component 4 binding protein, beta	242.62	383.32	0.63
0.0002478	0.0155	C10orf68	chromosome 10 open reading frame 68	106.63	93.22	1.14
0.000248	0.0155	HSPA9	heat shock 70kDa protein 9 (mortalin)	1229.42	973.41	1.26
0.0002481	0.0155	FOXO3	forkhead box O3	1011.43	794.34	1.27
0.0002491	0.0155			112.38	100.38	1.12
0.00025	0.0156	FOXO1	forkhead box O1	155.89	203.05	0.77
0.000251	0.0156	PKLR	pyruvate kinase, liver and RBC	132.27	104.32	1.27
0.0002514	0.0156	CCNB1IP1	cyclin B1 interacting protein 1, E3 ubiquitin protein ligase	867.97	610.19	1.42
0.0002517	0.0156	KLC1	kinesin light chain 1	218.54	306.69	0.71
0.0002529	0.0156	ANKZF1	ankyrin repeat and zinc finger domain containing 1	260.49	191.29	1.36
0.0002529	0.0156			573.91	696.39	0.82
0.0002539	0.0157	TLN2	talin 2	90.59	107	0.85
0.0002559	0.0158	UQCRBP1	ubiquinol-cytochrome c reductase binding protein pseudogene 1	505.9	401.87	1.26
0.0002565	0.0158	RPS24	ribosomal protein S24	298.3	215.65	1.38
0.0002567	0.0158	ONECUT1	one cut homeobox 1	74.95	93.51	0.8
0.000257	0.0158	MNT	MAX binding protein	185.66	159.83	1.16
0.0002585	0.0159	RPL14	ribosomal protein L14	342.85	225.07	1.52
0.0002599	0.0159			775.35	1339.18	0.58
0.0002606	0.0159	CALM3	calmodulin 3 (phosphorylase kinase, delta)	4800.35	3844.37	1.25
0.0002608	0.0159	LMNB2	lamin B2	604.62	860.41	0.7
0.000261	0.0159	HLA-DRB3	major histocompatibility complex, class II, DR beta 3	163.15	134.58	1.21
0.0002614	0.0159	UBASH3B	ubiquitin associated and SH3 domain containing B	71.1	113.35	0.63
0.0002621	0.0159	C8B	complement component 8, beta polypeptide	90.12	137.71	0.65
0.0002622	0.0159			85.67	77.69	1.1
0.0002622	0.0159	LAPTM4B	lysosomal protein transmembrane 4 beta	1432.89	1017.99	1.41
0.0002625	0.0159	XRCC6	X-ray repair complementing defective repair in Chinese hamster cells 6	1299	1653.43	0.79
0.0002641	0.016	DUSP22	dual specificity phosphatase 22	200.66	178.93	1.12
0.0002641	0.016	NFX1	nuclear transcription factor, X-box binding 1	177.07	146.44	1.21
0.000265	0.016	FTH1P2	ferritin, heavy polypeptide 1 pseudogene 2	103.05	91.83	1.12
0.0002658	0.016	SNORD36A	small nucleolar RNA, C/D box 36A	100.26	89.88	1.12
0.0002666	0.0161	RUSC1-AS1	RUSC1 antisense RNA 1	113.76	91.92	1.24
0.0002669	0.0161	ABCC10	ATP-binding cassette, sub-family C (CFTR/MRP), member 10	96.19	116.62	0.82
0.000268	0.0161			295.72	235.84	1.25
0.0002697	0.0162	HGD	homogentisate 1,2-dioxygenase	1053.88	691.1	1.52
0.0002703	0.0162	CUTC	cutC copper transporter homolog (E. coli)	168.55	141.27	1.19
0.0002704	0.0162	KIAA1984	KIAA1984	253.66	147.9	1.72
0.0002724	0.0163	TMEM38B	transmembrane protein 38B	193.11	157.72	1.22
0.0002731	0.0163	MYH3	myosin, heavy chain 3, skeletal muscle, embryonic	107.5	89	1.21
0.0002734	0.0163	AKAP13	A kinase (PRKA) anchor protein 13	84.89	97.79	0.87
0.0002747	0.0164	HMGCS1	3-hydroxy-3-methylglutaryl-CoA synthase 1 (soluble)	3500.41	1742.4	2.01
0.0002771	0.0165	SNORA84	small nucleolar RNA, H/ACA box 84	111.25	92.56	1.2
0.0002771	0.0165	KCTD6	potassium channel tetramerisation domain containing 6	175.54	130.61	1.34
0.0002784	0.0165			89.97	80.01	1.12
0.000279	0.0165	PPP4R4	protein phosphatase 4, regulatory subunit 4	105.93	130.88	0.81
0.0002792	0.0165			121.86	100.22	1.22
0.0002809	0.0166	CAMK2G	calcium/calmodulin-dependent protein kinase II gamma	155.63	182.76	0.85
0.0002817	0.0166	SCD	stearoyl-CoA desaturase (delta-9-desaturase)	5170.79	3241.11	1.6
0.0002821	0.0166			1245.61	948.38	1.31
0.0002822	0.0166	C10orf11	chromosome 10 open reading frame 11	117.64	139.14	0.85
0.0002839	0.0167			228.05	296.5	0.77
0.0002853	0.0168	ACTG1	actin, gamma 1	1259.67	1884.97	0.67
0.0002859	0.0168			662.31	513.09	1.29
0.0002868	0.0168	AHNAK	AHNAK nucleoprotein	93.76	81.43	1.15
0.0002896	0.0169	ITGB1BP1	integrin beta 1 binding protein 1	99.49	118.9	0.84
0.0002903	0.017	PPP1R16A	protein phosphatase 1, regulatory subunit 16A	538.53	419.25	1.28
0.0002921	0.0171	ONECUT1	one cut homeobox 1	96.36	113.98	0.85
0.0002933	0.0171	DESI2	desumoylating isopeptidase 2	307.99	244.26	1.26
0.0002937	0.0171	FAM102A	family with sequence similarity 102, member A	103.19	133.1	0.78
0.0002946	0.0171	SF3A3	splicing factor 3a, subunit 3, 60kDa	927.83	656.17	1.41
0.0002951	0.0171	THAP10	THAP domain containing 10	78.05	93.2	0.84
0.0002954	0.0171	MEP1A	meprin A, alpha (PABA peptide hydrolase)	375.81	122.62	3.06
0.0002954	0.0171	NFKBIA	nuclear factor of kappa light polypeptide gene enhancer in B-cells inhibitor, alpha	1302.04	1951.57	0.67
0.0002955	0.0171			296.05	409.89	0.72
0.0002956	0.0171	DOCK11	dedicator of cytokinesis 11	83.02	92.42	0.9
0.0002961	0.0171	DSE	dermatan sulfate epimerase	67.42	77.37	0.87
0.000297	0.0171	NDUFAF4	NADH dehydrogenase (ubiquinone) complex I, assembly factor 4	180.77	158.56	1.14
0.0002974	0.0171	NT5C2	5'-nucleotidase, cytosolic II	362.23	448.77	0.81
0.0002988	0.0172	NCSTN	nicastrin	896.32	1144.87	0.78
0.0002988	0.0172	ABHD14A	abhydrolase domain containing 14A	168.43	212.6	0.79
0.0002989	0.0172	MBD1	methyl-CpG binding domain protein 1	97.87	116.45	0.84
0.0003014	0.0173			73.06	69.05	1.06
0.000305	0.0175			71.41	66.49	1.07
0.0003059	0.0175	RNMTL1	RNA methyltransferase like 1	301.57	259.27	1.16
0.0003066	0.0175	FKRP	fukutin related protein	120.24	139.49	0.86
0.0003071	0.0175	IDUA	iduronidase, alpha-L-	76.19	87.39	0.87
0.0003075	0.0175	FAM213A	family with sequence similarity 213, member A	625.85	485.5	1.29
0.0003094	0.0176	DCTPP1	dCTP pyrophosphatase 1	883.94	1070.34	0.83
0.00031	0.0176	RBMS1	RNA binding motif, single stranded interacting protein 1	191.44	244.97	0.78
0.0003123	0.0177	BCAS1	breast carcinoma amplified sequence 1	73.13	94.66	0.77
0.0003141	0.0178	ATP6V1F	ATPase, H+ transporting, lysosomal 14kDa, V1 subunit F	1299.24	1584.22	0.82
0.0003143	0.0178			105.55	119.92	0.88
0.0003149	0.0178	EBP	emopamil binding protein (sterol isomerase)	1442.64	725.37	1.99
0.0003171	0.0179	TMEM183B	transmembrane protein 183B	454.5	388.26	1.17
0.0003179	0.0179	P2RX4	purinergic receptor P2X, ligand-gated ion channel, 4	242.45	205.41	1.18
0.0003182	0.0179	EPB41L5	erythrocyte membrane protein band 4.1 like 5	132.55	113.64	1.17
0.0003199	0.018	NSDHL	NAD(P) dependent steroid dehydrogenase-like	699.33	509.02	1.37
0.0003207	0.018	ATP6V0A1	ATPase, H+ transporting, lysosomal V0 subunit a1	765	598.08	1.28
0.0003209	0.018	C21orf58	chromosome 21 open reading frame 58	1261.54	1050.43	1.2
0.0003231	0.0181	ANAPC13	anaphase promoting complex subunit 13	646.13	774.49	0.83
0.0003236	0.0181	POTEKP	POTE ankyrin domain family, member K, pseudogene	566.24	779.81	0.73
0.0003237	0.0181	CHRAC1	chromatin accessibility complex 1	81.39	94.11	0.86
0.0003246	0.0181	VSIG10	V-set and immunoglobulin domain containing 10	95.87	115.24	0.83
0.000325	0.0181	LOC340508	growth arrest-specific 2 like 1 pseudogene	76.47	70.12	1.09
0.0003268	0.0182			149.93	132.07	1.14
0.0003271	0.0182	FAM40A	family with sequence similarity 40, member A	117.06	129.12	0.91
0.0003277	0.0182	DNAJC13	DnaJ (Hsp40) homolog, subfamily C, member 13	183.69	212.31	0.87
0.0003287	0.0183	SMARCA1	SWI/SNF related, matrix associated, actin dependent regulator of chromatin, subfamily a, member 1	115.67	99.92	1.16
0.0003344	0.0186	RAB1A	RAB1A, member RAS oncogene family	182.42	157.56	1.16
0.000335	0.0186	BCR	breakpoint cluster region	72.17	78.17	0.92
0.0003352	0.0186			113.55	97.31	1.17
0.0003355	0.0186	CCDC84	coiled-coil domain containing 84	137.32	151.47	0.91
0.0003367	0.0186	EPDR1	ependymin related protein 1 (zebrafish)	184.76	284.19	0.65
0.0003383	0.0187	SARS	seryl-tRNA synthetase	214.52	178.54	1.2
0.0003389	0.0187			100.45	116.76	0.86
0.000339	0.0187	CALHM3	calcium homeostasis modulator 3	64.98	71.04	0.91
0.0003392	0.0187	SERPINB6	serpin peptidase inhibitor, clade B (ovalbumin), member 6	736.37	1214.42	0.61
0.0003397	0.0187			126.4	109.02	1.16
0.0003405	0.0187	MTX3	metaxin 3	157.41	137.66	1.14
0.0003411	0.0187	PSMD9	proteasome (prosome, macropain) 26S subunit, non-ATPase, 9	83.97	90.62	0.93
0.0003415	0.0187	WASH3P	WAS protein family homolog 3 pseudogene	742.52	597.74	1.24
0.0003417	0.0187	ERP29	endoplasmic reticulum protein 29	2085.38	1561.65	1.34
0.0003418	0.0187	ARPC4	actin related protein 2/3 complex, subunit 4, 20kDa	326.14	406.16	0.8
0.0003432	0.0187	UBE2C	ubiquitin-conjugating enzyme E2C	780.96	925.05	0.84
0.0003434	0.0187	MAN2B2	mannosidase, alpha, class 2B, member 2	251.9	334.21	0.75
0.0003437	0.0187	SOX18	SRY (sex determining region Y)-box 18	148.93	221.56	0.67
0.0003445	0.0187			410.49	303.62	1.35
0.0003448	0.0187	GBA	glucosidase, beta, acid	162.11	225.86	0.72
0.0003458	0.0188	SDAD1	SDA1 domain containing 1	222.03	266.13	0.83
0.0003474	0.0188	CTSA	cathepsin A	434.41	773.53	0.56
0.0003501	0.0189			288.07	475.28	0.61
0.0003509	0.019	HARS	histidyl-tRNA synthetase	383.33	431.31	0.89
0.000354	0.0191			764.13	542.69	1.41
0.0003552	0.0191	ZIC2	Zic family member 2	118.55	98.57	1.2
0.0003554	0.0191			96.31	85.48	1.13
0.0003564	0.0191	BTAF1	BTAF1 RNA polymerase II, B-TFIID transcription factor-associated, 170kDa (Mot1 homolog, S. cerevisiae)	294.63	207.01	1.42
0.0003565	0.0191			953.93	1097.43	0.87
0.0003568	0.0191			68.52	64.16	1.07
0.0003571	0.0191			103.58	89.65	1.16
0.0003573	0.0191	NR2F6	nuclear receptor subfamily 2, group F, member 6	584.89	777.5	0.75
0.0003575	0.0191	ELP6	elongator acetyltransferase complex subunit 6	267.54	304.85	0.88
0.0003575	0.0191			135.51	125.24	1.08
0.0003594	0.0192	UPK1A	uroplakin 1A	113.84	93.09	1.22
0.0003596	0.0192	AHNAK	AHNAK nucleoprotein	110.73	86.02	1.29
0.0003634	0.0194	TMEM150A	transmembrane protein 150A	569.33	377.32	1.51
0.0003665	0.0195			87.35	76.18	1.15
0.0003666	0.0195			334.45	267.52	1.25
0.0003672	0.0195	LAMC1	laminin, gamma 1 (formerly LAMB2)	513.7	628.11	0.82
0.000368	0.0195	EPB41L4A-AS1	EPB41L4A antisense RNA 1	466.89	343.63	1.36
0.0003711	0.0196			72.22	67.19	1.07
0.0003724	0.0197	HSPB11	heat shock protein family B (small), member 11	174.22	207.1	0.84
0.0003731	0.0197	TSPO	translocator protein (18kDa)	88.03	132.99	0.66
0.0003734	0.0197	SC5DL	sterol-C5-desaturase (ERG3 delta-5-desaturase homolog, S. cerevisiae)-like	626.58	426.94	1.47
0.0003739	0.0197	GLTP	glycolipid transfer protein	465.04	389.65	1.19
0.0003749	0.0197	RDH11	retinol dehydrogenase 11 (all-trans/9-cis/11-cis)	181.66	133.09	1.36
0.0003749	0.0197	CEBPB	CCAAT/enhancer binding protein (C/EBP), beta	1861.93	1577.17	1.18
0.0003765	0.0198	AK3	adenylate kinase 3	369.56	474.85	0.78
0.0003787	0.0199	CNOT8	CCR4-NOT transcription complex, subunit 8	219.32	157.82	1.39
0.0003805	0.0199	NUDT9	nudix (nucleoside diphosphate linked moiety X)-type motif 9	163.14	251.27	0.65
0.0003816	0.02	CLDN15	claudin 15	298.58	248.08	1.2
0.0003834	0.0201	TRIM37	tripartite motif containing 37	112.48	132.79	0.85
0.0003859	0.0202	TP53	tumor protein p53	86.9	102.35	0.85
0.0003865	0.0202	AP1M2	adaptor-related protein complex 1, mu 2 subunit	324.12	230.39	1.41
0.0003886	0.0203	VSIG2	V-set and immunoglobulin domain containing 2	72.7	96.94	0.75
0.0003896	0.0203	DHCR24	24-dehydrocholesterol reductase	1095.42	918.7	1.19
0.0003902	0.0203	DUS2L	dihydrouridine synthase 2-like, SMM1 homolog (S. cerevisiae)	261.82	209.62	1.25
0.0003908	0.0203	TRIM47	tripartite motif containing 47	132.79	174.01	0.76
0.0003924	0.0204	KHNYN	KH and NYN domain containing	362.67	275.79	1.32
0.0003934	0.0204	PROSC	proline synthetase co-transcribed homolog (bacterial)	353.45	295.98	1.19
0.0003944	0.0204	EFEMP2	EGF containing fibulin-like extracellular matrix protein 2	136.21	181.6	0.75
0.0003945	0.0204	ABCC5	ATP-binding cassette, sub-family C (CFTR/MRP), member 5	178.58	235.72	0.76
0.0003953	0.0204	RBM42	RNA binding motif protein 42	229.34	255.84	0.9
0.0003964	0.0205	PPP2CA	protein phosphatase 2, catalytic subunit, alpha isozyme	932.5	1108.08	0.84
0.0003988	0.0205	CALD1	caldesmon 1	318.94	421.68	0.76
0.0003993	0.0205	L3MBTL1	l(3)mbt-like 1 (Drosophila)	101.31	92.59	1.09
0.0003993	0.0205			90.57	107.27	0.84
0.0003997	0.0205	LPAR6	lysophosphatidic acid receptor 6	175.89	147.7	1.19
0.0003999	0.0205	PEX5	peroxisomal biogenesis factor 5	548.85	461.53	1.19
0.0004009	0.0206	CTSL1	cathepsin L1	669.27	852.53	0.79
0.0004017	0.0206	RPS29	ribosomal protein S29	223.33	166.98	1.34
0.000403	0.0206	PODXL	podocalyxin-like	69.69	93.95	0.74
0.0004036	0.0206	CYB5D1	cytochrome b5 domain containing 1	115.84	130.54	0.89
0.000404	0.0206	CEP55	centrosomal protein 55kDa	135.6	189.17	0.72
0.0004041	0.0206	PHF7	PHD finger protein 7	93.41	81.86	1.14
0.0004047	0.0206	ARNTL	aryl hydrocarbon receptor nuclear translocator-like	89.04	77.43	1.15
0.0004057	0.0206			901.08	647.68	1.39
0.0004063	0.0207	USP4	ubiquitin specific peptidase 4 (proto-oncogene)	107.29	131.25	0.82
0.0004072	0.0207	PMS2P4	postmeiotic segregation increased 2 pseudogene 4	256.82	303.43	0.85
0.0004079	0.0207	WSB1	WD repeat and SOCS box containing 1	989.4	732.44	1.35
0.0004088	0.0207			134.07	110.03	1.22
0.000409	0.0207	TOM1L2	target of myb1-like 2 (chicken)	74.7	82.34	0.91
0.0004095	0.0207	DBN1	drebrin 1	229.87	344.41	0.67
0.0004097	0.0207	MGST3	microsomal glutathione S-transferase 3	492.37	653.26	0.75
0.0004111	0.0207	TTI2	TELO2 interacting protein 2	197.76	181.54	1.09
0.0004112	0.0207	ECE1	endothelin converting enzyme 1	81.71	100.05	0.82
0.000412	0.0207	CRK	v-crk sarcoma virus CT10 oncogene homolog (avian)	341.33	428.81	0.8
0.0004121	0.0207	GOLIM4	golgi integral membrane protein 4	164.52	138.33	1.19
0.0004127	0.0207	KIFAP3	kinesin-associated protein 3	138.44	158.63	0.87
0.0004127	0.0207	UQCRB	ubiquinol-cytochrome c reductase binding protein	156.94	138.55	1.13
0.000413	0.0207			164.38	136.07	1.21
0.0004135	0.0207	SIAH2	siah E3 ubiquitin protein ligase 2	173.51	153.63	1.13
0.0004164	0.0208	DYNC1I2	dynein, cytoplasmic 1, intermediate chain 2	361.36	453.27	0.8
0.0004167	0.0208	MSRA	methionine sulfoxide reductase A	76.15	87.37	0.87
0.0004172	0.0208			115	96.73	1.19
0.0004197	0.0209	ERAP2	endoplasmic reticulum aminopeptidase 2	95.86	117.52	0.82
0.0004207	0.021	C1orf112	chromosome 1 open reading frame 112	121.57	149.13	0.82
0.000422	0.021	STARD13	StAR-related lipid transfer (START) domain containing 13	103.83	122.33	0.85
0.0004244	0.0211	PTPN4	protein tyrosine phosphatase, non-receptor type 4 (megakaryocyte)	104.69	119.28	0.88
0.0004249	0.0211	CPLX1	complexin 1	97.62	84.12	1.16
0.0004263	0.0211	NRP2	neuropilin 2	68.72	78.59	0.87
0.000428	0.0212			389.59	328.31	1.19
0.0004306	0.0213	NDUFAF2	NADH dehydrogenase (ubiquinone) complex I, assembly factor 2	483.59	404.62	1.2
0.0004308	0.0213	LACTB	lactamase, beta	89.15	103.59	0.86
0.0004316	0.0213	CYFIP2	cytoplasmic FMR1 interacting protein 2	70.09	84.06	0.83
0.0004326	0.0214	CLDND2	claudin domain containing 2	206.59	155.32	1.33
0.0004351	0.0215	UBXN8	UBX domain protein 8	76.27	87.53	0.87
0.0004357	0.0215	SSTR2	somatostatin receptor 2	242.36	198.12	1.22
0.000436	0.0215	PIP4K2A	phosphatidylinositol-5-phosphate 4-kinase, type II, alpha	204.3	300.92	0.68
0.000437	0.0215			68.02	73.49	0.93
0.0004384	0.0215	NRD1	nardilysin (N-arginine dibasic convertase)	572.3	464.11	1.23
0.0004422	0.0217	PHF3	PHD finger protein 3	521.93	452.64	1.15
0.000443	0.0217	CLPTM1L	CLPTM1-like	463.85	602.16	0.77
0.0004434	0.0217	GLTSCR1	glioma tumor suppressor candidate region gene 1	166.46	185.71	0.9
0.0004434	0.0217			671.76	469	1.43
0.0004463	0.0218	TBRG4	transforming growth factor beta regulator 4	345.9	302.4	1.14
0.0004469	0.0218	CDK5RAP2	CDK5 regulatory subunit associated protein 2	502.21	575.75	0.87
0.0004477	0.0218			150.73	180.98	0.83
0.0004486	0.0218	MCM10	minichromosome maintenance complex component 10	100.14	116.76	0.86
0.0004517	0.022	ASNS	asparagine synthetase (glutamine-hydrolyzing)	257.38	184.45	1.4
0.0004536	0.022			159.25	132.18	1.2
0.0004569	0.0222	TFF3	trefoil factor 3 (intestinal)	127.66	183.81	0.69
0.0004574	0.0222	ZFYVE19	zinc finger, FYVE domain containing 19	220.63	180.4	1.22
0.000458	0.0222	FBXO21	F-box protein 21	274.51	345.65	0.79
0.000458	0.0222	TCEAL8	transcription elongation factor A (SII)-like 8	117.94	102.83	1.15
0.0004587	0.0222	ZFAND1	zinc finger, AN1-type domain 1	93.11	82.55	1.13
0.00046	0.0222	GPX2	glutathione peroxidase 2 (gastrointestinal)	265.49	453.49	0.59
0.0004633	0.0224	KCTD6	potassium channel tetramerisation domain containing 6	127.91	109.9	1.16
0.000464	0.0224			2967.21	3888.5	0.76
0.0004651	0.0224	MGST1	microsomal glutathione S-transferase 1	419.06	293.48	1.43
0.0004682	0.0225	PPP2R5C	protein phosphatase 2, regulatory subunit B', gamma	194.51	174.21	1.12
0.0004684	0.0225	KLF12	Kruppel-like factor 12	85.45	77.5	1.1
0.0004684	0.0225			224.17	176.51	1.27
0.0004694	0.0225	PAN2	PAN2 poly(A) specific ribonuclease subunit homolog (S. cerevisiae)	188.19	133.47	1.41
0.0004701	0.0225	TMEM57	transmembrane protein 57	151.76	130.41	1.16
0.0004708	0.0225	TMEM237	transmembrane protein 237	161.75	215.52	0.75
0.0004715	0.0225	METAP2	methionyl aminopeptidase 2	532.23	645.08	0.83
0.000472	0.0225			92.38	83.61	1.1
0.0004735	0.0226	FKBP4	FK506 binding protein 4, 59kDa	241.84	198.71	1.22
0.0004737	0.0226	DDAH1	dimethylarginine dimethylaminohydrolase 1	214.22	153.76	1.39
0.0004748	0.0226	BAG6	BCL2-associated athanogene 6	313.47	256.04	1.22
0.0004771	0.0227	ANKRD52	ankyrin repeat domain 52	93.01	86.27	1.08
0.0004782	0.0227	FNBP4	formin binding protein 4	516.72	408.29	1.27
0.0004802	0.0228	C1orf106	chromosome 1 open reading frame 106	155.42	246.87	0.63
0.0004809	0.0228	ACSL3	acyl-CoA synthetase long-chain family member 3	1742.24	1357.11	1.28
0.0004824	0.0229	KIAA1147	KIAA1147	214.54	250.34	0.86
0.0004841	0.0229	FAAH	fatty acid amide hydrolase	84.83	99.57	0.85
0.0004857	0.023	UBQLN4	ubiquilin 4	336.15	372.29	0.9
0.0004878	0.023	MTIF3	mitochondrial translational initiation factor 3	296.47	242.64	1.22
0.0004883	0.023	AP1G1	adaptor-related protein complex 1, gamma 1 subunit	161.44	147.26	1.1
0.0004885	0.023	POLR1C	polymerase (RNA) I polypeptide C, 30kDa	345.57	423.35	0.82
0.0004897	0.0231	ABLIM1	actin binding LIM protein 1	335.57	523.9	0.64
0.0004906	0.0231	TBCB	tubulin folding cofactor B	466.31	651.79	0.72
0.0004915	0.0231			70.46	78.65	0.9
0.0004916	0.0231	CBR4	carbonyl reductase 4	152.91	127.51	1.2
0.0004916	0.0231	ARIH2	ariadne homolog 2 (Drosophila)	546.88	473.7	1.15
0.0004927	0.0231	DDA1	DET1 and DDB1 associated 1	454.37	653.21	0.7
0.0004935	0.0231			521.36	635.68	0.82
0.0004953	0.0232	CIRBP-AS1	CIRBP antisense RNA 1	78.79	84.96	0.93
0.0004971	0.0232	KRAS	v-Ki-ras2 Kirsten rat sarcoma viral oncogene homolog	162.8	138.95	1.17
0.0004979	0.0232	FAM13A	family with sequence similarity 13, member A	206.76	137.32	1.51
0.000499	0.0232	CYTH2	cytohesin 2	238.93	194.58	1.23
0.0004996	0.0232	SLX4	SLX4 structure-specific endonuclease subunit homolog (S. cerevisiae)	141.9	166.29	0.85
0.0004996	0.0232	ABHD16A	abhydrolase domain containing 16A	194.93	168.97	1.15
0.0005001	0.0232	KIAA0182	KIAA0182	502.91	407.87	1.23
0.0005008	0.0233	RPL13P5	ribosomal protein L13 pseudogene 5	241.65	197.86	1.22
0.0005026	0.0233	FNDC5	fibronectin type III domain containing 5	71.03	87.98	0.81
0.0005026	0.0233	MGST2	microsomal glutathione S-transferase 2	2355	1869.45	1.26
0.0005027	0.0233	CCND1	cyclin D1	1155.16	1352.39	0.85
0.0005035	0.0233	ZNF526	zinc finger protein 526	276.81	224.43	1.23
0.0005041	0.0233	TGFBR2	transforming growth factor, beta receptor II (70/80kDa)	630.56	752.42	0.84
0.0005047	0.0233	LMF2	lipase maturation factor 2	220.43	248.6	0.89
0.000506	0.0233			259.65	212.32	1.22
0.0005088	0.0234	GPATCH4	G patch domain containing 4	125	140.05	0.89
0.0005089	0.0234	H3F3C	H3 histone, family 3C	636.25	782.26	0.81
0.0005141	0.0236	METTL25	methyltransferase like 25	84.96	95.73	0.89
0.0005144	0.0236	FKBP1A	FK506 binding protein 1A, 12kDa	145.78	127.72	1.14
0.0005151	0.0236	POLA2	polymerase (DNA directed), alpha 2, accessory subunit	121.29	153.8	0.79
0.0005152	0.0236	REPIN1	replication initiator 1	911.11	1177.74	0.77
0.0005157	0.0236			456.79	359.66	1.27
0.0005162	0.0236	BCAS1	breast carcinoma amplified sequence 1	79.03	123.3	0.64
0.0005164	0.0236	RCN1	reticulocalbin 1, EF-hand calcium binding domain	278.36	419.45	0.66
0.0005195	0.0237	UGDH	UDP-glucose 6-dehydrogenase	546.86	338.2	1.62
0.0005249	0.024	HDDC2	HD domain containing 2	461.15	528.99	0.87
0.0005274	0.024	SAC3D1	SAC3 domain containing 1	245.78	280.23	0.88
0.0005282	0.0241	ESAM	endothelial cell adhesion molecule	76.83	108.81	0.71
0.0005299	0.0241			1128.92	1461.04	0.77
0.0005316	0.0242	MBP	myelin basic protein	245.92	207.48	1.19
0.0005322	0.0242	PATZ1	POZ (BTB) and AT hook containing zinc finger 1	70.57	80.74	0.87
0.0005331	0.0242	CRABP2	cellular retinoic acid binding protein 2	77.54	83	0.93
0.0005356	0.0243	TRAM1	translocation associated membrane protein 1	1535.87	2085.43	0.74
0.0005358	0.0243	RNF122	ring finger protein 122	97.86	86.41	1.13
0.0005368	0.0243	RGS19	regulator of G-protein signaling 19	102.72	129.97	0.79
0.0005369	0.0243			1449.91	1943.37	0.75
0.0005375	0.0243			329.19	248.55	1.32
0.0005377	0.0243	SLC48A1	solute carrier family 48 (heme transporter), member 1	85.9	107.48	0.8
0.0005398	0.0243	ACTN4	actinin, alpha 4	495.68	768.49	0.65
0.0005412	0.0243	NUDT14	nudix (nucleoside diphosphate linked moiety X)-type motif 14	116.97	157.63	0.74
0.0005417	0.0243	GNAI2	guanine nucleotide binding protein (G protein), alpha inhibiting activity polypeptide 2	187.8	243.82	0.77
0.0005417	0.0243	NSL1	NSL1, MIND kinetochore complex component, homolog (S. cerevisiae)	92.66	82.27	1.13
0.0005441	0.0244	TSC22D3	TSC22 domain family, member 3	134.23	110.07	1.22
0.0005445	0.0244	FAM101B	family with sequence similarity 101, member B	103.1	88.81	1.16
0.0005453	0.0244	POLRMT	polymerase (RNA) mitochondrial (DNA directed)	303.71	233.02	1.3
0.0005464	0.0245	BAG6	BCL2-associated athanogene 6	335.95	260.76	1.29
0.0005482	0.0245			904.61	557.07	1.62
0.0005503	0.0246	ZC3HAV1	zinc finger CCCH-type, antiviral 1	403.41	332.41	1.21
0.0005508	0.0246	TRIM38	tripartite motif containing 38	118.81	100.11	1.19
0.0005533	0.0247	RERE	arginine-glutamic acid dipeptide (RE) repeats	373.82	436.52	0.86
0.0005534	0.0247	VKORC1L1	vitamin K epoxide reductase complex, subunit 1-like 1	183.46	238.33	0.77
0.0005551	0.0247	UBN2	ubinuclein 2	120.52	102.15	1.18
0.0005553	0.0247	DBP	D site of albumin promoter (albumin D-box) binding protein	89.2	79.97	1.12
0.0005554	0.0247	ADAM19	ADAM metallopeptidase domain 19	71.94	90.71	0.79
0.0005568	0.0247	WSB1	WD repeat and SOCS box containing 1	213.49	146.99	1.45
0.0005571	0.0247	THYN1	thymocyte nuclear protein 1	142.33	168.02	0.85
0.0005592	0.0247	DEPTOR	DEP domain containing MTOR-interacting protein	97.36	83.62	1.16
0.0005596	0.0247	GLE1	GLE1 RNA export mediator homolog (yeast)	344.35	284.82	1.21
0.0005597	0.0247	CBX7	chromobox homolog 7	114.18	98.25	1.16
0.0005601	0.0247	SALL2	sal-like 2 (Drosophila)	197.75	157.25	1.26
0.0005603	0.0247	CTTN	cortactin	541.68	673.69	0.8
0.0005611	0.0247	UQCC	ubiquinol-cytochrome c reductase complex chaperone	412	345.96	1.19
0.0005626	0.0248			238.39	191.2	1.25
0.0005636	0.0248			95.35	87.76	1.09
0.0005653	0.0249	STRA13	stimulated by retinoic acid 13 homolog (mouse)	725.05	879.8	0.82
0.0005659	0.0249	RARA	retinoic acid receptor, alpha	149.25	179.16	0.83
0.0005686	0.025	PHF1	PHD finger protein 1	172.71	128.21	1.35
0.0005712	0.025	S100P	S100 calcium binding protein P	4347.52	3039.54	1.43
0.0005722	0.025	BCL7B	B-cell CLL/lymphoma 7B	91.79	105.98	0.87
0.0005722	0.025	DHRS11	dehydrogenase/reductase (SDR family) member 11	210.76	170.79	1.23
0.0005723	0.025	C11orf82	chromosome 11 open reading frame 82	103.57	121.66	0.85
0.0005724	0.025	SP1	Sp1 transcription factor	175.22	156.33	1.12
0.0005725	0.025	MELK	maternal embryonic leucine zipper kinase	238.04	309.34	0.77
0.0005726	0.025			150.29	164.12	0.92
0.0005737	0.025	GATA1	GATA binding protein 1 (globin transcription factor 1)	76.39	70.47	1.08
0.0005761	0.0251	SH2D4A	SH2 domain containing 4A	108.09	135.04	0.8
0.0005782	0.0251	OCEL1	occludin/ELL domain containing 1	386.92	308.8	1.25
0.0005806	0.0252	IGSF1	immunoglobulin superfamily, member 1	135.77	119.39	1.14
0.0005833	0.0253			87.99	76.31	1.15
0.0005841	0.0253			719.11	877.62	0.82
0.0005844	0.0253			1091.83	830.5	1.31
0.0005872	0.0254			108.56	95.04	1.14
0.0005884	0.0254	IFITM4P	interferon induced transmembrane protein 4 pseudogene	84.57	77.16	1.1
0.0005899	0.0255	FAM21A	family with sequence similarity 21, member A	81.06	90.92	0.89
0.0005916	0.0255	FAM176A	family with sequence similarity 176, member A	149.05	127.62	1.17
0.0005938	0.0256	UBE3A	ubiquitin protein ligase E3A	304.43	259.85	1.17
0.0005955	0.0257	GRB2	growth factor receptor-bound protein 2	216.88	249.61	0.87
0.0005963	0.0257	PRELID1	PRELI domain containing 1	474.49	613.11	0.77
0.0005964	0.0257	KIDINS220	kinase D-interacting substrate, 220kDa	118.43	142.18	0.83
0.0005976	0.0257	MX1	myxovirus (influenza virus) resistance 1, interferon-inducible protein p78 (mouse)	93.98	113.64	0.83
0.0005985	0.0257			75.84	93.16	0.81
0.0005986	0.0257	ACSL3	acyl-CoA synthetase long-chain family member 3	249.03	191.45	1.3
0.0005997	0.0257	ADD3	adducin 3 (gamma)	119.75	156.62	0.76
0.0005998	0.0257	TMEM219	transmembrane protein 219	336.01	241.82	1.39
0.0006	0.0257	NCAPH2	non-SMC condensin II complex, subunit H2	134.75	155.31	0.87
0.0006007	0.0257	PSMC2	proteasome (prosome, macropain) 26S subunit, ATPase, 2	758.75	869.39	0.87
0.0006011	0.0257	NTAN1	N-terminal asparagine amidase	204.77	255.49	0.8
0.0006022	0.0257	TLE1	transducin-like enhancer of split 1 (E(sp1) homolog, Drosophila)	322.5	455.05	0.71
0.0006041	0.0258	JHDM1D	jumonji C domain containing histone demethylase 1 homolog D (S. cerevisiae)	118.84	93.99	1.26
0.0006047	0.0258	FGFR1OP	FGFR1 oncogene partner	119.8	134.15	0.89
0.0006101	0.0259	KIAA0391	KIAA0391	207.33	249.93	0.83
0.0006103	0.0259	PRMT5	protein arginine methyltransferase 5	279.54	323.7	0.86
0.0006106	0.0259	MBL2	mannose-binding lectin (protein C) 2, soluble	84.26	96.72	0.87
0.0006185	0.0262	TPM3	tropomyosin 3	202.23	240.99	0.84
0.0006194	0.0263			128.89	111.54	1.16
0.00062	0.0263	DBT	dihydrolipoamide branched chain transacylase E2	380.8	298.02	1.28
0.0006205	0.0263	CBX5	chromobox homolog 5	144.87	176.83	0.82
0.0006212	0.0263	KIAA0319L	KIAA0319-like	89.39	77.91	1.15
0.0006227	0.0263	METTL23	methyltransferase like 23	289.42	244.58	1.18
0.0006233	0.0263			160.28	199.73	0.8
0.0006235	0.0263	C17orf101	chromosome 17 open reading frame 101	111.62	131.29	0.85
0.0006254	0.0263	POLQ	polymerase (DNA directed), theta	141.92	178.03	0.8
0.0006264	0.0263	EPAS1	endothelial PAS domain protein 1	730.07	917.18	0.8
0.0006269	0.0263	CPOX	coproporphyrinogen oxidase	148.7	125.48	1.19
0.0006269	0.0263	RAF1	v-raf-1 murine leukemia viral oncogene homolog 1	422.24	344.98	1.22
0.0006274	0.0263			548.01	428.31	1.28
0.0006293	0.0264	KIF5B	kinesin family member 5B	149.26	206.11	0.72
0.0006306	0.0264	LAIR2	leukocyte-associated immunoglobulin-like receptor 2	79.64	70.76	1.13
0.0006315	0.0264	TXN	thioredoxin	4384.61	3727.19	1.18
0.0006324	0.0265			75.66	69.59	1.09
0.0006347	0.0265	DHPS	deoxyhypusine synthase	225.91	186.51	1.21
0.0006351	0.0265	YDJC	YdjC homolog (bacterial)	89.34	98.68	0.91
0.0006366	0.0266	FAM171A1	family with sequence similarity 171, member A1	459.63	565	0.81
0.0006382	0.0266	PNISR	PNN-interacting serine/arginine-rich protein	502.91	402.55	1.25
0.0006403	0.0267	ACTB	actin, beta	5401.97	7422.79	0.73
0.000642	0.0267	DMKN	dermokine	106.51	136.82	0.78
0.0006431	0.0267	THYN1	thymocyte nuclear protein 1	148.45	166.46	0.89
0.0006444	0.0268	C1orf85	chromosome 1 open reading frame 85	804.51	1060.62	0.76
0.000645	0.0268	ACAA2	acetyl-CoA acyltransferase 2	282.22	345.29	0.82
0.0006468	0.0268	C9orf116	chromosome 9 open reading frame 116	84.93	104.32	0.81
0.0006482	0.0269	CGN	cingulin	363.79	239.1	1.52
0.0006496	0.0269	SLC50A1	solute carrier family 50 (sugar transporter), member 1	132.21	111.56	1.19
0.0006502	0.0269	RAD23B	RAD23 homolog B (S. cerevisiae)	134.65	155.5	0.87
0.000652	0.0269	ZWILCH	Zwilch, kinetochore associated, homolog (Drosophila)	176.08	205.67	0.86
0.0006538	0.027	ELOVL6	ELOVL fatty acid elongase 6	370.18	198.95	1.86
0.000656	0.0271	MGC72080	MGC72080 pseudogene	97.13	115.85	0.84
0.0006569	0.0271	GAPDH	glyceraldehyde-3-phosphate dehydrogenase	5986.34	4696.39	1.27
0.0006588	0.0271	SPAG16	sperm associated antigen 16	76.4	71	1.08
0.0006612	0.0271	ACTR10	actin-related protein 10 homolog (S. cerevisiae)	208.84	257.66	0.81
0.0006619	0.0271	SPP1	secreted phosphoprotein 1	163.7	664.59	0.25
0.0006626	0.0271	SCAP	SREBF chaperone	1452.88	1257.76	1.16
0.000663	0.0271	PON3	paraoxonase 3	230.34	300.67	0.77
0.000663	0.0271			122.54	99.24	1.23
0.0006635	0.0271	SEC11A	SEC11 homolog A (S. cerevisiae)	1081.49	1245.19	0.87
0.0006636	0.0271	ZNF160	zinc finger protein 160	109.99	96.15	1.14
0.0006638	0.0271	CNNM3	cyclin M3	297.92	249.64	1.19
0.0006647	0.0271	EDEM1	ER degradation enhancer, mannosidase alpha-like 1	214.22	186.45	1.15
0.0006647	0.0271	CEACAM1	carcinoembryonic antigen-related cell adhesion molecule 1 (biliary glycoprotein)	152.23	121.05	1.26
0.0006679	0.0272	FAM43A	family with sequence similarity 43, member A	68.9	84.07	0.82
0.00067	0.0273	SLC31A1	solute carrier family 31 (copper transporters), member 1	423.49	322.47	1.31
0.000671	0.0273	PDCL3	phosducin-like 3	144.6	171.34	0.84
0.0006725	0.0274			1844.82	1520.07	1.21
0.0006736	0.0274	FTH1P11	ferritin, heavy polypeptide 1 pseudogene 11	280.02	190.48	1.47
0.0006793	0.0276	SNORA41	small nucleolar RNA, H/ACA box 41	113.28	94.37	1.2
0.0006842	0.0278	LRRC1	leucine rich repeat containing 1	207.4	277.82	0.75
0.000686	0.0278			1094.19	771.91	1.42
0.0006867	0.0278	MTRR	5-methyltetrahydrofolate-homocysteine methyltransferase reductase	183.02	139.32	1.31
0.0006869	0.0278	PER2	period homolog 2 (Drosophila)	225.69	185.59	1.22
0.0006887	0.0278	ST6GALNAC6	ST6 (alpha-N-acetyl-neuraminyl-2,3-beta-galactosyl-1,3)-N-acetylgalactosaminide alpha-2,6-sialyltransferase 6	295.18	173.55	1.7
0.000691	0.0279	LRRC26	leucine rich repeat containing 26	75.39	85.79	0.88
0.0006912	0.0279	SQLE	squalene epoxidase	1044.81	704.1	1.48
0.0006922	0.0279	ONECUT2	one cut homeobox 2	436.93	338.03	1.29
0.0006924	0.0279			71.81	81.06	0.89
0.0006936	0.0279	DCBLD2	discoidin, CUB and LCCL domain containing 2	176.68	250.51	0.71
0.0006939	0.0279			74.69	69.14	1.08
0.000695	0.0279	HDAC7	histone deacetylase 7	83.79	105.35	0.8
0.0006954	0.0279	RTKN	rhotekin	69.36	75.29	0.92
0.0006955	0.0279	GRAMD4	GRAM domain containing 4	117.45	133.04	0.88
0.0006968	0.0279	LIMK2	LIM domain kinase 2	70.61	81.48	0.87
0.0006985	0.028	CHST3	carbohydrate (chondroitin 6) sulfotransferase 3	133.94	246.51	0.54
0.0006992	0.028	HECTD2	HECT domain containing E3 ubiquitin protein ligase 2	105.69	95.46	1.11
0.0006995	0.028	CNKSR3	CNKSR family member 3	244.44	305.69	0.8
0.0007012	0.028			138.63	96.25	1.44
0.0007015	0.028	ESRRA	estrogen-related receptor alpha	136.36	119.03	1.15
0.0007035	0.0281	TALDO1	transaldolase 1	1568.8	1352.18	1.16
0.0007045	0.0281	COQ9	coenzyme Q9 homolog (S. cerevisiae)	228.3	298.48	0.76
0.0007048	0.0281	STRBP	spermatid perinuclear RNA binding protein	109.27	123.77	0.88
0.0007063	0.0281	PPAP2A	phosphatidic acid phosphatase type 2A	74.66	79.96	0.93
0.0007073	0.0281			90.3	105.38	0.86
0.0007121	0.0283	FOXN2	forkhead box N2	323.2	188.66	1.71
0.0007126	0.0283			350.31	394.77	0.89
0.0007147	0.0283	LAPTM4B	lysosomal protein transmembrane 4 beta	1363.94	978.45	1.39
0.0007153	0.0283			171.36	198.58	0.86
0.000724	0.0287	TMSB4X	thymosin beta 4, X-linked	447.67	2153.79	0.21
0.0007251	0.0287			773.75	877.84	0.88
0.0007266	0.0287	GMIP	GEM interacting protein	88.22	101.2	0.87
0.0007272	0.0287	MTMR10	myotubularin related protein 10	76.39	70.52	1.08
0.0007273	0.0287	SNHG6	small nucleolar RNA host gene 6 (non-protein coding)	912.19	741.64	1.23
0.0007315	0.0288	RPL32P18	ribosomal protein L32 pseudogene 18	1558.95	1286.56	1.21
0.0007343	0.0289	GTF2IRD2B	GTF2I repeat domain containing 2B	111.45	129.25	0.86
0.0007347	0.0289	RDH11	retinol dehydrogenase 11 (all-trans/9-cis/11-cis)	1088.47	787.84	1.38
0.000735	0.0289			115.89	101.38	1.14
0.0007351	0.0289	ACTG1	actin, gamma 1	6307.49	8516.52	0.74
0.0007364	0.0289	NMB	neuromedin B	187.66	313.73	0.6
0.0007386	0.029	CTPS1	CTP synthase 1	186.1	226.54	0.82
0.0007389	0.029	ZFC3H1	zinc finger, C3H1-type containing	153.37	132.46	1.16
0.0007437	0.0291			669.82	520.46	1.29
0.0007439	0.0291	RELN	reelin	271.19	441.34	0.61
0.0007448	0.0291	GRN	granulin	397.58	594.23	0.67
0.0007457	0.0291			280.16	186.55	1.5
0.0007463	0.0291	DIABLO	diablo, IAP-binding mitochondrial protein	92.41	102.07	0.91
0.0007512	0.0293	AP3D1	adaptor-related protein complex 3, delta 1 subunit	261.88	305.43	0.86
0.0007517	0.0293	ADARB1	adenosine deaminase, RNA-specific, B1	92.9	102.22	0.91
0.0007566	0.0295	LARP1B	La ribonucleoprotein domain family, member 1B	245.5	176.48	1.39
0.0007581	0.0295	FKBP9L	FK506 binding protein 9-like	328.31	412.41	0.8
0.0007587	0.0295	CXADR	coxsackie virus and adenovirus receptor	552.04	739	0.75
0.0007592	0.0295	PNISR	PNN-interacting serine/arginine-rich protein	193.97	169.11	1.15
0.000761	0.0295	HMGA1	high mobility group AT-hook 1	270.71	202.39	1.34
0.0007626	0.0296	DCAF7	DDB1 and CUL4 associated factor 7	336.71	255.55	1.32
0.0007706	0.0299	NUCB2	nucleobindin 2	127.03	107.51	1.18
0.0007711	0.0299			74.77	70.73	1.06
0.0007727	0.0299	SCN9A	sodium channel, voltage-gated, type IX, alpha subunit	146.2	261.36	0.56
0.0007797	0.0301	ADM2	adrenomedullin 2	172.68	123.3	1.4
0.0007807	0.0301	VPS35	vacuolar protein sorting 35 homolog (S. cerevisiae)	389.98	472.61	0.83
0.0007818	0.0302			2183.8	1394.19	1.57
0.0007823	0.0302	LARGE	like-glycosyltransferase	126.48	153.08	0.83
0.0007839	0.0302	IMP4	IMP4, U3 small nucleolar ribonucleoprotein, homolog (yeast)	966.36	1091.36	0.89
0.0007892	0.0304	CRK	v-crk sarcoma virus CT10 oncogene homolog (avian)	351.25	447.11	0.79
0.0007921	0.0304	RARRES3	retinoic acid receptor responder (tazarotene induced) 3	69.29	88.31	0.78
0.0007922	0.0304	CLTA	clathrin, light chain A	853.41	1169.04	0.73
0.0007983	0.0307	POLR2L	polymerase (RNA) II (DNA directed) polypeptide L, 7.6kDa	103.62	116.02	0.89
0.0008031	0.0308	MAGEL2	MAGE-like 2	135.96	119.61	1.14
0.0008039	0.0308	RBM33	RNA binding motif protein 33	343.03	290.71	1.18
0.0008091	0.031	RPN2	ribophorin II	455.17	351.19	1.3
0.0008101	0.031	TMEM59L	transmembrane protein 59-like	83.31	98.64	0.84
0.0008126	0.0311	PDCD2	programmed cell death 2	206.91	266.73	0.78
0.0008137	0.0311			1504.24	1141.75	1.32
0.0008155	0.0311	TPX2	TPX2, microtubule-associated, homolog (Xenopus laevis)	327.64	383.33	0.85
0.0008171	0.0311	STAT1	signal transducer and activator of transcription 1, 91kDa	314.72	465.49	0.68
0.0008175	0.0311	KIAA0101	KIAA0101	252.32	411.95	0.61
0.0008178	0.0311	PSD3	pleckstrin and Sec7 domain containing 3	100.04	118.62	0.84
0.0008207	0.0312	JAK1	Janus kinase 1	125.48	168	0.75
0.0008238	0.0313	ACSL4	acyl-CoA synthetase long-chain family member 4	567.8	407.81	1.39
0.0008308	0.0316			82.88	75.06	1.1
0.0008316	0.0316	GTSE1	G-2 and S-phase expressed 1	137.45	169.74	0.81
0.0008333	0.0316			1419.83	1839.53	0.77
0.00084	0.0318			144.67	112.51	1.29
0.0008404	0.0318	RBM48	RNA binding motif protein 48	81.38	88.55	0.92
0.000842	0.0319	MYO3B	myosin IIIB	166.13	136.74	1.21
0.0008435	0.0319	CASP4	caspase 4, apoptosis-related cysteine peptidase	312.56	386.68	0.81
0.0008469	0.032	SPATA13	spermatogenesis associated 13	156.09	110.83	1.41
0.0008492	0.032	AASDH	aminoadipate-semialdehyde dehydrogenase	106.08	92.1	1.15
0.0008503	0.032	RPS17	ribosomal protein S17	1934.7	1570.41	1.23
0.0008506	0.032	C6orf62	chromosome 6 open reading frame 62	354.85	306.17	1.16
0.0008509	0.032	TMEM101	transmembrane protein 101	348.53	283.67	1.23
0.000856	0.0322	FTH1P2	ferritin, heavy polypeptide 1 pseudogene 2	725.45	476.55	1.52
0.0008565	0.0322	UBE2D2	ubiquitin-conjugating enzyme E2D 2	83.69	97.53	0.86
0.0008597	0.0323	BTN3A3	butyrophilin, subfamily 3, member A3	68.72	76.04	0.9
0.0008616	0.0323	AKR1C4	aldo-keto reductase family 1, member C4 (chlordecone reductase; 3-alpha hydroxysteroid dehydrogenase, type I; dihydrodiol dehydrogenase 4)	3035.7	2187.37	1.39
0.0008623	0.0323	TMEM138	transmembrane protein 138	294.96	344.86	0.86
0.0008624	0.0323	BLVRB	biliverdin reductase B (flavin reductase (NADPH))	149.83	124.59	1.2
0.0008645	0.0324			224.57	253.42	0.89
0.0008646	0.0324	DCBLD2	discoidin, CUB and LCCL domain containing 2	243.32	360.17	0.68
0.000866	0.0324	BCL2L1	BCL2-like 1	118.4	146.09	0.81
0.000873	0.0326	RPL7L1	ribosomal protein L7-like 1	548.36	700.25	0.78
0.0008733	0.0326	ANKRD20A1	ankyrin repeat domain 20 family, member A1	73.18	80.69	0.91
0.0008734	0.0326	PHF1	PHD finger protein 1	129.63	101.45	1.28
0.0008747	0.0326			435.74	319.91	1.36
0.0008769	0.0327	SMAD6	SMAD family member 6	233.03	374.78	0.62
0.0008775	0.0327	NALCN	sodium leak channel, non-selective	91.68	83.05	1.1
0.000879	0.0327			726.99	524.4	1.39
0.0008815	0.0328	SKA1	spindle and kinetochore associated complex subunit 1	99.21	118.06	0.84
0.0008823	0.0328	CNPY3	canopy 3 homolog (zebrafish)	117.29	138.8	0.84
0.0008829	0.0328	CKLF	chemokine-like factor	537	435.24	1.23
0.0008863	0.0329	XRN1	5'-3' exoribonuclease 1	117.49	104.08	1.13
0.0008875	0.0329	SESN1	sestrin 1	148.66	129.27	1.15
0.0008902	0.0329	DHRS9	dehydrogenase/reductase (SDR family) member 9	68.73	64.54	1.06
0.0008903	0.0329	ERBB3	v-erb-b2 erythroblastic leukemia viral oncogene homolog 3 (avian)	123.7	139.08	0.89
0.0008903	0.0329	PCDHGA1	protocadherin gamma subfamily A, 1	73.28	78.04	0.94
0.0008916	0.0329	TGM2	transglutaminase 2 (C polypeptide, protein-glutamine-gamma-glutamyltransferase)	99.43	186.24	0.53
0.0008935	0.033	ERGIC3	ERGIC and golgi 3	1433.24	1749.48	0.82
0.0008964	0.0331			73.6	67.49	1.09
0.0009004	0.0332	SQLE	squalene epoxidase	422.11	316.19	1.33
0.0009035	0.0333	DFFA	DNA fragmentation factor, 45kDa, alpha polypeptide	269.99	322.45	0.84
0.0009051	0.0333	HMGCL	3-hydroxymethyl-3-methylglutaryl-CoA lyase	223.73	158.25	1.41
0.0009062	0.0333	PHF11	PHD finger protein 11	174.89	209.94	0.83
0.0009073	0.0333	BCCIP	BRCA2 and CDKN1A interacting protein	79.77	88.96	0.9
0.0009122	0.0335	TMEM55B	transmembrane protein 55B	361.11	324.27	1.11
0.0009134	0.0335			458.69	386.59	1.19
0.0009142	0.0335	TMEM139	transmembrane protein 139	67.9	78.69	0.86
0.0009155	0.0335	CTNS	cystinosin, lysosomal cystine transporter	77.32	89.13	0.87
0.0009157	0.0335	TSPAN3	tetraspanin 3	655.92	849.54	0.77
0.0009222	0.0337	DNHD1	dynein heavy chain domain 1	97.23	80.75	1.2
0.0009227	0.0337	USP6NL	USP6 N-terminal like	105.24	117.48	0.9
0.0009234	0.0337	ASL	argininosuccinate lyase	129.18	92.02	1.4
0.0009248	0.0337	UBE2J1	ubiquitin-conjugating enzyme E2, J1	198.77	174.75	1.14
0.0009257	0.0337	RBMS2	RNA binding motif, single stranded interacting protein 2	76.4	87.98	0.87
0.0009266	0.0337	HNRNPU	heterogeneous nuclear ribonucleoprotein U (scaffold attachment factor A)	165.14	136.12	1.21
0.0009272	0.0337	HLA-F	major histocompatibility complex, class I, F	73.34	83.84	0.87
0.0009285	0.0337	RACGAP1	Rac GTPase activating protein 1	201.98	226.8	0.89
0.0009287	0.0337			70.98	66.68	1.06
0.0009296	0.0337	ALX1	ALX homeobox 1	99.52	87.1	1.14
0.0009297	0.0337	SPOP	speckle-type POZ protein	762.79	610.22	1.25
0.0009308	0.0337	STXBP6	syntaxin binding protein 6 (amisyn)	148.12	197.31	0.75
0.0009335	0.0338	SLC38A10	solute carrier family 38, member 10	166.87	198.33	0.84
0.0009368	0.0339	DYNLL1	dynein, light chain, LC8-type 1	1574.06	1866.87	0.84
0.0009383	0.0339	PEX6	peroxisomal biogenesis factor 6	101.59	86.88	1.17
0.0009385	0.0339	ARG2	arginase, type II	237.99	130.18	1.83
0.0009385	0.0339	CIDEB	cell death-inducing DFFA-like effector b	315.86	210.97	1.5
0.0009389	0.0339	SNHG7	small nucleolar RNA host gene 7 (non-protein coding)	368.1	308.36	1.19
0.0009426	0.034	KHK	ketohexokinase (fructokinase)	177.66	152.65	1.16
0.0009438	0.034	GNPTG	N-acetylglucosamine-1-phosphate transferase, gamma subunit	300.61	365.22	0.82
0.0009451	0.034	PDCD6	programmed cell death 6	592	712.14	0.83
0.0009466	0.0341	IGFBP4	insulin-like growth factor binding protein 4	109.2	143.91	0.76
0.0009475	0.0341	DLL3	delta-like 3 (Drosophila)	67.51	75.03	0.9
0.0009487	0.0341	SCARNA16	small Cajal body-specific RNA 16	97.69	85.19	1.15
0.0009532	0.0341	JTB	jumping translocation breakpoint	1194.25	1512.31	0.79
0.0009542	0.0341	KIF11	kinesin family member 11	85.8	97.23	0.88
0.0009544	0.0341	FBXO34	F-box protein 34	139.48	175.99	0.79
0.0009556	0.0341			77.21	72.87	1.06
0.0009557	0.0341	MANEAL	mannosidase, endo-alpha-like	84.1	93.65	0.9
0.0009576	0.0341	SLC26A6	solute carrier family 26, member 6	223.2	151.57	1.47
0.0009592	0.0341	SNORA12	small nucleolar RNA, H/ACA box 12	265.54	163.35	1.63
0.0009599	0.0341	ID2	inhibitor of DNA binding 2, dominant negative helix-loop-helix protein	402.56	516.88	0.78
0.0009609	0.0341			84.37	76.33	1.11
0.0009613	0.0341	LOC440570	uncharacterized LOC440570	82.06	72.6	1.13
0.0009614	0.0341			81.02	89.77	0.9
0.0009617	0.0341	CD83	CD83 molecule	66.17	74.4	0.89
0.0009617	0.0341	PLSCR3	phospholipid scramblase 3	294.62	441.38	0.67
0.0009621	0.0341	SPTY2D1	SPT2, Suppressor of Ty, domain containing 1 (S. cerevisiae)	139.85	127.96	1.09
0.0009622	0.0341	RXRA	retinoid X receptor, alpha	593.42	418.01	1.42
0.0009622	0.0341	NLGN2	neuroligin 2	154.1	127.26	1.21
0.0009639	0.0342	CTSL2	cathepsin L2	214.78	277.85	0.77
0.0009656	0.0342	TRIP10	thyroid hormone receptor interactor 10	144.5	123.51	1.17
0.0009672	0.0342	TIMM10	translocase of inner mitochondrial membrane 10 homolog (yeast)	339.79	433.48	0.78
0.000968	0.0342			1503.8	1218.41	1.23
0.0009702	0.0343	DLK1	delta-like 1 homolog (Drosophila)	2537.34	469.88	5.4
0.0009702	0.0343	RPS11	ribosomal protein S11	7434.04	6201.11	1.2
0.0009713	0.0343	CEP89	centrosomal protein 89kDa	85.15	100.53	0.85
0.0009735	0.0343	NR2F1	nuclear receptor subfamily 2, group F, member 1	419.98	280.76	1.5
0.0009764	0.0344	HNRNPC	heterogeneous nuclear ribonucleoprotein C (C1/C2)	211.94	175.33	1.21
0.0009791	0.0345	LRSAM1	leucine rich repeat and sterile alpha motif containing 1	311.43	265.62	1.17
0.0009799	0.0345			103.28	91.09	1.13
0.0009816	0.0345			1120.35	832.95	1.35
0.0009827	0.0345	SCYL3	SCY1-like 3 (S. cerevisiae)	109.47	94.29	1.16
0.0009838	0.0345	CMIP	c-Maf inducing protein	1658.61	2110.32	0.79
0.0009889	0.0347	FBLN1	fibulin 1	677.76	559.8	1.21
0.0009891	0.0347	FBXL21	F-box and leucine-rich repeat protein 21 (gene/pseudogene)	80.55	92.71	0.87
0.0009932	0.0348	HNMT	histamine N-methyltransferase	690.83	524.69	1.32
0.0009947	0.0348	TSEN34	tRNA splicing endonuclease 34 homolog (S. cerevisiae)	1128.15	953.16	1.18

## Sheet: BrB molecular function
GO ID	GO Term	Observed/
		Expected
GO:0034713	type I transforming growth factor beta receptor binding	8.1
GO:0016846	carbon-sulfur lyase activity	7.72
GO:0009008	DNA-methyltransferase activity	7.29
GO:0070402	NADPH binding	6.62
GO:0008409	5'-3' exonuclease activity	5.61
GO:0016634	oxidoreductase activity, acting on the CH-CH group of donors, oxygen as acceptor	4.55
GO:0004602	glutathione peroxidase activity	4.55
GO:0016863	intramolecular oxidoreductase activity, transposing C=C bonds	4.05
GO:0005527	macrolide binding	4.05
GO:0016796	exonuclease activity, active with either ribo- or deoxyribonucleic acids and producing 5'-phosphomonoesters	3.89
GO:0005160	transforming growth factor beta receptor binding	3.64
GO:0016878	acid-thiol ligase activity	3.5
GO:0005024	transforming growth factor beta-activated receptor activity	3.5
GO:0004033	aldo-keto reductase (NADP) activity	3.47
GO:0017136	NAD-dependent histone deacetylase activity	3.45
GO:0034979	NAD-dependent protein deacetylase activity	3.28
GO:0070325	lipoprotein particle receptor binding	3.24
GO:0015036	disulfide oxidoreductase activity	3.24
GO:0045309	protein phosphorylated amino acid binding	3.17
GO:0050661	NADP binding	2.98
GO:0005048	signal sequence binding	2.91
GO:0001077	RNA polymerase II core promoter proximal region sequence-specific DNA binding transcription factor activity involved in positive regulation of transcription	2.91
GO:0016877	ligase activity, forming carbon-sulfur bonds	2.85
GO:0001228	RNA polymerase II transcription regulatory region sequence-specific DNA binding transcription factor activity involved in positive regulation of transcription	2.79
GO:0016620	oxidoreductase activity, acting on the aldehyde or oxo group of donors, NAD or NADP as acceptor	2.73
GO:0051219	phosphoprotein binding	2.62
GO:0048306	calcium-dependent protein binding	2.62
GO:0004675	transmembrane receptor protein serine/threonine kinase activity	2.59
GO:0005520	insulin-like growth factor binding	2.51
GO:0017048	Rho GTPase binding	2.29
GO:0016769	transferase activity, transferring nitrogenous groups	2.22
GO:0019829	cation-transporting ATPase activity	2.21
GO:0004693	cyclin-dependent protein kinase activity	2.21
GO:0016814	hydrolase activity, acting on carbon-nitrogen (but not peptide) bonds, in cyclic amidines	2.19
GO:0016903	oxidoreductase activity, acting on the aldehyde or oxo group of donors	2.15
GO:0050840	extracellular matrix binding	2.14
GO:0008483	transaminase activity	2.08
GO:0005501	retinoid binding	2.03
GO:0035064	methylated histone residue binding	2.02
GO:0004520	endodeoxyribonuclease activity	2.02

## Sheet: WBG KEEG
Pathways	Count	Statistics
Metabolic pathways	107	C=1130;O=107;E=27.77;R=3.85;rawP=6.51e-33;adjP=9.18e-31
Steroid biosynthesis	11	C=19;O=11;E=0.47;R=23.55;rawP=1.19e-13;adjP=8.39e-12
Pathways in cancer	31	C=326;O=31;E=8.01;R=3.87;rawP=1.90e-10;adjP=8.93e-09
Lysosome	18	C=121;O=18;E=2.97;R=6.05;rawP=1.10e-09;adjP=3.88e-08
p53 signaling pathway	13	C=68;O=13;E=1.67;R=7.78;rawP=9.98e-09;adjP=2.81e-07
Complement and coagulation cascades	13	C=69;O=13;E=1.70;R=7.67;rawP=1.20e-08;adjP=2.82e-07
Chronic myeloid leukemia	13	C=73;O=13;E=1.79;R=7.25;rawP=2.45e-08;adjP=4.94e-07
Focal adhesion	21	C=200;O=21;E=4.92;R=4.27;rawP=2.84e-08;adjP=5.01e-07
Phagosome	17	C=153;O=17;E=3.76;R=4.52;rawP=2.59e-07;adjP=4.06e-06
Glioma	11	C=65;O=11;E=1.60;R=6.89;rawP=5.00e-07;adjP=7.05e-06
Neurotrophin signaling pathway	15	C=127;O=15;E=3.12;R=4.81;rawP=5.89e-07;adjP=7.55e-06
Tight junction	15	C=132;O=15;E=3.24;R=4.62;rawP=9.70e-07;adjP=1.03e-05
TGF-beta signaling pathway	12	C=84;O=12;E=2.06;R=5.81;rawP=1.02e-06;adjP=1.03e-05
Pathogenic Escherichia coli infection	10	C=56;O=10;E=1.38;R=7.27;rawP=9.85e-07;adjP=1.03e-05
Endocytosis	18	C=201;O=18;E=4.94;R=3.64;rawP=2.80e-06;adjP=2.63e-05
Non-small cell lung cancer	9	C=54;O=9;E=1.33;R=6.78;rawP=6.24e-06;adjP=5.50e-05
Insulin signaling pathway	14	C=138;O=14;E=3.39;R=4.13;rawP=8.45e-06;adjP=6.46e-05
Metabolism of xenobiotics by cytochrome P450	10	C=71;O=10;E=1.75;R=5.73;rawP=9.16e-06;adjP=6.46e-05
Pancreatic cancer	10	C=70;O=10;E=1.72;R=5.81;rawP=8.05e-06;adjP=6.46e-05
Porphyrin and chlorophyll metabolism	8	C=43;O=8;E=1.06;R=7.57;rawP=8.77e-06;adjP=6.46e-05
Toxoplasmosis	13	C=132;O=13;E=3.24;R=4.01;rawP=2.42e-05;adjP=0.0001
Terpenoid backbone biosynthesis	5	C=15;O=5;E=0.37;R=13.56;rawP=2.17e-05;adjP=0.0001
Oocyte meiosis	12	C=112;O=12;E=2.75;R=4.36;rawP=2.12e-05;adjP=0.0001
Small cell lung cancer	10	C=85;O=10;E=2.09;R=4.79;rawP=4.56e-05;adjP=0.0002
Huntington's disease	15	C=183;O=15;E=4.50;R=3.33;rawP=5.19e-05;adjP=0.0002
Jak-STAT signaling pathway	14	C=155;O=14;E=3.81;R=3.67;rawP=3.16e-05;adjP=0.0002
Hepatitis C	13	C=134;O=13;E=3.29;R=3.95;rawP=2.83e-05;adjP=0.0002
ErbB signaling pathway	10	C=87;O=10;E=2.14;R=4.68;rawP=5.58e-05;adjP=0.0002
Ascorbate and aldarate metabolism	6	C=26;O=6;E=0.64;R=9.39;rawP=3.28e-05;adjP=0.0002
Pyrimidine metabolism	11	C=99;O=11;E=2.43;R=4.52;rawP=3.30e-05;adjP=0.0002
Glutathione metabolism	8	C=50;O=8;E=1.23;R=6.51;rawP=2.79e-05;adjP=0.0002
Viral myocarditis	9	C=70;O=9;E=1.72;R=5.23;rawP=5.37e-05;adjP=0.0002
Folate biosynthesis	4	C=11;O=4;E=0.27;R=14.79;rawP=0.0001;adjP=0.0003
Acute myeloid leukemia	8	C=57;O=8;E=1.40;R=5.71;rawP=7.38e-05;adjP=0.0003
Protein processing in endoplasmic reticulum	14	C=165;O=14;E=4.06;R=3.45;rawP=6.29e-05;adjP=0.0003
Alzheimer's disease	14	C=167;O=14;E=4.10;R=3.41;rawP=7.16e-05;adjP=0.0003
Drug metabolism - cytochrome P450	9	C=73;O=9;E=1.79;R=5.02;rawP=7.51e-05;adjP=0.0003
Shigellosis	8	C=61;O=8;E=1.50;R=5.34;rawP=0.0001;adjP=0.0003
Oxidative phosphorylation	12	C=132;O=12;E=3.24;R=3.70;rawP=0.0001;adjP=0.0003
Bladder cancer	7	C=42;O=7;E=1.03;R=6.78;rawP=6.76e-05;adjP=0.0003
Adherens junction	9	C=73;O=9;E=1.79;R=5.02;rawP=7.51e-05;adjP=0.0003
Ubiquitin mediated proteolysis	12	C=135;O=12;E=3.32;R=3.62;rawP=0.0001;adjP=0.0003
Ribosome	10	C=92;O=10;E=2.26;R=4.42;rawP=9.00e-05;adjP=0.0003
Pentose and glucuronate interconversions	6	C=32;O=6;E=0.79;R=7.63;rawP=0.0001;adjP=0.0003
Prostate cancer	10	C=89;O=10;E=2.19;R=4.57;rawP=6.78e-05;adjP=0.0003
Purine metabolism	13	C=162;O=13;E=3.98;R=3.26;rawP=0.0002;adjP=0.0006
Epithelial cell signaling in Helicobacter pylori infection	8	C=68;O=8;E=1.67;R=4.79;rawP=0.0003;adjP=0.0008
Endometrial cancer	7	C=52;O=7;E=1.28;R=5.48;rawP=0.0003;adjP=0.0008
Bacterial invasion of epithelial cells	8	C=70;O=8;E=1.72;R=4.65;rawP=0.0003;adjP=0.0008
PPAR signaling pathway	8	C=70;O=8;E=1.72;R=4.65;rawP=0.0003;adjP=0.0008
Regulation of actin cytoskeleton	15	C=213;O=15;E=5.24;R=2.87;rawP=0.0003;adjP=0.0008
RNA degradation	8	C=71;O=8;E=1.75;R=4.58;rawP=0.0004;adjP=0.0010
Steroid hormone biosynthesis	7	C=56;O=7;E=1.38;R=5.09;rawP=0.0004;adjP=0.0010
Parkinson's disease	11	C=130;O=11;E=3.20;R=3.44;rawP=0.0004;adjP=0.0010
Cell adhesion molecules (CAMs)	11	C=133;O=11;E=3.27;R=3.36;rawP=0.0005;adjP=0.0013
Thyroid cancer	5	C=29;O=5;E=0.71;R=7.01;rawP=0.0006;adjP=0.0015
Colorectal cancer	7	C=62;O=7;E=1.52;R=4.59;rawP=0.0008;adjP=0.0020
GnRH signaling pathway	9	C=101;O=9;E=2.48;R=3.63;rawP=0.0009;adjP=0.0022
Chemokine signaling pathway	13	C=189;O=13;E=4.65;R=2.80;rawP=0.0009;adjP=0.0022
Retinol metabolism	7	C=64;O=7;E=1.57;R=4.45;rawP=0.0010;adjP=0.0023
Cell cycle	10	C=124;O=10;E=3.05;R=3.28;rawP=0.0010;adjP=0.0023
MAPK signaling pathway	16	C=268;O=16;E=6.59;R=2.43;rawP=0.0011;adjP=0.0025
Glycolysis / Gluconeogenesis	7	C=65;O=7;E=1.60;R=4.38;rawP=0.0011;adjP=0.0025
ECM-receptor interaction	8	C=85;O=8;E=2.09;R=3.83;rawP=0.0012;adjP=0.0026
Progesterone-mediated oocyte maturation	8	C=86;O=8;E=2.11;R=3.78;rawP=0.0013;adjP=0.0028
Biosynthesis of unsaturated fatty acids	4	C=21;O=4;E=0.52;R=7.75;rawP=0.0016;adjP=0.0034
Gap junction	8	C=90;O=8;E=2.21;R=3.62;rawP=0.0017;adjP=0.0036
Fructose and mannose metabolism	5	C=36;O=5;E=0.88;R=5.65;rawP=0.0018;adjP=0.0037
Amyotrophic lateral sclerosis (ALS)	6	C=53;O=6;E=1.30;R=4.61;rawP=0.0019;adjP=0.0039
Leishmaniasis	7	C=72;O=7;E=1.77;R=3.96;rawP=0.0020;adjP=0.0040
Vibrio cholerae infection	6	C=54;O=6;E=1.33;R=4.52;rawP=0.0021;adjP=0.0042
Arrhythmogenic right ventricular cardiomyopathy (ARVC)	7	C=74;O=7;E=1.82;R=3.85;rawP=0.0023;adjP=0.0045
Cardiac muscle contraction	7	C=77;O=7;E=1.89;R=3.70;rawP=0.0029;adjP=0.0056
Fatty acid metabolism	5	C=43;O=5;E=1.06;R=4.73;rawP=0.0039;adjP=0.0074
Wnt signaling pathway	10	C=150;O=10;E=3.69;R=2.71;rawP=0.0041;adjP=0.0076
Collecting duct acid secretion	4	C=27;O=4;E=0.66;R=6.03;rawP=0.0041;adjP=0.0076
Valine, leucine and isoleucine degradation	5	C=44;O=5;E=1.08;R=4.62;rawP=0.0044;adjP=0.0081
Amoebiasis	8	C=106;O=8;E=2.61;R=3.07;rawP=0.0047;adjP=0.0085
Histidine metabolism	4	C=29;O=4;E=0.71;R=5.61;rawP=0.0053;adjP=0.0095
Butanoate metabolism	4	C=30;O=4;E=0.74;R=5.42;rawP=0.0060;adjP=0.0106
Systemic lupus erythematosus	9	C=136;O=9;E=3.34;R=2.69;rawP=0.0066;adjP=0.0115
Rheumatoid arthritis	7	C=91;O=7;E=2.24;R=3.13;rawP=0.0072;adjP=0.0124
Renal cell carcinoma	6	C=70;O=6;E=1.72;R=3.49;rawP=0.0075;adjP=0.0127
Leukocyte transendothelial migration	8	C=116;O=8;E=2.85;R=2.81;rawP=0.0080;adjP=0.0133
Melanoma	6	C=71;O=6;E=1.75;R=3.44;rawP=0.0080;adjP=0.0133
Fc gamma R-mediated phagocytosis	7	C=94;O=7;E=2.31;R=3.03;rawP=0.0086;adjP=0.0141
Drug metabolism - other enzymes	5	C=52;O=5;E=1.28;R=3.91;rawP=0.0089;adjP=0.0144
Gastric acid secretion	6	C=74;O=6;E=1.82;R=3.30;rawP=0.0098;adjP=0.0157
Starch and sucrose metabolism	5	C=54;O=5;E=1.33;R=3.77;rawP=0.0104;adjP=0.0165
Staphylococcus aureus infection	5	C=55;O=5;E=1.35;R=3.70;rawP=0.0112;adjP=0.0175
Cysteine and methionine metabolism	4	C=36;O=4;E=0.88;R=4.52;rawP=0.0114;adjP=0.0177
Peroxisome	6	C=79;O=6;E=1.94;R=3.09;rawP=0.0132;adjP=0.0202
Osteoclast differentiation	8	C=128;O=8;E=3.15;R=2.54;rawP=0.0140;adjP=0.0212
Chagas disease (American trypanosomiasis)	7	C=104;O=7;E=2.56;R=2.74;rawP=0.0144;adjP=0.0216
Axon guidance	8	C=129;O=8;E=3.17;R=2.52;rawP=0.0146;adjP=0.0217
Hypertrophic cardiomyopathy (HCM)	6	C=83;O=6;E=2.04;R=2.94;rawP=0.0166;adjP=0.0241
Pyruvate metabolism	4	C=40;O=4;E=0.98;R=4.07;rawP=0.0164;adjP=0.0241
Tyrosine metabolism	4	C=41;O=4;E=1.01;R=3.97;rawP=0.0179;adjP=0.0258
Protein export	3	C=23;O=3;E=0.57;R=5.31;rawP=0.0182;adjP=0.0259
Proteasome	4	C=44;O=4;E=1.08;R=3.70;rawP=0.0226;adjP=0.0316
ABC transporters	4	C=44;O=4;E=1.08;R=3.70;rawP=0.0226;adjP=0.0316
Dilated cardiomyopathy	6	C=90;O=6;E=2.21;R=2.71;rawP=0.0237;adjP=0.0328
Other types of O-glycan biosynthesis	4	C=46;O=4;E=1.13;R=3.54;rawP=0.0262;adjP=0.0355
Adipocytokine signaling pathway	5	C=68;O=5;E=1.67;R=2.99;rawP=0.0260;adjP=0.0355
Pentose phosphate pathway	3	C=27;O=3;E=0.66;R=4.52;rawP=0.0279;adjP=0.0375
Long-term potentiation	5	C=70;O=5;E=1.72;R=2.91;rawP=0.0290;adjP=0.0382
Long-term depression	5	C=70;O=5;E=1.72;R=2.91;rawP=0.0290;adjP=0.0382
Amino sugar and nucleotide sugar metabolism	4	C=48;O=4;E=1.18;R=3.39;rawP=0.0301;adjP=0.0393
Bile secretion	5	C=71;O=5;E=1.75;R=2.87;rawP=0.0306;adjP=0.0396
Cytokine-cytokine receptor interaction	12	C=265;O=12;E=6.51;R=1.84;rawP=0.0320;adjP=0.0410
Melanogenesis	6	C=101;O=6;E=2.48;R=2.42;rawP=0.0386;adjP=0.0490
VEGF signaling pathway	5	C=76;O=5;E=1.87;R=2.68;rawP=0.0393;adjP=0.0490
Antigen processing and presentation	5	C=76;O=5;E=1.87;R=2.68;rawP=0.0393;adjP=0.0490

## Sheet: WBG wikipathways
Pathways	Count	Statistics
Cholesterol Biosynthesis	13	C=18;O=13;E=0.44;R=29.38;rawP=8.50e-18;adjP=1.02e-15
Lymphocyte TarBase	51	C=533;O=51;E=13.10;R=3.89;rawP=2.09e-16;adjP=1.25e-14
Epithelium TarBase	36	C=340;O=36;E=8.36;R=4.31;rawP=2.78e-13;adjP=1.11e-11
Squamous cell TarBase	24	C=150;O=24;E=3.69;R=6.51;rawP=3.76e-13;adjP=1.13e-11
Muscle cell TarBase	38	C=424;O=38;E=10.42;R=3.65;rawP=1.03e-11;adjP=2.47e-10
SREBP signalling	16	C=83;O=16;E=2.04;R=7.84;rawP=1.76e-10;adjP=3.52e-09
Leukocyte TarBase	21	C=160;O=21;E=3.93;R=5.34;rawP=4.98e-10;adjP=8.54e-09
Adipogenesis	18	C=130;O=18;E=3.20;R=5.63;rawP=3.58e-09;adjP=5.37e-08
Signaling Pathways in Glioblastoma	14	C=84;O=14;E=2.06;R=6.78;rawP=1.73e-08;adjP=2.31e-07
Leptin signaling pathway	13	C=81;O=13;E=1.99;R=6.53;rawP=8.90e-08;adjP=9.86e-07
metapathway biotransformation	19	C=177;O=19;E=4.35;R=4.37;rawP=9.04e-08;adjP=9.86e-07
Oncostatin M Signaling Pathway	13	C=85;O=13;E=2.09;R=6.22;rawP=1.60e-07;adjP=1.60e-06
Focal Adhesion	18	C=185;O=18;E=4.55;R=3.96;rawP=8.46e-07;adjP=7.81e-06
TGF Beta Signaling Pathway	10	C=61;O=10;E=1.50;R=6.67;rawP=2.23e-06;adjP=1.91e-05
Integrated Pancreatic Cancer Pathway	17	C=181;O=17;E=4.45;R=3.82;rawP=2.75e-06;adjP=2.20e-05
Insulin Signaling	16	C=163;O=16;E=4.01;R=3.99;rawP=3.02e-06;adjP=2.27e-05
Complement and Coagulation Cascades	9	C=51;O=9;E=1.25;R=7.18;rawP=3.81e-06;adjP=2.69e-05
Proteasome Degradation	10	C=65;O=10;E=1.60;R=6.26;rawP=4.06e-06;adjP=2.71e-05
Pathogenic Escherichia coli infection	10	C=66;O=10;E=1.62;R=6.16;rawP=4.68e-06;adjP=2.96e-05
Fatty Acid Biosynthesis	7	C=29;O=7;E=0.71;R=9.82;rawP=5.17e-06;adjP=3.10e-05
TSH signaling pathway	10	C=70;O=10;E=1.72;R=5.81;rawP=8.05e-06;adjP=4.60e-05
Myometrial Relaxation and Contraction Pathways	15	C=162;O=15;E=3.98;R=3.77;rawP=1.24e-05;adjP=6.76e-05
AGE-RAGE pathway	10	C=76;O=10;E=1.87;R=5.35;rawP=1.70e-05;adjP=8.87e-05
angiogenesis overview	10	C=79;O=10;E=1.94;R=5.15;rawP=2.40e-05;adjP=0.0001
ErbB signaling pathway	9	C=68;O=9;E=1.67;R=5.38;rawP=4.25e-05;adjP=0.0002
Senescence and Autophagy	12	C=120;O=12;E=2.95;R=4.07;rawP=4.23e-05;adjP=0.0002
Integrated Breast Cancer Pathway	9	C=68;O=9;E=1.67;R=5.38;rawP=4.25e-05;adjP=0.0002
Cytoplasmic Ribosomal Proteins	10	C=88;O=10;E=2.16;R=4.62;rawP=6.15e-05;adjP=0.0003
Apoptosis	10	C=92;O=10;E=2.26;R=4.42;rawP=9.00e-05;adjP=0.0004
IL-5 signaling pathway	7	C=47;O=7;E=1.16;R=6.06;rawP=0.0001;adjP=0.0004
Prolactin Signaling Pathway	10	C=92;O=10;E=2.26;R=4.42;rawP=9.00e-05;adjP=0.0004
EGF-EGFR Signaling Pathway	14	C=172;O=14;E=4.23;R=3.31;rawP=9.83e-05;adjP=0.0004
Diurnally regulated genes with circadian orthologs	7	C=48;O=7;E=1.18;R=5.93;rawP=0.0002;adjP=0.0007
Interleukin-11 Signaling Pathway	7	C=49;O=7;E=1.20;R=5.81;rawP=0.0002;adjP=0.0007
Mitochondrial Gene Expression	4	C=12;O=4;E=0.29;R=13.56;rawP=0.0002;adjP=0.0007
Endochondral Ossification	8	C=69;O=8;E=1.70;R=4.72;rawP=0.0003;adjP=0.0009
TNF alpha Signaling Pathway	10	C=105;O=10;E=2.58;R=3.87;rawP=0.0003;adjP=0.0009
IL-7 signaling pathway	5	C=25;O=5;E=0.61;R=8.14;rawP=0.0003;adjP=0.0009
IL-3 Signaling Pathway	7	C=54;O=7;E=1.33;R=5.27;rawP=0.0003;adjP=0.0009
Type III interferon signaling	4	C=14;O=4;E=0.34;R=11.62;rawP=0.0003;adjP=0.0009
Parkin-Ubiquitin Proteasomal System pathway	8	C=71;O=8;E=1.75;R=4.58;rawP=0.0004;adjP=0.0011
Cell cycle	10	C=110;O=10;E=2.70;R=3.70;rawP=0.0004;adjP=0.0011
Androgen receptor signaling pathway	9	C=91;O=9;E=2.24;R=4.02;rawP=0.0004;adjP=0.0011
Glucuronidation	5	C=26;O=5;E=0.64;R=7.82;rawP=0.0004;adjP=0.0011
Nuclear Receptors	6	C=41;O=6;E=1.01;R=5.95;rawP=0.0005;adjP=0.0013
SREBF and miR33 in cholesterol and lipid homeostasis	4	C=16;O=4;E=0.39;R=10.17;rawP=0.0005;adjP=0.0013
IL-4 signaling pathway	7	C=59;O=7;E=1.45;R=4.83;rawP=0.0006;adjP=0.0015
Oxidative Stress	5	C=30;O=5;E=0.74;R=6.78;rawP=0.0008;adjP=0.0018
miRNAs involved in DDR	4	C=18;O=4;E=0.44;R=9.04;rawP=0.0008;adjP=0.0018
Methylation Pathways	3	C=8;O=3;E=0.20;R=15.26;rawP=0.0008;adjP=0.0018
MAPK signaling pathway	12	C=165;O=12;E=4.06;R=2.96;rawP=0.0008;adjP=0.0018
Complement Activation, Classical Pathway	4	C=17;O=4;E=0.42;R=9.57;rawP=0.0007;adjP=0.0018
Alzheimers Disease	8	C=81;O=8;E=1.99;R=4.02;rawP=0.0009;adjP=0.0020
Electron Transport Chain	9	C=103;O=9;E=2.53;R=3.56;rawP=0.0010;adjP=0.0022
TGF beta Signaling Pathway	11	C=148;O=11;E=3.64;R=3.02;rawP=0.0011;adjP=0.0024
TSLP Signaling Pathway	6	C=49;O=6;E=1.20;R=4.98;rawP=0.0012;adjP=0.0026
Calcium Regulation in the Cardiac Cell	11	C=151;O=11;E=3.71;R=2.96;rawP=0.0013;adjP=0.0027
EPO Receptor Signaling	5	C=35;O=5;E=0.86;R=5.81;rawP=0.0016;adjP=0.0033
Notch Signaling Pathway	7	C=70;O=7;E=1.72;R=4.07;rawP=0.0017;adjP=0.0035
IL-2 Signaling pathway	6	C=53;O=6;E=1.30;R=4.61;rawP=0.0019;adjP=0.0037
Adipocyte TarBase	4	C=22;O=4;E=0.54;R=7.40;rawP=0.0019;adjP=0.0037
Glycogen Metabolism	5	C=37;O=5;E=0.91;R=5.50;rawP=0.0020;adjP=0.0039
miRNA regulation of DNA Damage Response	7	C=74;O=7;E=1.82;R=3.85;rawP=0.0023;adjP=0.0044
IL-9 signaling pathway	4	C=25;O=4;E=0.61;R=6.51;rawP=0.0030;adjP=0.0056
TCR Signaling Pathway	8	C=106;O=8;E=2.61;R=3.07;rawP=0.0047;adjP=0.0087
Selenium Pathway	8	C=108;O=8;E=2.65;R=3.01;rawP=0.0053;adjP=0.0096
ID signaling pathway	3	C=15;O=3;E=0.37;R=8.14;rawP=0.0054;adjP=0.0097
Kit receptor signaling pathway	6	C=66;O=6;E=1.62;R=3.70;rawP=0.0056;adjP=0.0099
MAPK Cascade	4	C=30;O=4;E=0.74;R=5.42;rawP=0.0060;adjP=0.0101
Statin Pathway	4	C=30;O=4;E=0.74;R=5.42;rawP=0.0060;adjP=0.0101
FSH signaling pathway	4	C=30;O=4;E=0.74;R=5.42;rawP=0.0060;adjP=0.0101
DNA damage response (only ATM dependent)	7	C=89;O=7;E=2.19;R=3.20;rawP=0.0064;adjP=0.0107
SIDS Susceptibility Pathways	12	C=214;O=12;E=5.26;R=2.28;rawP=0.0070;adjP=0.0115
DNA damage response	6	C=71;O=6;E=1.75;R=3.44;rawP=0.0080;adjP=0.0130
Serotonin HTR1 Group and FOS Pathway	4	C=33;O=4;E=0.81;R=4.93;rawP=0.0084;adjP=0.0134
Energy Metabolism	6	C=76;O=6;E=1.87;R=3.21;rawP=0.0111;adjP=0.0175
G1 to S cell cycle control	6	C=77;O=6;E=1.89;R=3.17;rawP=0.0118;adjP=0.0184
Integrin-mediated cell adhesion	7	C=101;O=7;E=2.48;R=2.82;rawP=0.0124;adjP=0.0187
Fluoropyrimidine Activity	4	C=37;O=4;E=0.91;R=4.40;rawP=0.0126;adjP=0.0187
BMP signalling and regulation	3	C=20;O=3;E=0.49;R=6.10;rawP=0.0124;adjP=0.0187
Signaling of Hepatocyte Growth Factor Receptor	4	C=37;O=4;E=0.91;R=4.40;rawP=0.0126;adjP=0.0187
IL17 signaling pathway	4	C=38;O=4;E=0.93;R=4.28;rawP=0.0138;adjP=0.0199
IL-6 signaling pathway	5	C=58;O=5;E=1.43;R=3.51;rawP=0.0139;adjP=0.0199
Striated Muscle Contraction	4	C=38;O=4;E=0.93;R=4.28;rawP=0.0138;adjP=0.0199
Regulation of Actin Cytoskeleton	9	C=157;O=9;E=3.86;R=2.33;rawP=0.0160;adjP=0.0226
mRNA processing	8	C=132;O=8;E=3.24;R=2.47;rawP=0.0166;adjP=0.0232
Arrhythmogenic right ventricular cardiomyopathy	7	C=108;O=7;E=2.65;R=2.64;rawP=0.0174;adjP=0.0240
Interferon type I	5	C=64;O=5;E=1.57;R=3.18;rawP=0.0206;adjP=0.0281
Glutathione metabolism	3	C=25;O=3;E=0.61;R=4.88;rawP=0.0228;adjP=0.0307
AMPK signaling	5	C=66;O=5;E=1.62;R=3.08;rawP=0.0232;adjP=0.0309
Neural Crest Differentiation	7	C=123;O=7;E=3.02;R=2.32;rawP=0.0326;adjP=0.0421
Corticotropin-releasing hormone	7	C=123;O=7;E=3.02;R=2.32;rawP=0.0326;adjP=0.0421
Vitamin A and carotenoid metabolism	4	C=49;O=4;E=1.20;R=3.32;rawP=0.0321;adjP=0.0421
Folate Metabolism	3	C=29;O=3;E=0.71;R=4.21;rawP=0.0337;adjP=0.0430
Glycolysis and Gluconeogenesis	4	C=50;O=4;E=1.23;R=3.25;rawP=0.0342;adjP=0.0432
Wnt Signaling Pathway and Pluripotency	6	C=99;O=6;E=2.43;R=2.47;rawP=0.0356;adjP=0.0445
FAS pathway and Stress induction of HSP regulation	4	C=51;O=4;E=1.25;R=3.19;rawP=0.0365;adjP=0.0452
Regulation of toll-like receptor signaling pathway	8	C=154;O=8;E=3.79;R=2.11;rawP=0.0371;adjP=0.0454
